# Supplementary material for: Genetic Factors Mediate the Impact of Chronic Stress and Subsequent Response to Novel Acute Stress
Source: Front Neurosci. 2019 May 21;13:438. doi: 10.3389/fnins.2019.00438 (PMC6536627; doi:10.3389/fnins.2019.00438)
Supplement: TABLE S1 — Summary of subjects by strain and treatment. [file Table_1.XLSX]

## Sheet: Sheet1
Supplemental Table 1
Strain	Treatment	N	N (microarray)	JAX	UTHSC
B	NH	4	4	4	0
N	NH	4	4	4	0
D	NH	4	4	4	0
B	CMS	8	5	8	0
N	CMS	8	5	8	0
D	CMS	8	4	8	0
B	NH-R	10	4	8	2
N	NH-R	8	4	8	0
D	NH-R	9	5	8	1
B	CMS-R	12	5	8	4
N	CMS-R	8	4	8	0
D	CMS-R	10	4	8	2
B = C57BL/6J; N = C57BL/6NJ; D = DBA/2J; JAX = Mice obtained from the Jackson Laboratory; UTHSC = Mice obtained from a colony of B and D strains maintained at the University of Tennessee Health Science Center
