# Supplementary material for: Genetic Factors Mediate the Impact of Chronic Stress and Subsequent Response to Novel Acute Stress
Source: Front Neurosci. 2019 May 21;13:438. doi: 10.3389/fnins.2019.00438 (PMC6536627; doi:10.3389/fnins.2019.00438)
Supplement: TABLE S2 — Body and tissue weight correlations. [file Table_2.XLSX]

## Sheet: Sheet1
Supplemental Table 2. Body and tissue weight correlations.
	NHgroup	B Adr	B Thymus	B Brain	B Heart		NHGroupAll	Adr	Thymus	Brain	Heart
	B Body Weight	-0.0862161	0.280167	0.816766	0.345606		Body Weight	0.208828	0.416738	0.701604	-0.574943
	NHgroup	N Adr	N Thymus	N Brain	N Heart
	N Body Weight	0.086058	0.732654	0.657095	0.456385
	NHgroup	D Adr	D Thymus	D Brain	D Heart
	D Body Weight	0.296036	0.572285	0.325104	0.621267
	CMSgroup	B Adr	B Thymus	B Brain	B Heart		CMSGroupAll	Adr	Thymus	Brain	Heart
	B Body Weight	0.166218	0.343521	0.610975	0.851502		Body Weight	0.338135	0.420863	0.382858	0.346288
	CMSgroup	N Adr	N Thymus	N Brain	N Heart
	N Body Weight	0.382194	0.437478	0.281499	0.541795
	CMSgroup	D Adr	D Thymus	D Brain	D Heart
	D Body Weight	-0.223354	-0.151963	0.615126	0.467305
