# Supplementary material for: Genetic Factors Mediate the Impact of Chronic Stress and Subsequent Response to Novel Acute Stress
Source: Front Neurosci. 2019 May 21;13:438. doi: 10.3389/fnins.2019.00438 (PMC6536627; doi:10.3389/fnins.2019.00438)
Supplement: TABLE S3 — List of transcripts with significant strain or treatment effects. [file Table_3.xlsx]

## Sheet: Sheet1
Supplemental Table 3
Probe.ID	Gene.Symbol	Description	Chr	Mb	Gene.ID	UniGene.ID	OMIM.ID	HomoloGene.ID	B.Effect.101	B.Pvalue.101	B.Effect.001	B.Pvalue.001	N.Effect.101	N.Pvalue.101	N.Effect.001	N.Pvalue.001	D.Effect.101	D.Pvalue.101	D.Effect.001	D.Pvalue.001	B.CRvsR.Pvalue	B.CMSR.Mean	B.R.Mean	B.CRvsR.FC	B.Stress.Effect	N.CRvsR.Pvalue	N.CMSR.Mean	N.R.Mean	N.CRvsR.FC	N.Stress.Effect	D.CRvsR.Pvalue	D.CMSR.Mean	D.R.Mean	D.CRvsR.FC	D.Stress.Effect	B.Unique.FC	N.Unique.FC	D.Unique.FC	B.N.FC	B.D.FC	D.N.FC	Three.FC
TC0100000048.mm.1	Cspp1	centrosome and spindle pole associated protein 1	1	10.0382	211660	Mm.244046	611654	23487	0.0221264	0.512136	0.0254105	0.477132	0.0466297	0.177726	0.0987758	0.00101652	-0.149542	0.0091756	-0.125498	0.0252013	0.370445	6.53684	6.50447	1.02269		0.00941525	6.5082	6.41112	1.06961		0.00616445	6.38787	6.57536	-1.13878	Desensitized			1
TC0100000064.mm.1	Sulf1	sulfatase 1	1	12.6924	240725	Mm.45563	610012	49408	-0.127872	0.61146	0.329068	0.204447	0.293038	0.0870456	0.158873	0.403349	-0.358065	0.0197662	-0.171384	0.27883	0.624594	6.88495	6.7321	1.11176		0.164928	7.00453	6.71421	1.22291		0.025515	6.58289	6.94882	-1.28872	Desensitized			1
TC0100000097.mm.1	Rdh10	retinol dehydrogenase 10 (all-trans)	1	16.1058	98711	Mm.274376	607599	14061	-0.0857076	0.0944848	-0.130664	0.00913439	-0.0518548	0.4499	0.0212003	0.772064	0.046781	0.496731	-0.0620184	0.334321	0.0376378	7.27535	7.42378	-1.10836	Desensitized	0.829002	7.36704	7.38428	-1.01202		0.868236	7.35811	7.36456	-1.00448		1
TC0100000124.mm.1	4930486I03Rik	RIKEN cDNA 4930486I03 gene	1	20.3564	75028	Mm.417820	NA	NA	0.0437576	0.592974	0.073097	0.39539	-0.0782512	0.322644	-0.237644	0.000171029	-0.018059	0.749317	-0.068276	0.184132	0.396456	3.71285	3.63251	1.05727		8.18674e-07	3.67473	3.88741	-1.15884	Desensitized	0.365721	3.69576	3.75255	-1.04015			1
TC0100000216.mm.1	Dst	dystonin	1	33.9082	13518	Mm.336625	113810	134369	0.0841542	0.389983	0.066259	0.52642	0.0380535	0.470099	0.0922364	0.0777194	-0.201278	0.0185151	-0.145275	0.0875553	0.173242	9.69047	9.58905	1.07283		0.157649	9.62305	9.53577	1.06236		0.0363962	9.42642	9.66358	-1.17867	Desensitized			1
TC0100000221.mm.1	D630036G22Rik	novel transcript	1	34.2366	NA	NA	NA	NA	-0.109251	0.351035	-0.179261	0.1377	0.121638	0.0612641	0.0189836	0.798103	-0.337022	0.0427246	-0.439829	0.00168937	0.21666	6.81772	7.01599	-1.14733		0.27407	6.91318	6.82519	1.06289		0.0101595	6.64892	7.1724	-1.43742	Desensitized			1
TC0100000295.mm.1	Il1r1	interleukin 1 receptor, type I	1	40.2251	16177	Mm.896	147810	677	-0.296874	0.0432187	-0.353492	0.0196563	-0.090397	0.410123	-0.207936	0.0538299	0.158878	0.248348	-0.181212	0.156556	0.0276697	7.13998	7.58332	-1.35975	Desensitized	0.139671	7.20604	7.40562	-1.14837		0.981603	7.50213	7.50514	-1.00209		1
TC0100000301.mm.1	Slc9a4	solute carrier family 9 (sodium	1	40.5802	NA	Mm.108602	600531	72232	-0.26275	0.0729246	-0.404245	0.00398795	-0.166611	0.397253	0.00760889	0.971237	0.149765	0.448737	-0.0963369	0.607698	0.00940927	7.72179	8.17944	-1.37331	Desensitized	0.706878	8.09169	8.18895	-1.06974		0.782038	8.62367	8.57863	1.03172		1
TC0100000338.mm.1	Gulp1	GULP, engulfment adaptor PTB domain containing 1	1	44.5515	70676	Mm.133132	608165	9467	-0.056274	0.357537	-0.0145255	0.825826	-0.0343605	0.61779	-0.0631736	0.378146	-0.111496	0.0500086	-0.13231	0.00873547	0.550896	5.48211	5.52866	-1.03279		0.514854	5.47073	5.53561	-1.046		0.00724979	5.36248	5.52717	-1.12093	Desensitized			1
TC0100000372.mm.1	Sdpr	serum deprivation response	1	51.2891	20324	Mm.398690	606728	3422	-0.0508689	0.540292	-0.108165	0.207607	0.0515733	0.608704	-0.182398	0.0645649	-0.25114	0.000791613	-0.232809	0.00110553	0.308782	6.41245	6.52241	-1.0792		0.31665	6.49341	6.58795	-1.06772		0.000762407	6.24987	6.57892	-1.25618	Desensitized			1
TC0100000393.mm.1	Coq10b	coenzyme Q10 homolog B	1	55.0528	67876	Mm.281019	NA	NA	0.0403091	0.374416	-0.001673	0.972744	0.0536927	0.598095	-0.169004	0.0950984	-0.14318	0.0489001	-0.112261	0.111231	0.68905	7.85517	7.83045	1.01728		0.492584	7.86766	7.95162	-1.05992		0.0315067	7.75842	7.93286	-1.12853	Desensitized			1
TC0100000427.mm.1	Aox1	aldehyde oxidase 1	1	58.0299	11761	Mm.26787	602841	68165	-0.0563044	0.217181	-0.017457	0.726352	0.0162763	0.636857	0.0161508	0.656935	-0.12869	0.00925312	-0.105975	0.0289708	0.507655	5.94447	5.99313	-1.03431		0.662543	6.01833	5.99713	1.0148		0.0207588	5.88452	6.04457	-1.11732	Desensitized			1
TC0100000543.mm.1	Rpl31-ps24	ribosomal protein L31, pseudogene 24	1	64.9344	NA	NA	NA	NA	0.0283649	0.684411	0.086711	0.228415	0.0239995	0.728103	-0.0251108	0.730044	0.253474	0.0018318	0.107024	0.237596	0.452758	6.13617	6.05599	1.05714		0.973225	6.11928	6.1219	-1.00181		0.0322046	6.30765	6.0578	1.18909	Sensitized			1
TC0100000546.mm.1	Pth2r	parathyroid hormone 2 receptor	1	65.2821	213527	Mm.294225	NA	NA	0.121658	0.0597683	0.161903	0.0126448	-0.00419325	0.959909	-0.0369692	0.672875	0.00826	0.90573	0.133034	0.0244622	0.00635135	5.05172	4.85786	1.14381	Sensitized	0.807873	5.05408	5.08225	-1.01972		0.138968	4.91604	4.82462	1.06542		1
TC0100000588.mm.1	Vwc2l	von Willebrand factor C domain-containing protein 2-like	1	70.7257	320460	Mm.360649	NA	27945	0.124163	0.549867	0.395661	0.0536827	-0.183697	0.393328	-0.189278	0.404429	-1.04434	0.00105319	-0.355785	0.330296	0.108907	7.35464	6.9922	1.28559		0.368222	7.30247	7.54655	-1.18434		0.0368264	6.28834	7.26301	-1.9652	Desensitized			1
TC0100000617.mm.1	Pinc	pregnancy induced noncoding RNA	1	73.3922	723792	Mm.385493	NA	NA	-0.0664502	0.143054	-0.0221165	0.65944	0.0992392	0.194426	0.152747	0.0457994	0.0579575	0.550763	0.098142	0.275242	0.337044	5.43881	5.49733	-1.04139		0.0124107	5.56954	5.40272	1.12258	Sensitized	0.338528	5.54966	5.44517	1.07511			1
TC0100000640.mm.1	Ttll4	tubulin tyrosine ligase-like family, member 4	1	74.6617	67534	Mm.260714	NA	8764	0.0427029	0.495943	0.0228125	0.733593	0.0589422	0.161828	0.0783089	0.068958	-0.148643	0.0378244	-0.12893	0.0600741	0.602925	6.98665	6.94291	1.03079		0.0408324	7.00709	6.9166	1.06473		0.0246585	6.8983	7.08736	-1.14002	Desensitized			1
TC0100000662.mm.1	Inha	inhibin alpha	1	75.5071	16322	Mm.1100	147380	1652	0.165269	0.107788	0.077256	0.498239	0.134664	0.200688	0.0692686	0.544514	-0.251643	0.00271041	-0.145101	0.106488	0.146561	8.01126	7.84984	1.11839		0.354504	8.05546	7.92463	1.09492		0.0255219	7.75556	8.02858	-1.20834	Desensitized			1
TC0100000665.mm.1	Slc4a3	solute carrier family 4 (anion exchanger), member 3	1	75.5463	20536	Mm.5053	106195	129474	0.122911	0.0534104	0.107188	0.122556	0.116761	0.0144127	0.129434	0.00871631	-0.14794	0.0124098	-0.0624796	0.314951	0.0412696	8.33928	8.1837	1.11387		0.00738873	8.41003	8.24856	1.11842	Sensitized	0.047855	8.1989	8.34473	-1.10637	Desensitized						1
TC0100000707.mm.1	n-R5s213	nuclear encoded rRNA 5S 213	1	82.635	NA	NA	NA	NA	-0.0603367	0.700019	0.0821875	0.619989	0.101764	0.355022	0.256373	0.0125736	0.051118	0.664731	0.0833578	0.449723	0.931226	9.23771	9.21779	1.0139		0.0172376	9.25359	9.01348	1.18108	Sensitized	0.525595	9.21244	9.12234	1.06444			1
TC0100000765.mm.1	Sp140	Sp140 nuclear body protein	1	85.6004	434484	Mm.445821	NA	NA	-0.122973	0.0582481	-0.143742	0.033351	-0.0356073	0.484001	-0.0186208	0.730726	0.0522615	0.375659	0.017058	0.762564	0.00849663	6.41845	6.60018	-1.13424	Desensitized	0.52045	6.47034	6.50515	-1.02442		0.558503	6.55388	6.50558	1.03404		1
TC0100000778.mm.1	2810459M11Rik	RIKEN cDNA 2810459M11 gene	1	86.0459	72792	Mm.54981	NA	54780	0.0177667	0.687696	0.0172635	0.712836	-0.0296148	0.461533	-0.00602194	0.888436	0.194962	0.0140253	0.164619	0.0327008	0.72149	8.20132	8.17757	1.0166		0.670267	8.1493	8.1717	-1.01564		0.00886788	8.28553	8.04045	1.18516	Sensitized			1
TC0100000783.mm.1	B3gnt7	UDP-GlcNAc:betaGal beta-1,3-N-acetylglucosaminyltransferase 7	1	86.3028	227327	Mm.86467	NA	13250	0.0124433	0.839797	-0.0034745	0.957593	0.005549	0.90492	-0.0210467	0.66605	0.121308	0.0543561	0.133982	0.0194917	0.948947	7.10384	7.09832	1.00383		0.839265	7.13269	7.14385	-1.00776		0.0181919	7.1775	7.00472	1.12723	Sensitized			1
TC0100000826.mm.1	Scarna6	small Cajal body-specific RNA 6	1	87.7846	100217415	Mm.453537	NA	NA	-0.100179	0.478422	0.063616	0.673466	0.0647703	0.616232	0.260802	0.0349486	-0.184261	0.13826	-0.073968	0.54395	0.89856	8.76706	8.78603	-1.01323		0.0434053	8.7068	8.48639	1.16507	Sensitized	0.143766	8.46738	8.64655	-1.13223			1
TC0100000853.mm.1	1700067G17Rik	RIKEN cDNA 1700067G17 gene	1	89.0161	73475	Mm.491040	NA	NA	-0.0332222	0.771839	0.099074	0.408828	-0.199578	0.118124	-0.266344	0.039295	0.1231	0.233968	0.202137	0.0255541	0.758258	4.89136	4.84195	1.03484		0.0360813	4.83385	5.14106	-1.23731	Desensitized	0.0394493	4.9415	4.72363	1.16302	Sensitized						1
TC0100000884.mm.1	Lrrfip1	leucine rich repeat (in FLII) interacting protein 1	1	90.9987	16978	Mm.45039	603256	48301	0.0260302	0.565986	-0.0395965	0.406756	0.0063535	0.851677	0.0697069	0.0302561	-0.154137	0.00309285	-0.0905104	0.102896	0.823016	8.07219	8.08374	-1.00804		0.122167	8.09041	8.03824	1.03682		0.0143912	7.98281	8.1511	-1.12372	Desensitized			1
TC0100000893.mm.1	Espnl	espin-like	1	91.3221	227357	Mm.318167	NA	NA	0.0329976	0.636397	-0.007183	0.923068	-0.02834	0.717818	-0.0958425	0.231852	0.116643	0.151879	0.163156	0.0234572	0.868603	6.49134	6.47526	1.01121		0.397452	6.46399	6.54778	-1.0598		0.0324055	6.52947	6.34127	1.13934	Sensitized			1
TC0100000908.mm.1	Olfr1413	olfactory receptor 1413	1	92.5731	259039	Mm.377803	NA	NA	0.0930436	0.182211	0.051547	0.498245	0.0985385	0.450777	-0.0422617	0.761611	0.183582	0.0131522	0.138132	0.060646	0.302829	5.40663	5.30999	1.06928		0.853855	5.41933	5.38795	1.02199		0.0267481	5.46822	5.2483	1.16468	Sensitized			1
TC0100000910.mm.1	Olfr1411	olfactory receptor 1411	1	92.5965	258483	Mm.271573	NA	NA	0.112252	0.17325	0.0662765	0.461112	-0.0008075	0.991319	-0.102361	0.171462	0.160583	0.12737	0.251571	0.00441923	0.351298	6.42436	6.30486	1.08636		0.478648	6.34227	6.41363	-1.05071		0.00902007	6.4311	6.15468	1.21119	Sensitized			1
TC0100000916.mm.1	Gpc1	glypican 1	1	92.8316	14733	Mm.297976	600395	20477	-0.133405	0.013953	-0.142742	0.0128795	-0.0421573	0.659105	0.0300978	0.765675	0.140136	0.0859896	0.0611891	0.449699	0.0119013	9.51743	9.70515	-1.13896	Desensitized	0.958779	9.69033	9.69544	-1.00355		0.221512	9.86834	9.7289	1.10147		1
TC0100000923.mm.1	Gpr35	G protein-coupled receptor 35	1	92.9731	64095	Mm.152780	602646	3874	0.0958369	0.128938	0.0607615	0.379782	-0.0648615	0.369035	-0.0356586	0.644125	0.127138	0.165064	0.184565	0.0220581	0.155297	5.7801	5.67509	1.0755		0.545255	5.71704	5.78164	-1.0458		0.0132144	5.77369	5.56423	1.15626	Sensitized			1
TC0100000924.mm.1	Aqp12	aquaporin 12	1	93.0063	208760	Mm.235537	609789	45582	0.0439044	0.559459	-0.007993	0.920775	-0.017689	0.816133	-0.019505	0.8078	0.181712	0.104629	0.261832	0.00622003	0.816622	6.91079	6.88828	1.01573		0.803342	6.83852	6.86291	-1.01705		0.00914792	6.99123	6.69311	1.22954	Sensitized			1
TC0100000931.mm.1	Mir6345	microRNA mir-6345	1	93.3522	102466630	NA	NA	NA	0.0526487	0.58854	-0.0027385	0.97897	0.230827	0.0111755	0.230672	0.0182334	-0.102587	0.429433	-0.263125	0.0168441	0.8121	4.23955	4.20766	1.02235		0.012988	4.27887	3.97713	1.23263	Sensitized	0.0238364	4.27463	4.51706	-1.18298	Desensitized						1
TC0100000933.mm.1	Ano7	anoctamin 7	1	93.3739	404545	Mm.297411	NA	NA	0.00117511	0.988406	-0.0377915	0.658128	-0.0252548	0.695845	-0.0651511	0.329525	0.120506	0.0977491	0.135438	0.0422043	0.818133	6.43235	6.45859	-1.01835		0.49556	6.38734	6.44799	-1.04293		0.0424888	6.49106	6.31792	1.12751	Sensitized			1
TC0100000942.mm.1	Bok	BCL2-related ovarian killer	1	93.6857	51800	Mm.3295	605404	9632	-0.0519311	0.166106	-0.080648	0.0320461	-0.0658532	0.348597	0.00506	0.946647	0.157714	0.00853491	0.0913193	0.14278	0.0895926	8.24829	8.33928	-1.0651		0.523742	8.15032	8.18734	-1.02599		0.0197693	8.29548	8.12412	1.12612	Sensitized			1
TC0100001037.mm.1	Cdh7	cadherin 7, type 2	1	109.982	241201	Mm.487119	603016	68391	0.185657	0.112981	0.320233	0.00369925	0.109559	0.26652	0.0680867	0.520568	-0.259535	0.0361856	-0.0346371	0.786642	0.00813078	6.71555	6.36747	1.27287	Sensitized	0.345952	6.583	6.46844	1.08264		0.109535	6.07503	6.28268	-1.1548		1
TC0100001204.mm.1	Plekha6	pleckstrin homology domain containing, family A member 6	1	133.246	240753	Mm.253559	607771	135779	0.0989173	0.0330935	0.115412	0.0162491	0.0559355	0.0639436	0.0443822	0.179142	-0.180262	0.024498	-0.0656453	0.428505	0.00458483	8.33413	8.18811	1.10652	Sensitized	0.121428	8.32632	8.26117	1.04619		0.12616	8.02388	8.19484	-1.12581		1
TC0100001218.mm.1	Fmod	fibromodulin	1	134.037	14264	Mm.287146	600245	1530	-0.0781613	0.775607	-0.0159305	0.956393	0.0855563	0.798212	-0.215421	0.53837	-0.397232	0.0797957	-0.638848	0.000282279	0.892247	7.39684	7.45847	-1.04364		0.803272	7.35885	7.45534	-1.06917		0.00451123	7.15591	7.85033	-1.61824	Desensitized			1
TC0100001262.mm.1	Kif21b	kinesin family member 21B	1	136.131	16565	Mm.276135	608322	56868	0.163368	0.00795396	0.114125	0.110637	0.104037	0.00121559	0.0876511	0.0199771	-0.113418	0.17789	-0.0523849	0.521929	0.0136817	8.4113	8.22476	1.13803	Sensitized	0.00844557	8.43391	8.30921	1.09028		0.333449	8.14823	8.26292	-1.08274		1
TC0100001313.mm.1	B3galt2	UDP-Gal:betaGlcNAc beta 1,3-galactosyltransferase, polypeptide 2	1	143.641	26878	Mm.285580	603018	74512	-0.0168264	0.646516	0.0152425	0.695658	-0.0388305	0.66038	0.107214	0.236279	-0.194103	0.0288873	-0.0575087	0.531187	0.998871	7.75937	7.7593	1.00005		0.576351	7.76936	7.71903	1.0355		0.0324343	7.73209	7.9077	-1.12945	Desensitized			1
TC0100001330.mm.1	Brinp3	bone morphogenetic protein	1	146.495	NA	Mm.441817	NA	17786	0.146872	0.239662	0.281963	0.0208564	0.0926145	0.372659	0.0458625	0.679869	-0.409865	0.00451457	-0.0714316	0.655115	0.0222943	6.6561	6.36028	1.22758	Sensitized	0.489874	6.61101	6.52227	1.06344		0.0495115	6.16613	6.50481	-1.2646	Desensitized					1
TC0100001338.mm.1	Ptgs2	prostaglandin-endoperoxide synthase 2	1	150.1	19225	Mm.292547	600262	31000	-0.10373	0.458633	-0.348597	0.00699593	-0.116887	0.530554	-0.0285569	0.885443	0.533584	0.0290631	-0.00801933	0.974897	0.0227509	8.86571	9.18139	-1.2446	Desensitized	0.656379	8.79596	8.88766	-1.06563		0.131308	8.81565	8.43968	1.29772		1
TC0100001351.mm.1	Ivns1abp	influenza virus NS1A binding protein	1	151.344	117198	Mm.33764	MIM 609209	31384	0.0712264	0.369793	0.063978	0.449834	0.080068	0.190053	0.0601003	0.360698	-0.273034	0.0142193	-0.119984	0.30235	0.321891	9.1916	9.10012	1.06547		0.276877	9.04645	8.95557	1.06502		0.0310108	8.74615	9.01831	-1.20761	Desensitized			1
TC0100001382.mm.1	Rnasel	ribonuclease L (2, 5-oligoisoadenylate synthetase-dependent)	1	153.749	24014	Mm.259254	180435	8040	0.0960167	0.159033	0.140571	0.0420364	0.00288575	0.958661	0.0288653	0.620791	-0.0111755	0.8294	0.0258269	0.595497	0.04169	6.44542	6.28329	1.11894	Sensitized	0.804128	6.38523	6.36347	1.0152		0.883715	5.53886	5.53024	1.00599		1
TC0100001419.mm.1	Abl2	v-abl Abelson murine leukemia viral oncogene 2 (arg, Abelson-related gene)	1	156.559	11352	Mm.329515	164690	5278	-0.068128	0.321653	-0.15571	0.018953	-0.0565985	0.377356	-0.037875	0.579457	0.0426025	0.581736	-0.103419	0.13977	0.0224578	9.06888	9.2239	-1.11344	Desensitized	0.463122	9.09792	9.15897	-1.04323		0.612374	9.17261	9.20867	-1.02531		1
TC0100001577.mm.1	1700009P17Rik	RIKEN cDNA 1700009P17 gene	1	171.114	75472	Mm.32760	NA	NA	-0.0336	0.683014	-0.0443765	0.610395	0.0556595	0.369912	0.0740639	0.251991	0.070042	0.36393	0.176305	0.00515179	0.636814	6.33025	6.38355	-1.03763		0.273499	6.44015	6.35463	1.06108		0.0405496	6.27851	6.11514	1.1199	Sensitized			1
TC0100001589.mm.1	Pvrl4	poliovirus receptor-related 4	1	171.37	71740	Mm.263414	609607	32744	-0.0649258	0.316575	-0.115118	0.0803225	-0.0473252	0.378179	-0.0946231	0.0776037	0.107921	0.117421	0.148684	0.0137379	0.13182	6.51884	6.64281	-1.08973		0.19416	6.52728	6.62191	-1.06779		0.0208803	6.65249	6.47982	1.12714	Sensitized			1
TC0100001639.mm.1	Olfr429	olfactory receptor 429	1	174.089	258717	Mm.377652	NA	NA	0.260104	0.0184987	0.142177	0.267078	-0.0346328	0.762244	-0.0160428	0.894418	0.055957	0.561094	-0.0294424	0.74691	0.0441254	4.15252	3.88375	1.20478	Sensitized	0.801958	4.04383	4.07624	-1.02273		0.867419	4.10348	4.08244	1.01469		1
TC0100001648.mm.1	Olfr248	olfactory receptor 248	1	174.391	258709	Mm.377646	NA	NA	0.0525978	0.600436	0.0430215	0.687003	-0.0182478	0.869795	0.0116572	0.920899	0.20332	0.00259942	0.120357	0.095331	0.581813	4.79842	4.73388	1.04575		0.984034	4.72378	4.72694	-1.00219		0.0199622	4.88521	4.6626	1.16684	Sensitized			1
TC0100001711.mm.1	Parp1	poly (ADP-ribose) polymerase family, member 1	1	180.569	11545	Mm.277779	173870	1222	-0.147076	0.0352954	-0.179847	0.0116323	-0.053791	0.551248	-0.117529	0.203181	0.0274525	0.729608	-0.131979	0.0576942	0.017396	9.05043	9.27345	-1.16717	Desensitized	0.210915	9.1778	9.29227	-1.08258		0.324144	9.17115	9.23638	-1.04625		1
TC0100001731.mm.1	A430110L20Rik	RIKEN cDNA A430110L20 gene	1	181.226	329307	Mm.436476	NA	NA	0.0255976	0.720668	0.023683	0.755274	0.055917	0.476586	0.0645797	0.434314	-0.207695	0.00526848	-0.18504	0.00991471	0.697224	4.63135	4.59798	1.0234		0.453478	4.58895	4.50983	1.05637		0.00892602	4.37118	4.63849	-1.20356	Desensitized			1
TC0100001744.mm.1	1700047M11Rik	RIKEN cDNA 1700047M11 gene	1	182.288	67330	Mm.331019	NA	NA	0.11921	0.164814	0.0622785	0.507575	-0.0415382	0.455345	0.0522456	0.370263	-0.19957	0.0104529	-0.121266	0.130438	0.293626	6.54819	6.42707	1.08758		0.872545	6.33391	6.3233	1.00738		0.0099631	6.231	6.4515	-1.16514	Desensitized			1
TC0100001756.mm.1	Taf1a	TATA box binding protein (Tbp)-associated factor, RNA polymerase I, A	1	183.389	21339	Mm.383556	NA	NA	0.0509251	0.227878	-0.005934	0.897819	0.0974808	0.0112573	0.11286	0.00367836	-0.247677	0.000476874	-0.164094	0.0342747	0.638574	6.7714	6.7429	1.01995		0.000657888	6.8198	6.68168	1.10047	Sensitized	0.0113623	6.61318	6.89559	-1.21622	Desensitized						1
TC0100001839.mm.1	D730003I15Rik	RIKEN cDNA D730003I15 gene	1	191.224	100504360	Mm.16927	NA	NA	0.0540036	0.555819	0.227663	0.00687957	0.121232	0.0979844	0.0416147	0.611099	0.175818	0.0560974	0.0675653	0.466094	0.0348636	4.89448	4.69714	1.14658	Sensitized	0.294241	4.93611	4.8327	1.07431		0.1845	5.00544	4.83642	1.12429		1
TC0100001882.mm.1	Cd34	CD34 antigen	1	194.939	12490	Mm.29798	142230	1343	-0.0114702	0.876143	0.0728045	0.341755	-0.0239973	0.736293	-0.0819881	0.262054	-0.26766	0.0112099	0.002868	0.979888	0.641819	8.4222	8.37757	1.03142		0.337721	8.42435	8.49588	-1.05083		0.00110362	8.15276	8.3421	-1.14024	Desensitized			1
TC0100001883.mm.1	A330023F24Rik	RIKEN cDNA A330023F24 gene	1	194.976	320977	Mm.99905	NA	NA	0.14652	0.208881	0.0026125	0.983711	0.195832	0.104344	0.0687883	0.60868	-0.0972855	0.416918	-0.313967	0.000480409	0.498584	6.80474	6.70868	1.06885		0.266009	6.7098	6.54167	1.12361		0.0203638	6.42111	6.69244	-1.20692	Desensitized			1
TC0100001983.mm.1	Gm5523	glyceraldehyde-3-phosphate dehydrogenase pseudogene	1	13.7857	433273	Mm.363045	NA	NA	-0.0166489	0.792756	0.028655	0.66909	-0.0085475	0.906859	-0.0689361	0.361331	0.16828	0.00248539	0.133187	0.0177573	0.875585	11.7515	11.7418	1.00679		0.520313	11.7052	11.7582	-1.03741		0.00328037	12.0088	11.803	1.15334	Sensitized			1
TC0100001985.mm.1	Eya1	eyes absent 1 homolog	1	14.169	14048	Mm.250185	601653	74943	-0.162334	0.0387838	-0.125656	0.149677	-0.082256	0.121619	-0.0566828	0.327765	0.0219085	0.784307	-0.0634502	0.393769	0.0491046	8.34444	8.53855	-1.14402	Desensitized	0.188337	8.46861	8.55847	-1.06427		0.743055	8.63045	8.65559	-1.01758		1
TC0100001989.mm.1	Trpa1	transient receptor potential cation channel, subfamily A, member 1	1	14.8726	277328	Mm.186329	604775	7189	-0.101874	0.00912692	-0.082343	0.0633355	-0.164086	0.0232115	-0.120266	0.139923	0.0184865	0.706135	0.0188982	0.682499	0.0289851	4.11616	4.24047	-1.08998		0.047807	4.23445	4.41868	-1.13622	Desensitized	0.710305	4.19474	4.16938	1.01773			1
TC0100002063.mm.1	Ogfrl1	opioid growth factor receptor-like 1	1	23.3664	70155	Mm.28013	NA	11595	-0.0603118	0.403462	-0.100603	0.178417	-0.0900315	0.328776	0.0225839	0.820059	0.210294	0.0142681	0.0955469	0.285646	0.313707	9.99746	10.1081	-1.0797		0.710263	10.1085	10.1483	-1.02795		0.0362087	10.3529	10.1412	1.158	Sensitized			1
TC0100002175.mm.1	Uggt1	UDP-glucose glycoprotein glucosyltransferase 1	1	36.14	320011	Mm.261022	NA	NA	0.012062	0.834744	0.0685445	0.250533	0.0447882	0.128993	0.0450667	0.149424	-0.162028	0.00675734	-0.0590824	0.359297	0.441128	8.10583	8.04912	1.04009		0.1887	8.20005	8.14129	1.04157		0.027011	8.07225	8.22597	-1.11243	Desensitized			1
TC0100002176.mm.1	Mir6897	microRNA mir-6897	1	36.1443	102465540	NA	NA	NA	-0.0664151	0.352621	-0.174973	0.00904943	-0.0946397	0.196379	-0.0343	0.667994	-0.001115	0.992816	-0.120241	0.291411	0.0228579	4.43416	4.60183	-1.12325	Desensitized	0.451369	4.39471	4.4767	-1.05847		0.49493	4.4545	4.53259	-1.05562		1
TC0100002210.mm.1	Mitd1	MIT, microtubule interacting and transport, domain containing 1	1	37.8748	69028	Mm.63984	NA	NA	-0.0555842	0.21347	0.0139065	0.776183	0.0294197	0.548984	0.0129733	0.803412	-0.114476	0.0598642	-0.125579	0.0237544	0.648811	6.06215	6.08795	-1.01804		0.690552	6.05917	6.03208	1.01895		0.00926293	6.07087	6.23337	-1.11922	Desensitized			1
TC0100002211.mm.1	Lyg2	lysozyme G-like 2	1	37.9059	332427	Mm.332981	NA	NA	-0.0317431	0.66366	-0.0036515	0.962537	-0.146021	0.0117337	-0.0918639	0.173821	-0.0256405	0.756497	0.0441687	0.569098	0.820742	4.64194	4.66495	-1.01608		0.0409439	4.56635	4.71981	-1.11223	Desensitized	0.912087	4.68281	4.67273	1.00701			1
TC0100002236.mm.1	Tbc1d8	TBC1 domain family, member 8	1	39.3715	54610	Mm.387293	NA	31421	0.100198	0.0685343	0.0986465	0.094437	0.073623	0.00660655	0.026775	0.420243	-0.14281	0.00102416	-0.0805667	0.0929377	0.0496009	7.46387	7.329	1.098		0.0524628	7.48643	7.42258	1.04525		0.0127263	7.35234	7.50614	-1.1125	Desensitized			1
TC0100002293.mm.1	Mir6350	microRNA mir-6350	1	47.467	102466969	NA	NA	NA	0.0929067	0.24783	0.007181	0.934786	0.0429108	0.664212	0.202382	0.031447	-0.0934715	0.135364	-0.0865762	0.143093	0.571198	2.1545	2.08964	1.04598		0.0321947	2.1603	1.99378	1.12235	Sensitized	0.113977	1.99848	2.1209	-1.08856			1
TC0100002338.mm.1	Hecw2	HECT, C2 and WW domain containing E3 ubiquitin protein ligase 2	1	53.8069	329152	Mm.132150	NA	66192	0.102812	0.162443	0.217229	0.000850268	0.0334057	0.565684	-0.0284019	0.64406	-0.149901	0.169198	-0.0943987	0.369632	0.00694666	8.05217	7.83091	1.16575	Sensitized	0.990657	7.96904	7.96815	1.00062		0.19524	7.76675	7.9345	-1.12331		1
TC0100002349.mm.1	Pgap1	post-GPI attachment to proteins 1	1	54.473	241062	Mm.103539	NA	NA	0.17947	0.0837066	0.265072	0.00933057	0.177557	0.0804303	0.0912272	0.420382	-0.250918	0.0267612	-0.134672	0.241452	0.037777	8.2912	7.98649	1.23517	Sensitized	0.153383	8.30863	8.13621	1.12695		0.0514466	8.01605	8.28185	-1.2023		1
TC0100002365.mm.1	Satb2	special AT-rich sequence binding protein 2	1	56.794	212712	Mm.145599	608148	32249	0.284565	0.233579	0.615474	0.00586809	0.170469	0.203876	0.0288547	0.844165	-0.486425	0.0249896	0.00641578	0.977494	0.0183638	8.81133	8.18877	1.5396	Sensitized	0.494234	8.69535	8.57047	1.09042		0.157175	8.06591	8.40923	-1.26867		1
TC0100002371.mm.1	Tyw5	tRNA-yW synthesizing protein 5	1	57.3882	68736	Mm.288490	NA	NA	-0.009232	0.779578	-0.0213425	0.539227	0.0214168	0.7025	0.0962194	0.0816122	-0.139147	0.0478873	-0.078836	0.260826	0.657106	6.43313	6.45431	-1.01479		0.211762	6.46968	6.38989	1.05687		0.0258582	6.37849	6.52857	-1.10962	Desensitized			1
TC0100002381.mm.1	Clk1	CDC-like kinase 1	1	58.4102	12747	Mm.1761	601683	101535	0.106022	0.305775	0.0045495	0.967693	0.0937343	0.529026	0.232141	0.121105	-0.315371	0.0169517	-0.202988	0.128433	0.527182	7.19716	7.12576	1.05074		0.12699	7.04087	6.82247	1.16344		0.00979461	6.93124	7.28699	-1.27966	Desensitized			1
TC0100002534.mm.1	Ikzf2	IKAROS family zinc finger 2	1	69.5312	22779	Mm.106343	606234	22659	-0.053078	0.298067	0.014131	0.798343	-0.0939942	0.0651388	0.0329689	0.567741	-0.161178	0.00945037	-0.0935136	0.146191	0.439761	5.85231	5.87634	-1.01679		0.462229	5.89427	5.92929	-1.02457		0.0166403	5.81523	5.99048	-1.12915	Desensitized			1
TC0100002544.mm.1	Fn1	fibronectin 1	1	71.5855	14268	Mm.193099	135600	1533	-0.0275173	0.808254	0.0676875	0.571376	-0.104087	0.173074	-0.177437	0.0160787	-0.455286	0.00088259	-0.431845	0.000780505	0.840913	9.15778	9.12712	1.02148		0.0484491	9.20947	9.39636	-1.13831	Desensitized	0.00331778	8.94375	9.54657	-1.51868	Desensitized						1
TC0100002563.mm.1	Tnp1	transition protein 1	1	73.0151	21958	Mm.425024	190231	136517	0.0277707	0.750161	-0.0910155	0.315646	0.00627875	0.955399	-0.0247778	0.833989	0.351928	0.0228027	0.335857	0.0207717	0.670296	4.57868	4.62584	-1.03323		0.93526	4.63495	4.64824	-1.00925		0.0183188	4.82646	4.35917	1.38251	Sensitized			1
TC0100002569.mm.1	Pinc	pregnancy induced noncoding RNA	1	73.3914	723792	Mm.385493	NA	NA	-0.0303316	0.642806	-0.093516	0.161613	-0.137316	0.0286043	-0.120373	0.0798942	-0.044143	0.57919	0.0779407	0.290548	0.294049	3.13916	3.22546	-1.06164		0.002056	3.1421	3.30994	-1.12337	Desensitized	0.715234	3.19511	3.17654	1.01296			1
TC0100002576.mm.1	Tns1	tensin 1	1	73.9102	21961	Mm.309975	600076	11219	-0.119905	0.0996701	-0.003457	0.966315	0.0169222	0.770899	-0.0542103	0.367907	-0.119049	0.109298	-0.165181	0.0106153	0.412332	8.24	8.31956	-1.05669		0.684172	8.29621	8.32332	-1.01897		0.0468545	8.70952	8.90074	-1.14173	Desensitized			1
TC0100002580.mm.1	Cxcr1	chemokine (C-X-C motif) receptor 1	1	74.1918	227288	Mm.337035	NA	NA	-0.0548418	0.628114	-0.035887	0.765787	-0.108529	0.218941	-0.254882	0.00068637	0.004598	0.962941	0.054766	0.554212	0.680438	6.30763	6.36852	-1.04311		0.00912254	6.24061	6.48385	-1.18365	Desensitized	0.74494	6.28272	6.24423	1.02704			1
TC0100002588.mm.1	Rnf25	ring finger protein 25	1	74.5937	57751	Mm.280920	NA	11193	0.107046	0.0720308	0.0535445	0.422017	0.0933267	0.0999102	0.169995	0.00054868	-0.167944	0.0130647	-0.121193	0.0736724	0.117883	7.40369	7.29663	1.07703		0.0117954	7.43038	7.25526	1.12906	Sensitized	0.0286033	7.22866	7.42653	-1.147	Desensitized						1
TC0100002589.mm.1	Prkag3	protein kinase, AMP-activated, gamma 3 non-catatlytic subunit	1	74.7389	241113	Mm.166501	604976	23006	0.0220271	0.762414	-0.035076	0.649096	-0.0056945	0.930333	-0.0556583	0.410097	0.102169	0.137931	0.128877	0.0381296	0.910519	6.19054	6.20143	-1.00758		0.636247	6.14435	6.18638	-1.02957		0.0420383	6.23162	6.07579	1.11406	Sensitized			1
TC0100002593.mm.1	Fev	FEV (ETS oncogene family)	1	74.8815	260298	Mm.150496	607150	9706	-0.0433547	0.581386	-0.009082	0.913835	-0.0499343	0.555242	-0.105732	0.223544	0.116269	0.171721	0.168527	0.0248436	0.739322	6.78161	6.81597	-1.0241		0.317916	6.78808	6.89201	-1.0747		0.0241475	6.84933	6.65794	1.14186	Sensitized			1
TC0100002607.mm.1	Resp18	regulated endocrine-specific protein 18	1	75.2722	19711	Mm.4032	612721	7516	0.154976	0.293473	0.166612	0.286629	0.178494	0.0882883	0.198513	0.0696398	-0.253649	0.0228454	-0.135117	0.234411	0.32984	7.97542	7.75678	1.16363		0.0318616	8.01888	7.77161	1.18696		0.0261311	7.75974	8.02777	-1.20417	Desensitized			1
TC0100002619.mm.1	Mir6352	microRNA mir-6352	1	77.4967	102465180	NA	NA	NA	-0.153901	0.294178	0.0244705	0.877907	-0.106335	0.398893	-0.103098	0.439006	0.287371	0.0292371	0.0176076	0.897978	0.603583	6.01744	6.0989	-1.05809		0.322961	5.9338	6.07062	-1.09947		0.0418253	6.2251	6.00852	1.16198	Sensitized			1
TC0100002743.mm.1	Nmur1	neuromedin U receptor 1	1	86.3862	14767	Mm.389159	604153	68501	-0.0208733	0.846252	-0.0327305	0.774157	-0.165372	0.0746047	-0.206763	0.0282704	0.019276	0.868547	0.159206	0.127737	0.798469	6.01782	6.05462	-1.02583		0.043738	5.98194	6.22685	-1.18502	Desensitized	0.371978	6.10147	5.98535	1.08381			1
TC0100002751.mm.1	Nppc	natriuretic peptide type C	1	86.6663	18159	Mm.12802	600296	7867	0.068544	0.413313	0.157056	0.060449	-0.103398	0.149359	-0.176904	0.00943953	-0.09059	0.123779	0.0149958	0.797031	0.0462638	7.3533	7.19706	1.11438		0.0347609	7.30918	7.49528	-1.13769	Desensitized	0.36667	7.33018	7.38525	-1.03891			1
TC0100002769.mm.1	Usp40	ubiquitin specific peptidase 40	1	87.9451	227334	Mm.80484	NA	32400	0.00297911	0.965491	-0.020401	0.779634	0.048322	0.318922	0.0744942	0.133321	-0.19717	0.0295838	-0.193771	0.021919	0.882695	6.55018	6.56283	-1.00881		0.164178	6.50226	6.42095	1.05798		0.0161182	6.24803	6.51343	-1.20197	Desensitized			1
TC0100002799.mm.1	1700020N18Rik	RIKEN cDNA 1700020N18 gene	1	91.403	67086	Mm.396158	NA	NA	0.02718	0.681593	-0.027927	0.691098	-0.153495	0.0115037	-0.128547	0.059226	0.119843	0.146158	0.1676	0.0213068	0.974225	6.2464	6.24887	-1.00172		0.0460912	6.11837	6.30182	-1.1356	Desensitized	0.0469646	6.26999	6.07664	1.14341	Sensitized						1
TC0100002801.mm.1	Per2	period circadian clock 2	1	91.416	18627	Mm.482463	603426	7885	0.00482844	0.937795	0.129951	0.0284546	0.0404283	0.662906	-0.166255	0.0671919	-0.423504	0.000161995	-0.210801	0.111562	0.130658	8.34456	8.24864	1.06875		0.243001	8.4408	8.53102	-1.06453		0.00683024	8.126	8.56402	-1.35474	Desensitized			1
TC0100002816.mm.1	Myeov2	myeloma overexpressed 2	1	92.6371	66915	Mm.30179	NA	82250	-0.0774871	0.117713	-0.135027	0.00377248	-0.100528	0.131782	-0.0209511	0.777162	0.0189425	0.725196	-0.0690742	0.156842	0.00440018	9.73418	9.88044	-1.1067	Desensitized	0.366806	9.75822	9.83459	-1.05436		0.569215	9.84826	9.87913	-1.02163		1
TC0100002827.mm.1	Kif1a	kinesin family member 1A	1	93.0155	16560	Mm.276408	601255	99729	0.09724	0.0569339	0.11736	0.0260009	0.0266625	0.448504	0.0301056	0.4159	-0.05591	0.367461	0.00220222	0.97049	0.0281882	11.9877	11.8414	1.10676	Sensitized	0.471337	12.0029	11.9657	1.02616		0.657864	11.8826	11.9211	-1.02706		1
TC0100002831.mm.1	Mterfd2	MTERF domain containing 2	1	93.2992	69821	Mm.52809	NA	NA	0.00477644	0.877228	0.0206765	0.524945	0.0750475	0.0874363	0.136102	0.000258314	-0.050668	0.129999	-0.00491956	0.881948	0.6651	6.56197	6.54413	1.01244		0.000962715	6.64014	6.49973	1.10222	Sensitized	0.392413	6.54981	6.58916	-1.02765			1
TC0100002844.mm.1	St8sia4	ST8 alpha-N-acetyl-neuraminide alpha-2,8-sialyltransferase 4	1	95.5877	20452	Mm.306228	602547	4147	-0.199149	0.0211181	-0.148467	0.127607	-0.00054975	0.994722	0.00497583	0.954703	-0.188555	0.0650745	-0.0624056	0.543763	0.0388169	6.69479	6.92886	-1.17615	Desensitized	0.977601	6.79173	6.78863	1.00216		0.0285576	6.64834	6.82314	-1.12881		1
TC0100002894.mm.1	Bcl2	B cell leukemia	1	106.538	NA	Mm.257460	151430	527	0.0674473	0.474299	0.146619	0.127402	0.105683	0.0984686	0.0122381	0.864705	-0.13854	0.00329622	-0.0656751	0.199496	0.2053	7.44893	7.30085	1.1081		0.347104	7.4875	7.41399	1.05227		0.00899141	7.24574	7.38691	-1.1028	Desensitized			1
TC0100002904.mm.1	Serpinb3d	serine (or cysteine) peptidase inhibitor, clade B (ovalbumin), member 3D	1	107.078	394252	Mm.352392	NA	NA	-0.0699416	0.282442	-0.115711	0.0809799	0.095045	0.232017	0.18151	0.0171477	0.0457465	0.732691	-0.0830411	0.507823	0.124552	3.17615	3.30377	-1.09249		0.0437443	3.35361	3.16946	1.13615	Sensitized	0.843203	3.30731	3.32802	-1.01446			1
TC0100002916.mm.1	Cdh19	cadherin 19, type 2	1	110.889	227485	Mm.322070	603016	23286	-0.208993	0.211492	0.087931	0.630078	-0.0448087	0.689748	-0.182275	0.102306	-0.471378	0.00388094	-0.0911658	0.615696	0.693582	6.4881	6.55964	-1.05084		0.274823	6.58888	6.74264	-1.11247		0.0069634	6.25022	6.64553	-1.31522	Desensitized			1
TC0100002926.mm.1	9330185C12Rik	RIKEN cDNA 9330185C12 gene	1	113.891	NA	NA	NA	NA	0.129089	0.300938	0.310802	0.00792687	0.0226442	0.862393	0.0223717	0.870959	-0.373661	0.0323042	0.0195687	0.914026	0.0445061	6.05899	5.75401	1.23541	Sensitized	0.86983	6.13706	6.10764	1.0206		0.173521	5.68623	5.94055	-1.19277		1
TC0100002977.mm.1	Dpp10	dipeptidylpeptidase 10	1	123.332	269109	Mm.483255	608209	41400	0.475318	0.10161	0.790399	0.00410623	0.336801	0.137779	0.260941	0.287355	-0.647782	0.0158697	-0.0659267	0.817482	0.00910239	9.28955	8.41942	1.82783	Sensitized	0.139597	9.24769	8.85978	1.3085		0.0841638	8.29608	8.80116	-1.4192		1
TC0100002993.mm.1	Actr3	ARP3 actin-related protein 3	1	125.393	74117	Mm.183102	604222	4180	-0.119967	0.0361518	-0.13822	0.0201873	-0.06324	0.28306	-0.023	0.717716	0.031375	0.435477	-0.0133244	0.728159	0.0325459	10.3924	10.5683	-1.12963	Desensitized	0.421306	10.3907	10.4455	-1.03874		0.715	10.4805	10.4667	1.00964		1
TC0100003027.mm.1	Dars	aspartyl-tRNA synthetase	1	128.364	226414	Mm.28693	603084	1032	-0.116342	0.0321664	-0.128833	0.0237971	-0.119186	0.268592	0.0370292	0.750859	0.0300245	0.70205	-0.0465213	0.527267	0.0131388	9.02651	9.19333	-1.12258	Desensitized	0.697209	8.98538	9.03309	-1.03362		0.912562	9.04451	9.05297	-1.00588		1
TC0100003029.mm.1	Cxcr4	chemokine (C-X-C motif) receptor 4	1	128.588	12767	Mm.1401	162643	20739	-0.180635	0.0235573	-0.0812855	0.380501	-0.0879415	0.224355	0.0177614	0.821917	0.040038	0.71079	0.0875162	0.383562	0.0397841	6.26806	6.44225	-1.12833	Desensitized	0.53499	6.3046	6.34642	-1.02941		0.475337	6.49728	6.41243	1.06058		1
TC0100003035.mm.1	Daf2	decay accelerating factor 2	1	130.389	13137	Mm.436759	NA	479	-0.0257027	0.57585	0.0282655	0.561675	-0.0138643	0.791789	0.0711156	0.180946	-0.141435	0.00805535	-0.115931	0.0273158	0.946429	6.04783	6.04417	1.00254		0.503262	6.1373	6.0966	1.02861		0.0288227	5.87393	6.04948	-1.1294	Desensitized			1
TC0100003037.mm.1	Cd55	CD55 antigen	1	130.439	13136	Mm.101591	125240	479	-0.0528289	0.290732	0.01074	0.843179	-0.0592635	0.407417	0.0832056	0.26347	-0.186732	0.00241658	-0.120238	0.0647338	0.7205	6.95039	6.97668	-1.01839		0.786491	7.03164	7.01051	1.01476		0.0166535	6.72015	6.93082	-1.15723	Desensitized			1
TC0100003055.mm.1	Dyrk3	dual-specificity tyrosine-(Y)-phosphorylation regulated kinase 3	1	131.128	226419	Mm.39299	603497	48437	-0.03264	0.699211	-0.209845	0.00652411	0.0886445	0.358638	-0.0450103	0.663289	0.146588	0.0255436	-0.00109956	0.987238	0.034085	7.5863	7.75717	-1.12574	Desensitized	0.82955	7.78914	7.76575	1.01634		0.162556	7.85826	7.75426	1.07475		1
TC0100003093.mm.1	Zbed6	zinc finger, BED domain containing 6	1	133.62	667118	Mm.245357	NA	NA	0.0712467	0.324976	0.0004915	0.994998	0.0831222	0.149321	0.154363	0.00340502	-0.277752	0.00236819	-0.190524	0.0462326	0.549719	8.54888	8.50273	1.03251		0.0162608	8.51993	8.36191	1.11575	Sensitized	0.0059575	8.20472	8.52559	-1.24909	Desensitized						1
TC0100003096.mm.1	Atp2b4	ATPase, Ca++ transporting, plasma membrane 4	1	133.703	381290	Mm.188617	108732	48034	0.531794	0.0244858	0.577323	0.0205231	0.33633	0.0854831	0.273424	0.198047	-0.499876	0.00818169	-0.0844444	0.680786	0.00727822	10.0325	9.27826	1.68674	Sensitized	0.08125	9.95116	9.55489	1.3161		0.0818359	9.14667	9.55801	-1.32992		1
TC0100003142.mm.1	5730559C18Rik	RIKEN cDNA 5730559C18 gene	1	136.214	67313	Mm.36763	NA	10103	-0.0131904	0.757706	-0.0157835	0.727669	-0.00669025	0.884473	-0.0317228	0.509181	0.103248	0.0396169	0.10277	0.0278559	0.688859	6.97484	6.9946	-1.01379		0.687867	6.95636	6.98243	-1.01824		0.00705912	7.06957	6.92975	1.10176	Sensitized			1
TC0100003177.mm.1	1700019P21Rik	RIKEN cDNA 1700019P21 gene	1	138.876	75546	Mm.71176	NA	NA	-0.122062	0.259364	0.0534725	0.648937	-0.31282	0.0175509	-0.150138	0.330979	0.04806	0.718645	0.165193	0.172788	0.728597	4.61182	4.6521	-1.02831		0.0266004	4.36905	4.6655	-1.22812	Desensitized	0.212104	4.68003	4.53951	1.10231			1
TC0100003191.mm.1	Cfhr2	complement factor H-related 2	1	139.81	545366	Mm.439660	NA	NA	-0.103293	0.44633	-0.031915	0.826425	-0.0345383	0.730408	-0.150403	0.13458	-0.337319	0.0187686	-0.392706	0.00154422	0.677522	5.85147	5.94067	-1.06378		0.293964	5.7952	5.92058	-1.09079		0.0054322	5.47005	5.96345	-1.40775	Desensitized			1
TC0100003193.mm.1	Cfh	complement component factor h	1	140.086	12628	Mm.8655	134370	20086	-0.197727	0.314813	-0.062942	0.767464	-0.0462948	0.704943	-0.154771	0.2145	-0.470895	0.0407447	-0.637236	0.000731837	0.546451	7.56175	7.73381	-1.12667		0.331508	7.52405	7.65969	-1.09858		0.00258125	7.01599	7.76199	-1.67714	Desensitized			1
TC0100003204.mm.1	Rgs2	regulator of G-protein signaling 2	1	143.999	19735	Mm.28262	600861	2192	0.114906	0.0822709	0.167078	0.0104904	0.122965	0.0572483	0.109773	0.116764	-0.180392	0.0205383	-0.12711	0.101353	0.030324	8.16687	7.97366	1.1433	Sensitized	0.130804	8.13483	7.98316	1.11085		0.0489286	8.03407	8.24463	-1.15714	Desensitized					1
TC0100003205.mm.1	Rgs13	regulator of G-protein signaling 13	1	144.139	246709	Mm.38271	607190	2191	-0.112254	0.267452	-0.282492	0.00179382	0.184204	0.107376	0.140937	0.256889	0.231617	0.0932458	-0.105	0.441478	0.0345139	3.97978	4.25373	-1.20911	Desensitized	0.185307	4.0217	3.81077	1.15743		0.441606	4.32958	4.23164	1.07024		1
TC0100003232.mm.1	n-R5s218	nuclear encoded rRNA 5S 218	1	149.735	NA	NA	NA	NA	-0.213266	0.0256435	-0.119248	0.277143	0.0238785	0.848806	0.181638	0.148813	0.071553	0.533662	0.0309053	0.77699	0.0166498	4.9077	5.12997	-1.16657	Desensitized	0.358102	5.05956	4.91911	1.10224		0.604087	5.09698	5.026	1.05043		1
TC0100003235.mm.1	Ptgs2os	prostaglandin-endoperoxide synthase 2, opposite strand	1	150.075	320019	Mm.490823	NA	NA	0.0373233	0.367748	-0.028166	0.525299	-0.083534	0.121921	-0.0671067	0.250201	0.0659965	0.372871	0.160543	0.00930226	0.944331	5.94954	5.94566	1.00269		0.0814159	5.85014	5.948	-1.07019		0.0279705	5.77494	5.6246	1.10984	Sensitized			1
TC0100003240.mm.1	Prg4	proteoglycan 4 (megakaryocyte stimulating factor, articular superficial zone protein)	1	150.449	96875	Mm.329131	604283	130465	0.0300349	0.928769	0.33032	0.344709	0.0442007	0.908984	-0.304494	0.448945	-0.663288	0.000754767	-0.550072	0.00572215	0.622397	6.52781	6.27255	1.19354		0.683324	6.62632	6.80993	-1.13572		0.00184632	5.60187	6.42926	-1.77448	Desensitized			1
TC0100003272.mm.1	Lamc2	laminin, gamma 2	1	153.123	16782	Mm.329272	150292	4062	0.234346	0.13763	0.368868	0.0181805	0.121135	0.350174	0.0241858	0.862299	-0.159103	0.193792	0.0536371	0.652718	0.0468094	6.79942	6.38529	1.33249	Sensitized	0.535833	6.80274	6.71145	1.06532		0.521787	6.32175	6.40091	-1.05641		1
TC0100003328.mm.1	Rasal2	RAS protein activator like 2	1	157.135	226525	Mm.235028	606136	35217	-0.162362	0.0225729	-0.128124	0.107903	-0.0807012	0.320663	-0.142831	0.0801905	0.0381755	0.653182	-0.12502	0.0995675	0.0318526	9.10913	9.30502	-1.14543	Desensitized	0.115979	9.04724	9.19579	-1.10845		0.524826	9.26713	9.32023	-1.03749		1
TC0100003361.mm.1	Gpr52	G protein-coupled receptor 52	1	160.577	620246	Mm.478780	NA	NA	0.0675176	0.721375	0.267989	0.165377	0.216741	0.136506	0.152964	0.333289	-0.371542	0.00586336	-0.0450084	0.761668	0.299495	7.31262	7.0778	1.17676		0.171514	7.48373	7.24445	1.1804		0.0316431	6.84728	7.1416	-1.22631	Desensitized			1
TC0100003401.mm.1	Fmo1	flavin containing monooxygenase 1	1	162.83	14261	Mm.976	136130	55520	-0.0555527	0.537125	0.082588	0.3831	0.0229125	0.63393	-0.0911769	0.0507363	-0.285585	0.00125119	-0.1312	0.185702	0.847272	6.32064	6.29737	1.01627		0.284834	6.38156	6.43058	-1.03456		0.00717775	6.29484	6.58317	-1.22123	Desensitized			1
TC0100003402.mm.1	Fmo2	flavin containing monooxygenase 2	1	162.874	55990	Mm.10929	603955	55520	-0.172814	0.125945	-0.0415255	0.741056	-0.0237135	0.836244	-0.26575	0.0110141	-0.463299	0.000178263	-0.0849927	0.577248	0.194274	5.47411	5.61487	-1.10248		0.012142	5.5255	5.72408	-1.14756	Desensitized	0.0105519	5.78719	6.17276	-1.30637	Desensitized						1
TC0100003436.mm.1	4930568G15Rik	RIKEN cDNA 4930568G15 gene	1	165.064	75857	Mm.109021	NA	NA	0.0340944	0.57785	-0.0115575	0.859675	-0.0251602	0.660052	-0.0521239	0.380845	0.137376	0.0921825	0.178371	0.0130659	0.863167	5.22346	5.2098	1.00952		0.385347	5.12463	5.17619	-1.03639		0.0224515	5.28191	5.06912	1.15893	Sensitized			1
TC0100003439.mm.1	Sft2d2	SFT2 domain containing 2	1	165.174	108735	Mm.288369	NA	27069	-0.00186933	0.982789	-0.004045	0.964895	-0.029924	0.606522	-0.0568956	0.345743	-0.153395	0.00480898	-0.119664	0.0283702	0.977027	8.43534	8.43943	-1.00284		0.447127	8.37906	8.43686	-1.04088		0.00602721	7.73214	7.91863	-1.138	Desensitized			1
TC0100003464.mm.1	Mael	maelstrom homolog	1	166.201	98558	Mm.26189	NA	NA	-0.15043	0.263648	-0.398808	0.000567133	0.0118492	0.883569	0.0592564	0.482274	-0.243692	0.430653	-0.140413	0.632987	0.00810803	4.05749	4.43906	-1.30276	Desensitized	0.558079	4.07556	4.02724	1.03406		0.466655	4.70203	4.96636	-1.20108		1
TC0100003483.mm.1	Mgst3	microsomal glutathione S-transferase 3	1	167.372	66447	Mm.218286	604564	3327	0.00411044	0.96597	0.140695	0.149986	0.0585045	0.312303	0.00606917	0.922666	-0.196434	0.00311019	-0.0528173	0.475844	0.226216	8.48016	8.37702	1.07411		0.646953	8.68349	8.64329	1.02826		0.0326162	8.75282	8.92708	-1.12839	Desensitized			1
TC0100003506.mm.1	Ddr2	discoidin domain receptor family, member 2	1	169.972	18214	Mm.229249	191311	68505	-0.0600869	0.519613	-0.045473	0.647379	0.0321568	0.671173	-0.0719633	0.359917	-0.167167	0.0707633	-0.234408	0.0025399	0.655538	7.13722	7.20833	-1.05052		0.740035	7.08276	7.11279	-1.02103		0.0117355	6.78747	7.05757	-1.20589	Desensitized			1
TC0100003518.mm.1	Dusp12	dual specificity phosphatase 12	1	170.873	80915	Mm.34365	604835	5238	-0.00113622	0.97529	-0.0507305	0.174896	0.0200545	0.578805	0.0633472	0.0754391	-0.117807	0.0241848	-0.108751	0.0281301	0.492948	6.78303	6.81999	-1.02595		0.294166	6.73109	6.67489	1.03972		0.0200979	6.64043	6.79448	-1.1127	Desensitized			1
TC0100003536.mm.1	Ppox	protoporphyrinogen oxidase	1	171.276	19044	Mm.266888	600923	262	0.12336	0.106379	-0.0053275	0.950424	0.098548	0.213192	0.164548	0.0352121	-0.257927	0.0018818	-0.219829	0.00737611	0.466043	7.55507	7.47957	1.05372		0.05052	7.53612	7.36155	1.12862		0.000710735	7.12789	7.45344	-1.25314	Desensitized			1
TC0100003541.mm.1	Nit1	nitrilase 1	1	171.338	27045	Mm.12915	604618	4091	0.0266684	0.591902	0.0114135	0.829631	0.0167012	0.797111	0.119437	0.0583852	-0.187541	0.00859725	-0.113901	0.122632	0.698252	7.53992	7.51463	1.01769		0.31913	7.55882	7.46585	1.06656		0.00653603	7.14626	7.35344	-1.15443	Desensitized			1
TC0100003603.mm.1	Grem2	gremlin 2 homolog, cysteine knot superfamily (Xenopus laevis)	1	174.834	23893	Mm.25760	608832	8023	0.0636271	0.622488	0.159657	0.232113	0.252317	0.0162981	0.214247	0.0665726	-0.096548	0.14409	-0.0155324	0.811601	0.270203	7.80688	7.65193	1.11338		0.0458282	8.06385	7.76025	1.23422	Sensitized	0.183834	7.88031	7.95926	-1.05625			1
TC0100003612.mm.1	Chml	choroideremia-like	1	175.682	12663	Mm.440490	118825	334	0.12466	0.272405	0.167846	0.156375	0.135444	0.238489	0.0838828	0.498074	-0.464404	0.00498104	-0.255349	0.145001	0.232755	5.91769	5.71766	1.14872		0.190442	5.87175	5.73033	1.10299		0.0129361	5.53349	6.02936	-1.41017	Desensitized			1
TC0100003666.mm.1	6330403A02Rik	RIKEN cDNA 6330403A02 gene	1	180.432	381310	Mm.44791	NA	NA	-0.0827556	0.126392	-0.162225	0.000737347	0.0017475	0.981428	0.0339583	0.666426	0.08075	0.235489	0.00690889	0.916809	0.002554	10.5189	10.688	-1.12434	Desensitized	0.803599	10.6574	10.6328	1.01719		0.28795	10.6424	10.5803	1.044		1
TC0100003682.mm.1	Nvl	nuclear VCP-like	1	181.093	67459	Mm.263464	602426	1902	0.127525	0.170429	-0.0296125	0.772796	0.0865475	0.220457	0.145817	0.036521	-0.278599	0.00782543	-0.258133	0.00941133	0.520963	8.15765	8.09682	1.04306		0.0549876	8.07076	7.91655	1.11281		0.0070423	7.76485	8.12979	-1.28783	Desensitized			1
TC0100003689.mm.1	Ccdc121	coiled-coil domain containing 121	1	181.51	403180	Mm.491700	NA	NA	-0.039156	0.730147	0.0238955	0.842956	-0.0804207	0.355234	-0.172344	0.0428443	0.167051	0.176937	0.241808	0.027175	0.958623	5.64953	5.65764	-1.00563		0.0434797	5.54039	5.70919	-1.12413	Desensitized	0.00838666	5.72497	5.4502	1.2098	Sensitized						1
TC0100003715.mm.1	Capn2	calpain 2	1	182.467	12334	Mm.19306	114230	1326	-0.0415244	0.504632	-0.0075435	0.909867	0.0032475	0.909674	-0.0475814	0.092034	-0.145433	0.0304949	-0.0639169	0.351831	0.749312	8.72233	8.75441	-1.02249		0.322573	8.84002	8.87096	-1.02168		0.0210965	8.73631	8.88128	-1.10571	Desensitized			1
TC0100003797.mm.1	Mfsd7b	major facilitator superfamily domain containing 7B	1	191.006	226844	Mm.134053	NA	NA	0.00496089	0.909904	-0.045951	0.312463	0.0342928	0.412721	0.0515786	0.234265	-0.087339	0.237645	-0.150978	0.0182121	0.57808	7.8587	7.88834	-1.02075		0.215276	7.88919	7.83238	1.04016		0.029611	7.82464	7.98408	-1.11686	Desensitized			1
TC0100003824.mm.1	Mir3473c	microRNA 3473c	1	191.999	100628582	NA	NA	NA	-0.081286	0.237905	-0.152136	0.0246117	-0.0614788	0.357162	-0.0774358	0.266876	-0.025049	0.737322	-0.041838	0.550267	0.00960302	3.01411	3.17504	-1.118	Desensitized	0.326305	3.09518	3.18662	-1.06543		0.61183	3.01681	3.0616	-1.03153		1
TC0100003828.mm.1	A730013G03Rik	RIKEN cDNA A730013G03 gene	1	192.833	320952	Mm.100944	NA	NA	-0.017704	0.792575	0.011049	0.877153	-0.041031	0.591009	-0.0356939	0.658125	0.11775	0.171329	0.215926	0.00187123	0.968368	6.30389	6.30738	-1.00242		0.602487	6.31097	6.36094	-1.03524		0.0159467	6.4642	6.24129	1.16709	Sensitized			1
TC0100003836.mm.1	Hsd11b1	hydroxysteroid 11-beta dehydrogenase 1	1	193.222	15483	Mm.28328	600713	68471	-0.165861	0.0443445	-0.198905	0.0192399	-0.0900795	0.0726473	-0.0290853	0.607781	0.175504	0.00444519	0.0527024	0.436949	0.0227337	6.86841	7.11711	-1.18814	Desensitized	0.182876	6.85828	6.93385	-1.05378		0.0477945	6.97336	6.81412	1.1167	Sensitized					1
TC0100003840.mm.1	Camk1g	calcium	1	193.346	NA	Mm.40329	614994	48706	0.0147178	0.893719	0.072945	0.52905	-0.0189803	0.82001	-0.136318	0.098854	-0.214565	0.000320805	-0.143068	0.0295095	0.687941	8.58248	8.52091	1.0436		0.346149	8.65804	8.76409	-1.07628		0.00296398	8.4216	8.66684	-1.18528	Desensitized			1
TC0100003853.mm.1	Cd46	CD46 antigen, complement regulatory protein	1	195.041	17221	Mm.12884	NA	NA	0.0938791	0.399194	0.047414	0.691633	0.040033	0.72769	0.253442	0.0177246	-0.297538	0.0174832	-0.307768	0.0071318	0.315617	5.56	5.46578	1.06749		0.107936	5.40373	5.20363	1.14877		0.00326378	5.14861	5.55899	-1.32903	Desensitized			1
TC0100003877.mm.1	Kdelc1	KDEL (Lys-Asp-Glu-Leu) containing 1	1	44.1065	72050	Mm.281714	611613	11367	0.0102416	0.866389	0.048653	0.445647	0.0272943	0.520412	0.0814508	0.0486354	-0.170473	0.0120586	-0.113032	0.101001	0.670631	5.93679	5.89545	1.02907		0.169229	5.92495	5.85176	1.05204		0.00563042	5.79189	5.98632	-1.14427	Desensitized			1
TC0100003889.mm.1	Mnda	myeloid cell nuclear differentiation antigen	1	173.849	381308	Mm.490248	159553	74438	-0.138491	0.0368736	-0.124088	0.0869122	0.012598	0.86493	0.0771844	0.311365	-0.0900675	0.163211	-0.0521773	0.404204	0.0427271	4.23251	4.41017	-1.13105	Desensitized	0.403149	4.37217	4.31098	1.04332		0.119386	4.21132	4.30919	-1.0702		1
TC0100003891.mm.1	Ifi203	interferon activated gene 203	1	173.92	15950	Mm.463437	NA	115929	-0.12284	0.0644396	-0.186679	0.00328368	0.047789	0.628171	0.1751	0.0708535	0.101256	0.0910859	0.0317136	0.59521	0.0163829	4.67404	4.88636	-1.15854	Desensitized	0.221268	4.77987	4.62924	1.11006		0.166494	4.53212	4.4394	1.06637		1
TC0200000006.mm.1	Dclre1c	DNA cross-link repair 1C, PSO2 homolog	2	3.42413	227525	Mm.23483	605988	32547	0.0395024	0.508883	-0.0021125	0.973682	0.0114425	0.883518	0.0962881	0.226172	-0.162556	0.0149852	-0.137439	0.0340241	0.711566	6.38474	6.36085	1.01669		0.480149	6.41676	6.34306	1.05241		0.0013436	6.32425	6.52872	-1.15226	Desensitized			1
TC0200000072.mm.1	1700061F12Rik	RIKEN cDNA 1700061F12 gene	2	9.18952	73438	Mm.23558	NA	NA	-0.197246	0.0334097	-0.18278	0.0700808	0.137939	0.171176	-0.0362814	0.743259	-0.0574135	0.387875	-0.0415036	0.510807	0.0387382	3.87973	4.13709	-1.19529	Desensitized	0.595104	4.02492	3.96515	1.0423		0.458905	3.9926	4.06029	-1.04804		1
TC0200000083.mm.1	Itih5	inter-alpha (globulin) inhibitor H5	2	10.1535	209378	Mm.313876	609783	57115	-0.121223	0.199204	-0.036858	0.721739	-0.016303	0.760889	-0.0610861	0.266382	-0.138523	0.100096	-0.158222	0.0397701	0.386196	7.79018	7.89444	-1.07494		0.400135	7.87077	7.92309	-1.03693		0.0342815	7.84127	8.04193	-1.14922	Desensitized			1
TC0200000174.mm.1	Mir466b-3	microRNA 466b-3	2	10.5036	100124474	NA	NA	NA	0.0537362	0.578073	0.022973	0.823599	0.133028	0.052996	0.202128	0.0013578	0.116666	0.293223	-0.035112	0.742646	0.647672	2.63103	2.58008	1.03595		0.00701345	2.68124	2.45944	1.16619	Sensitized	0.704456	2.62666	2.5659	1.04302			1
TC0200000204.mm.1	Mir669i	microRNA 669i	2	10.5176	100316668	NA	NA	NA	-0.0601384	0.471581	-0.022097	0.80497	0.104858	0.286723	0.0554092	0.600786	-0.118441	0.0946347	-0.142113	0.0261774	0.572972	3.95905	4.01349	-1.03846		0.384445	3.97328	3.87039	1.07392		0.0315687	3.9494	4.12536	-1.12971	Desensitized			1
TC0200000211.mm.1	Prkcq	protein kinase C, theta	2	11.1721	18761	Mm.329993	600448	21263	-0.18698	0.160748	0.152103	0.290833	0.145633	0.000689986	0.115401	0.0260219	-0.0206035	0.75964	0.0466251	0.458271	0.902083	7.27654	7.28809	-1.00804		0.00664548	7.42907	7.25955	1.12468	Sensitized	0.839289	7.22176	7.20651	1.01063			1
TC0200000223.mm.1	Ankrd16	ankyrin repeat domain 16	2	11.7778	320816	Mm.260201	NA	19509	0.0761751	0.155482	0.0026835	0.96397	0.089513	0.0715217	0.0931783	0.0757524	-0.159512	0.013035	-0.173027	0.00246261	0.408179	6.43791	6.38703	1.0359		0.0806722	6.40691	6.28731	1.08643		0.00147231	6.23868	6.46384	-1.16891	Desensitized			1
TC0200000240.mm.1	Vim	vimentin	2	13.5739	22352	Mm.268000	193060	2538	-0.162843	0.28979	-0.132057	0.42311	-0.0186853	0.817592	-0.138223	0.0828616	-0.102795	0.332907	-0.233788	0.00813787	0.423368	8.6508	8.84981	-1.14791		0.283704	8.74077	8.84796	-1.07713		0.0281642	8.70738	8.93109	-1.16774	Desensitized			1
TC0200000245.mm.1	Mrc1	mannose receptor, C type 1	2	14.2294	17533	Mm.2019	153618	37622	-0.0447058	0.698603	0.048141	0.694206	0.0154807	0.899342	-0.0682278	0.59454	-0.150759	0.00509992	-0.107244	0.0512879	0.973307	6.11367	6.10803	1.00392		0.785215	6.12163	6.15934	-1.02648		0.0114245	5.84817	6.0248	-1.13024	Desensitized			1
TC0200000314.mm.1	Ptf1a	pancreas specific transcription factor, 1a	2	19.4457	19213	Mm.69647	607194	10304	-0.0304891	0.704261	-0.0724155	0.389192	0.138862	0.031422	0.129886	0.0628923	0.0727345	0.410962	0.0924284	0.261765	0.502467	5.15028	5.22161	-1.05068		0.0496278	5.25509	5.07972	1.12926	Sensitized	0.232716	5.27181	5.16044	1.08025			1
TC0200000319.mm.1	Etl4	enhancer trap locus 4	2	19.9098	208618	Mm.237935	NA	NA	0.124066	0.210288	0.269338	0.00300214	0.0512903	0.490982	0.000423611	0.995743	-0.275335	0.0118141	-0.0433473	0.711767	0.012827	8.47114	8.199	1.2076	Sensitized	0.784031	8.47994	8.44809	1.02233		0.108144	8.06261	8.28714	-1.1684		1
TC0200000339.mm.1	Thnsl1	threonine synthase-like 1 (bacterial)	2	21.2057	208967	Mm.268841	NA	32609	0.0178198	0.73421	0.052964	0.332754	0.00299775	0.974355	0.111142	0.24288	-0.167485	0.022084	-0.0560527	0.461468	0.460366	7.30327	7.25399	1.03475		0.48917	7.29982	7.22104	1.05613		0.0229922	7.09858	7.25425	-1.11394	Desensitized			1
TC0200000396.mm.1	mmu-mir-7664	mmu-mir-7664	2	25.0598	NA	NA	NA	NA	0.251326	0.343585	0.0269745	0.925104	0.282743	0.112738	0.450574	0.00808676	-0.165025	0.536815	-0.0843389	0.73926	0.61549	4.28189	4.10106	1.13354		0.0207766	4.42123	3.9353	1.40049	Sensitized	0.452517	4.14009	4.31218	-1.12669			1
TC0200000438.mm.1	Kcnt1	potassium channel, subfamily T, member 1	2	25.8638	227632	Mm.119462	608167	11055	0.24383	0.0363111	0.259403	0.0356283	0.141025	0.0828824	0.136362	0.11611	-0.407779	0.00214738	-0.107718	0.472788	0.0142818	8.11557	7.77353	1.26754	Sensitized	0.10179	8.0933	7.91212	1.13382		0.0250879	7.53286	7.89338	-1.28389	Desensitized					1
TC0200000459.mm.1	Surf2	surfeit gene 2	2	26.9164	20931	Mm.389260	185630	8430	-0.0123527	0.687105	-0.0374815	0.236594	0.0154947	0.697693	0.0677492	0.0853394	-0.132855	0.00481068	-0.0733624	0.141903	0.346709	8.33373	8.36845	-1.02435		0.331116	8.32856	8.27212	1.0399		0.018492	8.22694	8.369	-1.10348	Desensitized			1
TC0200000481.mm.1	Ppp1r26	protein phosphatase 1, regulatory subunit 26	2	28.4468	241289	Mm.330095	NA	NA	0.0937824	0.0927945	0.133433	0.0167264	0.0287605	0.515839	0.0339578	0.465552	-0.038167	0.333954	0.0118193	0.755313	0.0317343	7.49325	7.33765	1.11388	Sensitized	0.560543	7.56688	7.52567	1.02898		0.552836	7.45602	7.47568	-1.01372		1
TC0200000515.mm.1	Odf2	outer dense fiber of sperm tails 2	2	29.8892	18286	Mm.330116	602015	1907	0.045232	0.0821007	-0.011138	0.704265	0.0556822	0.193292	0.0868942	0.0416496	-0.124325	0.00658768	-0.114941	0.00819375	0.466328	8.05428	8.03316	1.01475		0.0755499	8.03528	7.94085	1.06764		0.000525059	7.96668	8.12937	-1.11938	Desensitized			1
TC0200000538.mm.1	Cstad	CSA-conditional, T cell activation-dependent protein	2	30.595	78617	Mm.40413	NA	NA	-0.0960218	0.243393	-0.251581	0.000284113	-0.140523	0.104239	-0.0850394	0.371551	0.138626	0.132831	-0.0691002	0.443244	0.010133	6.84136	7.08278	-1.18216	Desensitized	0.21287	6.91124	7.05659	-1.106		0.526108	7.0167	6.96211	1.03857		1
TC0200000541.mm.1	4930527E20Rik	RIKEN cDNA 4930527E20 gene	2	30.8038	NA	Mm.246098	NA	NA	-0.0516107	0.674517	0.0075905	0.953739	0.009014	0.932641	0.148094	0.168366	0.20315	0.00572852	0.0661578	0.407941	0.868097	5.00289	5.03064	-1.01943		0.479645	5.03674	4.92867	1.07779		0.0420929	5.1548	4.96716	1.1389	Sensitized			1
TC0200000620.mm.1	Hspa5	heat shock protein 5	2	34.772	14828	Mm.330160	138120	3908	-0.113647	0.307774	0.112634	0.342022	0.125711	0.159088	0.0974553	0.311202	-0.342357	0.00422028	-0.00559422	0.966567	0.947225	9.43515	9.42775	1.00514		0.213218	9.70222	9.55739	1.1056		0.0462717	9.43263	9.68077	-1.18767	Desensitized			1
TC0200000634.mm.1	Cntrl	centriolin	2	35.1095	26920	Mm.231332	NA	NA	0.0516033	0.159346	-0.012472	0.75815	0.0546705	0.237128	0.08052	0.0870208	-0.1154	0.00997946	-0.101784	0.0182957	0.412126	6.23004	6.20578	1.01696		0.143679	6.17562	6.08623	1.06392		0.00538135	6.04006	6.18792	-1.10793	Desensitized			1
TC0200000657.mm.1	Olfr338	olfactory receptor 338	2	36.3768	258949	Mm.377765	NA	NA	-0.12572	0.371902	0.059534	0.694227	-0.277349	0.0275677	-0.256514	0.0605756	0.14132	0.399331	0.26789	0.0740624	0.765587	3.53877	3.57707	-1.0269		0.0376564	3.54157	3.88983	-1.27303	Desensitized	0.116151	3.62198	3.34882	1.20845			1
TC0200000663.mm.1	Olfr344	olfactory receptor 344	2	36.5686	258621	Mm.377598	NA	NA	-0.092674	0.406675	0.0327315	0.785134	0.220894	0.00997369	0.0913997	0.375306	0.077214	0.260453	0.0399127	0.545119	0.771854	3.43104	3.46723	-1.02541		0.0150296	3.7231	3.52389	1.14807	Sensitized	0.431675	3.61628	3.53547	1.05761			1
TC0200000665.mm.1	Olfr346	olfactory receptor 346	2	36.688	258940	Mm.223338	NA	NA	0.0482011	0.574507	-0.0680385	0.452522	-0.193539	0.0243599	-0.230881	0.00778638	0.086817	0.483821	0.122182	0.289352	0.881059	4.46034	4.47795	-1.01228		0.011263	4.30383	4.58277	-1.2133	Desensitized	0.347474	4.50074	4.36018	1.10233			1
TC0200000706.mm.1	Gpr144-ps	G protein-coupled receptor 144, pseudogene	2	38.6693	NA	Mm.330187	NA	NA	0.0383711	0.551174	0.0049285	0.9429	-0.056209	0.439665	-0.0431872	0.575839	0.118836	0.135482	0.151693	0.0341501	0.75109	5.83929	5.8111	1.01973		0.519346	5.72451	5.78899	-1.04571		0.0153674	5.86703	5.68463	1.13477	Sensitized			1
TC0200000714.mm.1	Olfml2a	olfactomedin-like 2A	2	38.932	241327	Mm.103491	NA	35248	-0.0167049	0.866338	-0.0281885	0.788679	-0.0124562	0.901707	-0.0955603	0.359299	-0.129617	0.0836394	-0.221642	5.8453e-05	0.833592	6.60963	6.64051	-1.02163		0.495865	6.54637	6.62019	-1.0525		0.00113118	6.37512	6.61019	-1.17696	Desensitized			1
TC0200000819.mm.1	Tnfaip6	tumor necrosis factor alpha induced protein 6	2	52.038	21930	Mm.3509	600410	5162	-0.115894	0.418536	0.009373	0.951505	-0.166595	0.0318152	-0.190544	0.0170663	-0.0419925	0.691844	0.168422	0.0717414	0.746696	7.1826	7.25041	-1.04812		0.00554203	7.06275	7.29718	-1.17645	Desensitized	0.27527	6.42137	6.3431	1.05576			1
TC0200000867.mm.1	4930555B11Rik	RIKEN cDNA 4930555B11 gene	2	57.1818	75279	Mm.401987	NA	NA	-0.04169	0.5852	-0.0502695	0.534148	-0.00314175	0.953612	0.0703883	0.198588	0.0928755	0.247206	0.16925	0.0136163	0.592737	3.60194	3.66465	-1.04442		0.209845	3.70599	3.65919	1.03297		0.0442759	3.71442	3.53927	1.12908	Sensitized			1
TC0200000908.mm.1	Ldha-ps	lactate dehydrogenase A, pseudogene	2	60.1341	NA	NA	NA	NA	0.0261893	0.745188	-0.063392	0.453828	0.0575222	0.479217	-0.0315319	0.715299	0.111766	0.0301873	0.10767	0.02598	0.727235	6.13293	6.16137	-1.01991		0.876363	6.11822	6.10465	1.00945		0.020649	6.16823	6.01918	1.10884	Sensitized			1
TC0200000927.mm.1	Tbr1	T-box brain gene 1	2	61.8029	21375	Mm.308525	604616	4807	0.187868	0.243241	0.369359	0.0182546	0.0354037	0.710342	0.0299694	0.765776	-0.308227	0.0179193	0.0144902	0.916389	0.0220393	8.36121	7.97661	1.3055	Sensitized	0.765988	8.31574	8.2732	1.02992		0.134109	8.04586	8.25671	-1.15737		1
TC0200000929.mm.1	Slc4a10	solute carrier family 4, sodium bicarbonate cotransporter-like, member 10	2	62.0465	94229	Mm.314497	605556	23340	0.0282667	0.499397	0.03098	0.484917	0.0377687	0.595805	0.108731	0.1287	-0.213643	0.0020994	-0.0779033	0.315837	0.474269	10.1797	10.1394	1.02833		0.186081	10.1702	10.0717	1.07067		0.011266	9.9886	10.1913	-1.15084	Desensitized			1
TC0200001002.mm.1	Nostrin	nitric oxide synthase trafficker	2	69.1358	329416	Mm.90047	NA	NA	0.0473693	0.498193	-0.14558	0.0323092	0.197647	0.0215263	-0.03617	0.722892	-0.0728275	0.559725	-0.320763	0.000639453	0.257725	6.50338	6.57691	-1.05229		0.209233	6.54467	6.44808	1.06924		0.0152412	6.37232	6.63054	-1.19601	Desensitized			1
TC0200001030.mm.1	Dcaf17	DDB1 and CUL4 associated factor 17	2	71.0553	75763	Mm.281668	612515	NA	0.0494376	0.386864	0.0122965	0.841625	0.0032545	0.943767	0.00613778	0.899547	-0.10016	0.136772	-0.12434	0.0413129	0.541364	6.90555	6.86499	1.02852		0.910961	6.85509	6.84884	1.00434		0.00793227	6.83717	6.98865	-1.11071	Desensitized			1
TC0200001033.mm.1	Dync1i2	dynein cytoplasmic 1 intermediate chain 2	2	71.2117	13427	Mm.249479	NA	NA	0.0757873	0.298475	-0.0103655	0.895767	0.0636663	0.275157	0.107154	0.0670085	-0.218137	0.00240568	-0.125402	0.104592	0.556166	8.79624	8.75493	1.02905		0.208487	8.76826	8.6549	1.08175		0.0301711	8.60537	8.8418	-1.17807	Desensitized			1
TC0200001038.mm.1	Metap1d	methionyl aminopeptidase type 1D (mitochondrial)	2	71.4533	66559	Mm.152796	NA	NA	0.060178	0.411975	-0.0967055	0.204704	0.098364	0.154032	0.184499	0.00342679	-0.1662	0.00856585	-0.183983	0.00081031	0.666828	6.58328	6.61367	-1.02129		0.02139	6.56906	6.3808	1.13939	Sensitized	0.000918686	6.39947	6.63646	-1.17853	Desensitized						1
TC0200001096.mm.1	Hoxd8	homeobox D8	2	74.7046	15437	Mm.280673	142985	10473	-0.0263484	0.679054	-0.0428445	0.523749	0.0370755	0.488987	-0.0280586	0.621305	0.103066	0.0988035	0.123473	0.028603	0.573791	6.64621	6.69375	-1.0335		0.963099	6.7253	6.72191	1.00235		0.032971	6.72321	6.57021	1.11187	Sensitized			1
TC0200001125.mm.1	Rbm45	RNA binding motif protein 45	2	76.37	241490	Mm.33310	NA	NA	0.0351936	0.668793	-0.053307	0.53954	0.0511233	0.575183	0.179182	0.0417694	-0.114457	0.172786	-0.161438	0.0305594	0.860145	7.79776	7.81321	-1.01077		0.114121	7.80407	7.64856	1.11381		0.035289	7.61546	7.80099	-1.13724	Desensitized			1
TC0200001134.mm.1	Plekha3	pleckstrin homology domain-containing, family A (phosphoinositide binding specific) member 3	2	76.6753	83435	Mm.41636	607774	10417	-0.0927464	0.0391061	-0.110151	0.0174995	-0.00629625	0.879531	-0.0152936	0.72627	-0.0129315	0.779133	-0.0365442	0.393907	0.0295838	9.0146	9.1529	-1.10061	Desensitized	0.785682	9.10956	9.12402	-1.01008		0.53799	9.13538	9.16811	-1.02295		1
TC0200001221.mm.1	Ypel4	yippee-like 4	2	84.7341	241525	Mm.486398	609725	128276	0.052274	0.461084	-0.012181	0.872791	0.12646	0.0948819	0.21	0.00255871	-0.137057	0.00273201	-0.0570502	0.257481	0.702676	8.07629	8.05139	1.01741		0.00729142	8.213	7.98979	1.16732	Sensitized	0.0220421	7.99071	8.12528	-1.09777			1
TC0200001246.mm.1	Olfr1010	olfactory receptor 1010	2	85.7534	258255	Mm.389300	NA	NA	-0.0838547	0.392868	0.14046	0.166329	0.0511055	0.532784	-0.114438	0.169908	0.115431	0.195364	0.164474	0.0388417	0.425713	3.91954	3.87312	1.0327		0.595917	4.03618	4.08395	-1.03367		0.0394113	4.0234	3.83522	1.13933	Sensitized			1
TC0200001279.mm.1	Olfr1115	olfactory receptor 1115	2	87.2518	258294	Mm.222994	NA	NA	0.0201962	0.865298	-0.303204	0.00466921	-0.208346	0.0688148	0.0455642	0.725962	0.0947245	0.248703	-0.0407802	0.606741	0.0371016	3.15156	3.35515	-1.15156	Desensitized	0.380535	3.09481	3.19148	-1.0693		0.635865	3.21801	3.17657	1.02914		1
TC0200001287.mm.1	Olfr1120	olfactory receptor 1120	2	87.3574	259031	Mm.223414	NA	NA	0.155666	0.23678	0.131513	0.351529	0.147475	0.284194	-0.0427036	0.774222	-0.198513	0.190849	-0.269178	0.0489964	0.300238	3.17543	2.98142	1.14394		0.74032	3.28739	3.2262	1.04333		0.0352351	3.08907	3.40391	-1.24387	Desensitized			1
TC0200001298.mm.1	Olfr1130	olfactory receptor 1130	2	87.6062	258835	Mm.451666	NA	NA	0.0322798	0.614137	-0.074465	0.262475	0.0432242	0.739464	0.244701	0.0517796	-0.159699	0.0432773	-0.0732127	0.358704	0.695887	2.20617	2.23861	-1.02274		0.170131	2.31191	2.1159	1.14552		0.0209934	2.07143	2.23257	-1.11817	Desensitized			1
TC0200001331.mm.1	Olfr1202	olfactory receptor 1202	2	88.8172	258454	Mm.330373	NA	NA	0.052344	0.458565	0.0002195	0.99769	0.295784	0.0294003	0.363363	0.00749103	-0.0241135	0.803946	-0.121423	0.167732	0.586225	2.72415	2.69035	1.02371		0.0157196	2.97132	2.53774	1.35058	Sensitized	0.431446	2.74186	2.83714	-1.06827			1
TC0200001334.mm.1	Olfr1206	olfactory receptor 1206	2	88.8646	258896	Mm.377739	NA	NA	0.0263873	0.809817	0.062504	0.589054	0.034787	0.598199	0.0139997	0.841434	0.198511	0.0338929	0.179076	0.0443415	0.534613	3.87493	3.81332	1.04363		0.675353	3.88188	3.85078	1.02179		0.0290781	4.03526	3.77835	1.19492	Sensitized			1
TC0200001354.mm.1	Fnbp4	formin binding protein 4	2	90.7454	55935	Mm.489638	NA	9087	0.0473069	0.595837	-0.009511	0.920389	0.0685065	0.186543	0.144847	0.00150738	-0.110869	0.147511	-0.180006	0.0050669	0.838376	7.6622	7.63858	1.01651		0.0184028	7.68133	7.5389	1.10377		0.0292817	7.45685	7.65176	-1.14465	Desensitized			1
TC0200001354.mm.1	Fnbp4	formin binding protein 4	2	90.7454	55935	Mm.489638	NA	9087	0.0473069	0.595837	-0.009511	0.920389	0.0685065	0.186543	0.144847	0.00150738	-0.110869	0.147511	-0.180006	0.0050669	0.838376	7.6622	7.63858	1.01651		0.0184028	7.68133	7.5389	1.10377	Sensitized	0.0292817	7.45685	7.65176	-1.14465	Desensitized						1
TC0200001462.mm.1	2810002D19Rik	RIKEN cDNA 2810002D19 gene	2	94.4062	66457	Mm.402557	NA	NA	-0.0888231	0.187618	-0.05393	0.46226	-0.0404728	0.628571	-0.0384008	0.663594	0.146333	0.0490822	0.0939967	0.200786	0.239645	7.03951	7.13513	-1.06853		0.513808	7.02596	7.07745	-1.03634		0.0436067	6.98864	6.82369	1.12113	Sensitized			1
TC0200001472.mm.1	Lrrc4c	leucine rich repeat containing 4C	2	96.3182	241568	Mm.241682	608817	18696	0.107444	0.154355	0.153351	0.0458668	-0.0396063	0.655271	0.0268025	0.775019	-0.1881	0.0413499	-0.104082	0.25984	0.0312582	8.65736	8.47875	1.13179	Sensitized	0.939328	8.48888	8.4947	-1.00404		0.0727597	8.20245	8.40372	-1.14971		1
TC0200001527.mm.1	Apip	APAF1 interacting protein	2	103.074	56369	Mm.24772	612491	6277	-0.0615778	0.113521	0.0032595	0.94033	0.0153005	0.818544	0.116148	0.0756971	-0.179202	0.0067175	-0.125657	0.0621806	0.445259	6.86911	6.90637	-1.02616		0.23262	6.95087	6.86104	1.06424		0.00669396	6.50347	6.71225	-1.15571	Desensitized			1
TC0200001547.mm.1	Fbxo3	F-box protein 3	2	104.028	57443	Mm.143768	609089	8133	-0.00410689	0.915622	0.022333	0.58464	-0.0272382	0.720323	0.0377794	0.636806	-0.158177	0.0364325	-0.0617469	0.42331	0.775656	8.85894	8.84563	1.00927		0.925162	8.86412	8.85473	1.00653		0.0196883	8.78908	8.94176	-1.11163	Desensitized			1
TC0200001551.mm.1	Cd59b	CD59b antigen	2	104.07	333883	Mm.359026	NA	NA	-0.028324	0.553452	-0.0325685	0.520026	-0.00743775	0.877334	-0.0146386	0.772883	-0.136703	0.0305474	-0.133872	0.023334	0.463835	6.0889	6.13037	-1.02916		0.837261	6.17263	6.18734	-1.01025		0.0246401	6.25117	6.43488	-1.1358	Desensitized			1
TC0200001625.mm.1	Lin7c	lin-7 homolog C	2	109.891	22343	Mm.478053	612332	22649	-0.137275	0.0695691	-0.171312	0.0274476	-0.080841	0.163508	0.000205556	0.997438	0.0389625	0.613523	-0.0190071	0.794664	0.037514	9.26554	9.47616	-1.15718	Desensitized	0.350038	9.22609	9.2757	-1.03498		0.831072	9.29914	9.28353	1.01088		1
TC0200001643.mm.1	Olfr1281	olfactory receptor 1281	2	111.328	257979	Mm.377322	NA	NA	0.0552813	0.552237	-0.037422	0.705706	-0.0554695	0.643655	0.0588078	0.641721	0.180052	0.0176174	0.0813671	0.300773	0.950669	3.4263	3.41749	1.00612		0.956472	3.42617	3.41959	1.00457		0.016067	3.555	3.37408	1.1336	Sensitized			1
TC0200001659.mm.1	Olfr1317	olfactory receptor 1317	2	112.142	258440	Mm.377503	NA	NA	0.136937	0.148785	0.0196515	0.851724	-0.208024	0.00999836	-0.121661	0.201245	0.0670865	0.347597	0.00223311	0.974047	0.482949	3.57561	3.47354	1.07331		0.023356	3.33973	3.55197	-1.15849	Desensitized	0.520236	3.47451	3.42516	1.0348			1
TC0200001735.mm.1	Eif2ak4	eukaryotic translation initiation factor 2 alpha kinase 4	2	118.389	27103	Mm.217616	609280	40891	0.0455022	0.459247	-0.017684	0.788404	0.045432	0.329215	0.0913594	0.0459632	-0.118507	0.06262	-0.136607	0.0172655	0.821965	7.28374	7.26712	1.01159		0.0878768	7.37503	7.28383	1.06526		0.0114451	7.30848	7.48094	-1.12698	Desensitized			1
TC0200001770.mm.1	Chac1	ChaC, cation transport regulator 1	2	119.351	69065	Mm.35083	NA	11470	-0.0313167	0.50384	0.028514	0.567091	0.0166895	0.729947	-0.0219606	0.66603	0.147103	0.0892638	0.190673	0.0123283	0.996754	6.97041	6.97018	1.00016		0.926877	6.86894	6.87387	-1.00343		0.0276657	7.06012	6.83247	1.17093	Sensitized			1
TC0200001780.mm.1	Itpka	inositol 1,4,5-trisphosphate 3-kinase A	2	119.742	228550	Mm.65337	147521	1671	-0.149787	0.0469497	-0.183304	0.0177035	0.007609	0.923679	-0.0184614	0.825312	-0.108214	0.116243	-0.0434158	0.522427	0.0276478	10.1235	10.3507	-1.17058	Desensitized	0.935764	10.0327	10.0408	-1.00563		0.200786	9.89759	10.0028	-1.07565		1
TC0200001781.mm.1	Tyro3	TYRO3 protein tyrosine kinase 3	2	119.798	22174	Mm.2901	600341	4585	0.231991	0.0333113	0.257058	0.0246415	0.114417	0.0643608	0.103787	0.119758	-0.242926	0.023022	-0.0481031	0.667209	0.0086485	8.85864	8.52589	1.25941	Sensitized	0.130654	8.83966	8.6974	1.10363		0.128715	8.54827	8.75271	-1.15224		1
TC0200001786.mm.1	Mapkbp1	mitogen-activated protein kinase binding protein 1	2	119.973	26390	Mm.330501	NA	69109	0.0974371	0.0784629	0.08532	0.155581	0.0952235	0.090674	0.141905	0.00906207	-0.076723	0.312037	-0.0449584	0.53544	0.130116	7.95656	7.83298	1.08944		0.00985712	8.03039	7.87355	1.11484	Sensitized	0.412723	7.96143	8.04513	-1.05974			1
TC0200001806.mm.1	Adal	adenosine deaminase-like	2	121.14	75894	Mm.384805	NA	13827	-0.0466936	0.367132	-0.004558	0.934999	0.0409165	0.506692	0.115447	0.0554557	-0.156664	0.00963763	-0.101385	0.101576	0.624457	7.04213	7.0754	-1.02333		0.205385	7.08105	6.97595	1.07557		0.00426205	7.24174	7.41882	-1.13059	Desensitized			1
TC0200001808.mm.1	Tubgcp4	tubulin, gamma complex associated protein 4	2	121.171	51885	Mm.383499	NA	NA	-0.0237651	0.746224	0.0165425	0.832023	0.0804967	0.0516222	0.0867014	0.0457377	-0.185241	0.00166834	-0.0478362	0.476104	0.972528	7.85883	7.86229	-1.0024		0.0305669	7.94931	7.83975	1.0789		0.0312583	7.77833	7.94139	-1.11966	Desensitized			1
TC0200001878.mm.1	Ctxn2	cortexin 2	2	125.137	381418	Mm.295608	NA	130005	0.0307936	0.766795	0.187519	0.0680809	0.037272	0.651088	0.181481	0.0181884	-0.214906	0.0316849	-0.0594902	0.564372	0.172554	5.6289	5.47516	1.11245		0.0418988	5.72541	5.57683	1.10848	Sensitized	0.108635	5.52313	5.71488	-1.14215			1
TC0200001935.mm.1	Mertk	c-mer proto-oncogene tyrosine kinase	2	128.699	17289	Mm.239655	604705	4626	-0.0829778	0.141977	0.0486295	0.432423	-0.0393477	0.642918	-0.181426	0.0231331	-0.299923	0.000323496	-0.139913	0.149743	0.723168	8.67334	8.69195	-1.01298		0.0462383	8.70795	8.85776	-1.10943	Desensitized	0.00463946	8.70898	9.01316	-1.23471	Desensitized						1
TC0200001951.mm.1	Slc20a1	solute carrier family 20, member 1	2	129.199	20515	Mm.272675	137570	38049	0.120802	0.0330826	0.0864725	0.173899	0.0730205	0.181969	0.141425	0.00502666	-0.055325	0.356172	-0.00220133	0.969507	0.0685919	8.51039	8.37097	1.10147		0.0018652	8.51524	8.37239	1.10408	Sensitized	0.477754	8.51506	8.55599	-1.02878			1
TC0200001972.mm.1	Nop56	NOP56 ribonucleoprotein	2	130.274	67134	Mm.29363	NA	NA	0.0125596	0.831655	-0.0681135	0.264617	0.0160127	0.64764	0.0434019	0.226022	-0.112023	0.0664993	-0.140236	0.00897167	0.600259	8.38603	8.42661	-1.02853		0.383991	8.37111	8.33121	1.02804		0.00577666	8.3058	8.47597	-1.12519	Desensitized			1
TC0200002038.mm.1	Rpl23a-ps4	ribosomal protein L23A, pseudogene 4	2	132.662	NA	NA	NA	NA	-0.159858	0.120012	0.0162255	0.887623	0.0011695	0.986169	-0.0342336	0.6283	0.115066	0.0450854	0.0944704	0.0881262	0.531935	6.08816	6.17933	-1.06524		0.797248	6.21998	6.24296	-1.01606		0.0151297	6.35398	6.21106	1.10414	Sensitized			1
TC0200002084.mm.1	Btbd3	BTB (POZ) domain containing 3	2	138.257	228662	Mm.153405	NA	8980	-0.106541	0.0225726	-0.121491	0.0122392	-0.104492	0.0575502	-0.0972461	0.100501	0.105925	0.073492	0.023802	0.689332	0.0185289	6.7809	6.93617	-1.11363	Desensitized	0.0468098	6.72769	6.85932	-1.09553		0.256108	7.01146	6.9205	1.06508		1
TC0200002188.mm.1	A530006G24Rik	RIKEN cDNA A530006G24 gene	2	147.711	381384	Mm.259809	NA	NA	-0.0481558	0.483814	-0.054391	0.455243	-0.0662135	0.50212	0.041305	0.693279	0.121451	0.210358	0.198301	0.0184909	0.5755	5.75549	5.8253	-1.04958		0.929553	5.7344	5.74656	-1.00846		0.0302045	5.91347	5.69924	1.16008	Sensitized			1
TC0200002261.mm.1	Nsfl1c	NSFL1 (p97) cofactor (p47)	2	151.494	386649	Mm.419479	NA	41114	-0.0280638	0.563321	-0.032011	0.533797	0.022061	0.572009	0.0697919	0.0690747	-0.0783155	0.317032	-0.161568	0.0154328	0.260431	8.71782	8.75873	-1.02876		0.167668	8.73791	8.67601	1.04383		0.0340563	8.66647	8.82627	-1.11714	Desensitized			1
TC0200002327.mm.1	Bpifb2	BPI fold containing family B, member 2	2	153.875	66557	Mm.46448	NA	NA	0.00841178	0.900782	-0.009763	0.891479	-0.0145295	0.829561	-0.0365383	0.605664	0.082422	0.394382	0.186304	0.025589	0.985163	6.14119	6.14276	-1.00109		0.690329	6.10155	6.13579	-1.02402		0.0270679	6.16378	5.98514	1.13182	Sensitized			1
TC0200002367.mm.1	Acss2	acyl-CoA synthetase short-chain family member 2	2	155.518	60525	Mm.255026	NA	NA	-0.0220349	0.67167	0.005102	0.926553	-0.0116535	0.709782	-0.0079475	0.810089	-0.121217	0.0103839	-0.115507	0.00932147	0.88616	7.64308	7.6536	-1.00732		0.763341	7.74364	7.75632	-1.00882		0.00971932	7.60623	7.76707	-1.11794	Desensitized			1
TC0200002393.mm.1	Rpl21-ps9	ribosomal protein L21, pseudogene 9	2	156.387	NA	NA	NA	NA	-0.0484758	0.445105	0.0476525	0.479931	0.0183587	0.761729	-0.0330239	0.603317	0.182227	0.00722488	0.150952	0.0235573	0.971388	8.25834	8.25547	1.00199		0.882142	8.24363	8.2552	-1.00805		0.00595434	8.47469	8.24748	1.17056	Sensitized			1
TC0200002427.mm.1	Snhg11	small nucleolar RNA host gene 11	2	158.376	319317	Mm.294494	NA	131211	0.363538	0.00778482	0.111829	0.500892	0.31591	0.0780199	0.401039	0.0272257	-0.498549	0.00387427	-0.396366	0.0219071	0.00828938	8.71361	8.40002	1.24279	Sensitized	0.0446349	8.62196	8.14992	1.38708	Sensitized	0.0017516	7.83182	8.44274	-1.52723	Desensitized							1
TC0200002447.mm.1	9130015L21Rik	RIKEN cDNA 9130015L21 gene	2	160.017	71613	Mm.98139	NA	NA	-0.052404	0.681034	-0.005181	0.969548	-0.102701	0.230561	-0.178731	0.0337636	0.13368	0.159176	0.0816267	0.374106	0.818489	4.0251	4.06248	-1.02625		0.0443192	4.00568	4.19262	-1.13834	Desensitized	0.149049	4.19405	4.04609	1.108			1
TC0200002453.mm.1	Plcg1	phospholipase C, gamma 1	2	160.731	18803	Mm.44463	172420	1997	0.0532364	0.374099	0.0393205	0.539604	0.0436303	0.306778	0.105957	0.0067225	-0.142302	0.013659	-0.0881824	0.134082	0.407617	8.44907	8.38676	1.04414		0.0236754	8.45553	8.35533	1.07193		0.0348245	8.32094	8.47927	-1.116	Desensitized			1
TC0200002469.mm.1	9430021M05Rik	RIKEN cDNA 9430021M05 gene	2	162.661	77288	Mm.376571	NA	NA	0.18768	0.18433	0.269488	0.0624799	0.120996	0.263953	0.0851417	0.463355	-0.343917	0.000460802	-0.10555	0.363104	0.051587	7.15854	6.84539	1.24241		0.330978	7.24384	7.11043	1.09688		0.0141006	6.80186	7.11537	-1.24273	Desensitized			1
TC0200002474.mm.1	Srsf6	serine	2	162.932	NA	Mm.24042	NA	NA	0.0602618	0.408358	0.0352615	0.651711	0.122982	0.106961	0.2107	0.00255332	-0.399942	0.000160822	-0.108282	0.405187	0.475189	8.61998	8.55606	1.04531		0.0390804	8.53492	8.31337	1.16599	Sensitized	0.0136938	8.20106	8.55635	-1.27924	Desensitized						1
TC0200002594.mm.1	Cebpb	CCAAT	2	167.689	2 H3|2 87.58 cM	Mm.439656	189965	3807	-0.105156	0.0941645	-0.145348	0.0217562	0.0223762	0.775568	-0.145762	0.0555002	0.054861	0.325624	-0.00171333	0.974564	0.0459526	7.89264	8.06406	-1.12617	Desensitized	0.286518	7.96871	8.05585	-1.06226		0.55777	8.02161	7.98352	1.02675		1
TC0200002606.mm.1	Pard6b	par-6 family cell polarity regulator beta	2	168.081	58220	Mm.292834	608975	23302	-0.0508213	0.393821	0.017063	0.790166	0.0113815	0.803017	-0.0586228	0.206252	0.137012	0.00969636	0.072186	0.191943	0.725152	7.28188	7.30236	-1.0143		0.546508	7.36527	7.39886	-1.02355		0.00624465	7.48381	7.33954	1.10517	Sensitized			1
TC0200002648.mm.1	Dok5	docking protein 5	2	170.732	76829	Mm.41633	608334	10195	0.181462	0.145917	0.314527	0.00885695	0.146473	0.107328	0.0265194	0.79433	-0.205623	0.0597991	-0.0422184	0.702958	0.0171847	8.30264	7.96132	1.26691	Sensitized	0.392456	8.20096	8.09247	1.0781		0.130519	7.91182	8.08583	-1.12819		1
TC0200002663.mm.1	Mc3r	melanocortin 3 receptor	2	172.239	17201	Mm.57183	155540	7412	0.159668	0.0357178	0.099974	0.244879	-0.00609025	0.926484	-0.00324806	0.962771	0.0295175	0.71259	0.0150851	0.842056	0.0459551	5.05751	4.88346	1.12822	Sensitized	0.944363	4.97946	4.98545	-1.00417		0.789465	4.98075	4.94997	1.02157		1
TC0200002672.mm.1	Tfap2c	transcription factor AP-2, gamma	2	172.55	21420	Mm.3629	NA	NA	0.0425853	0.551682	-0.0030405	0.968283	-0.0162425	0.829461	-0.0637536	0.415693	0.111265	0.155928	0.162448	0.0179843	0.812079	6.09264	6.06744	1.01762		0.603611	6.07198	6.12611	-1.03823		0.0287171	6.14833	5.96442	1.13596	Sensitized			1
TC0200002696.mm.1	Stx16	syntaxin 16	2	174.076	228960	Mm.277977	603666	2791	-0.0233109	0.738481	-0.156823	0.017396	0.015501	0.865034	0.143552	0.113507	-0.188666	0.0271895	-0.175506	0.0298332	0.00969357	8.49208	8.61908	-1.09202		0.313683	8.48882	8.3799	1.07842		0.00519211	8.32752	8.5751	-1.18722	Desensitized			1
TC0200002760.mm.1	Cdh26	cadherin-like 26	2	178.431	381409	Mm.330860	NA	18643	-0.0335831	0.701931	0.01534	0.869426	0.0177113	0.760551	-0.00220167	0.971393	0.0911745	0.23147	0.13617	0.0454384	0.924504	5.2907	5.30133	-1.0074		0.900309	5.25951	5.25014	1.00652		0.0381429	5.269	5.11634	1.11162	Sensitized			1
TC0200002793.mm.1	Ntsr1	neurotensin receptor 1	2	180.5	18216	Mm.301712	162651	68261	0.206184	0.12772	0.280139	0.0428864	0.139125	0.158126	0.00329444	0.975866	-0.293634	0.0499318	0.0507509	0.739871	0.0283548	7.56387	7.23123	1.25932	Sensitized	0.470485	7.64355	7.55565	1.06282		0.3131	7.24939	7.42651	-1.13062		1
TC0200002821.mm.1	Rtel1	regulator of telomere elongation helicase 1	2	181.32	269400	Mm.11333	608833	13168	0.0565442	0.063587	-0.026842	0.434286	0.0627652	0.0803249	0.0799633	0.0278256	-0.129515	0.00133992	-0.0953233	0.0234641	0.531262	6.47092	6.45374	1.01198		0.0360268	6.45964	6.36566	1.06731		0.000515482	6.36829	6.52208	-1.11249	Desensitized			1
TC0200002822.mm.1	Zgpat	zinc finger, CCCH-type with G patch domain	2	181.365	229007	Mm.272712	NA	41874	0.0902596	0.018786	0.033978	0.452062	0.119671	0.122009	0.1365	0.0907478	-0.164044	0.0019416	-0.112381	0.0433688	0.0360253	7.24165	7.15936	1.0587		0.0660006	7.22436	7.05621	1.12361		0.00205334	7.02929	7.21871	-1.1403	Desensitized			1
TC0200002833.mm.1	Tcea2	transcription elongation factor A (SII), 2	2	181.68	21400	Mm.24245	604784	68304	0.0639302	0.236806	-0.0594965	0.302775	0.0797845	0.213037	0.169753	0.00332268	-0.245342	0.00438938	-0.144903	0.110678	0.971544	6.80947	6.81087	-1.00097		0.0267843	6.90495	6.73833	1.12243	Sensitized	0.00460209	6.64405	6.91245	-1.20447	Desensitized						1
TC0200002836.mm.1	Pcmtd2	protein-L-isoaspartate (D-aspartate) O-methyltransferase domain containing 2	2	181.838	245867	Mm.491085	NA	10099	-0.0548076	0.28207	-0.054339	0.316251	0.00518375	0.92498	0.0595689	0.291999	-0.219744	0.00566769	-0.0790609	0.358518	0.206464	8.55224	8.62628	-1.05267		0.55315	8.57583	8.5314	1.03128		0.0121859	8.45641	8.66419	-1.15491	Desensitized			1
TC0200002876.mm.1	Camk1d	calcium	2	5.29346	NA	Mm.191949	607957	121858	-0.115354	0.130234	-0.18586	0.0127555	-0.10082	0.305917	-0.07916	0.450839	0.150169	0.13827	0.08494	0.388667	0.02188	9.57017	9.77708	-1.15422	Desensitized	0.378072	9.63284	9.74969	-1.08436		0.132963	9.8685	9.70663	1.11873		1
TC0200002890.mm.1	Echdc3	enoyl Coenzyme A hydratase domain containing 3	2	6.18846	67856	Mm.38342	NA	11484	0.0373513	0.482181	0.068728	0.212238	-0.0169392	0.65032	-0.0561728	0.134696	0.0910335	0.134741	0.1361	0.00928192	0.250059	5.15441	5.08131	1.05198		0.263307	5.14079	5.1901	-1.03477		0.0302123	5.18425	5.03174	1.11151	Sensitized			1
TC0200002945.mm.1	Itih2	inter-alpha trypsin inhibitor, heavy chain 2	2	10.0946	16425	Mm.182043	146640	1668	-0.08337	0.607502	-0.054796	0.751123	0.012066	0.93046	-0.145281	0.306943	-0.179345	0.236527	-0.354767	0.00442946	0.702891	6.42121	6.51394	-1.06639		0.61192	6.43664	6.52979	-1.0667		0.04419	6.36164	6.71781	-1.28002	Desensitized			1
TC0200002968.mm.1	Fbxo18	F-box protein 18	2	11.7426	50755	Mm.24088	607222	9272	0.0285778	0.450664	0.056803	0.143775	0.0447192	0.327759	0.0715339	0.124965	-0.182482	0.00780823	-0.12289	0.0797229	0.223982	7.9321	7.87316	1.0417		0.200611	7.96376	7.88672	1.05485		0.0241743	7.80168	8.01103	-1.15616	Desensitized			1
TC0200002989.mm.1	St8sia6	ST8 alpha-N-acetyl-neuraminide alpha-2,8-sialyltransferase 6	2	13.651	241230	Mm.330004	NA	17112	-0.243029	0.0301737	-0.253627	0.0335881	-0.12544	0.378288	-0.136409	0.362794	0.237244	0.046243	-0.02849	0.815278	0.0358312	6.77089	7.10829	-1.26347	Desensitized	0.273695	6.99214	7.16378	-1.12633		0.255683	7.30324	7.1521	1.11045		1
TC0200003144.mm.1	AA543186	expressed sequence AA543186	2	25.3274	100272219	Mm.382103	NA	NA	-0.131014	0.113786	-0.210462	0.00888149	-0.0737745	0.440341	-0.0142672	0.888949	0.0308855	0.777915	0.0466782	0.650294	0.0213975	5.36641	5.60097	-1.17654	Desensitized	0.607693	5.32775	5.38302	-1.03906		0.735867	5.37678	5.32471	1.03675		1
TC0200003146.mm.1	Dpp7	dipeptidylpeptidase 7	2	25.3523	83768	Mm.21440	NA	22748	0.0483791	0.248801	0.0242055	0.594836	0.145682	0.0122419	0.138467	0.0287892	-0.102037	0.000312976	-0.06261	0.048825	0.38137	7.36977	7.32138	1.03411		0.0130514	7.39463	7.20912	1.13722	Sensitized	0.000458841	7.53988	7.65301	-1.08157			1
TC0200003151.mm.1	Ptgds	prostaglandin D2 synthase (brain)	2	25.4667	19215	Mm.1008	176803	737	-0.0369689	0.881853	0.179215	0.492751	0.0623375	0.835554	-0.357878	0.243443	-0.552898	0.0162581	-0.57761	0.00574956	0.781787	11.1178	11.0136	1.07493		0.488776	10.96	11.1694	-1.15621		0.00524528	10.1555	10.9217	-1.70084	Desensitized			1
TC0200003169.mm.1	Sohlh1	spermatogenesis and oogenesis specific basic helix-loop-helix 1	2	25.843	227631	Mm.301632	NA	NA	0.0277551	0.714064	-0.0214705	0.789576	-0.132931	0.118797	-0.117059	0.200796	0.117726	0.213156	0.181464	0.0296399	0.979315	6.41059	6.40809	1.00174		0.124162	6.31734	6.48018	-1.11949		0.0308392	6.47442	6.27367	1.14929	Sensitized			1
TC0200003188.mm.1	Snapc4	small nuclear RNA activating complex, polypeptide 4	2	26.3628	227644	Mm.207460	602777	2321	0.154349	0.013082	-0.0066425	0.929433	0.0993387	0.0867981	0.111823	0.0644342	-0.18091	0.0274658	-0.219776	0.00176646	0.147288	7.4677	7.37322	1.06768		0.0412209	7.45056	7.31201	1.1008		0.00129984	7.36671	7.63722	-1.20623	Desensitized			1
TC0200003189.mm.1	Sdccag3	serologically defined colon cancer antigen 3	2	26.3828	68112	Mm.253771	NA	74578	0.0985936	0.144204	0.014296	0.848659	0.0963868	0.113377	0.192032	0.00010964	-0.164237	0.0120309	-0.118924	0.0696619	0.177534	8.34754	8.27395	1.05233		0.00180671	8.36838	8.17612	1.14255	Sensitized	0.0269553	8.21163	8.40539	-1.14374	Desensitized						1
TC0200003206.mm.1	Rexo4	REX4, RNA exonuclease 4 homolog	2	26.9536	227656	Mm.291874	NA	NA	0.0430756	0.331711	0.061619	0.182621	0.0547658	0.265245	0.146048	0.000284934	-0.178627	7.37147e-05	-0.0455051	0.422955	0.173853	7.60948	7.53778	1.05096		0.00186536	7.68746	7.55265	1.09795		0.00776225	7.31526	7.4721	-1.11485	Desensitized			1
TC0200003235.mm.1	1700026L06Rik	RIKEN cDNA 1700026L06 gene	2	28.6921	69987	Mm.239376	NA	10346	0.0131196	0.858871	-0.015057	0.847412	0.0085495	0.907303	0.0145178	0.851129	0.0711855	0.297306	0.165514	0.00248223	0.981926	6.39946	6.40179	-1.00161		0.890499	6.40791	6.3926	1.01067		0.015646	6.42438	6.26713	1.11516	Sensitized			1
TC0200003318.mm.1	Garnl3	GTPase activating RANGAP domain-like 3	2	32.9864	99326	Mm.41290	NA	13003	0.211944	0.206859	0.36126	0.0305187	0.109898	0.237982	0.0947442	0.339958	-0.505715	0.00560176	-0.0822949	0.682065	0.0307439	7.97303	7.57874	1.3143	Sensitized	0.297878	7.94842	7.8152	1.09674		0.0536723	7.40775	7.82188	-1.33249		1
TC0200003401.mm.1	Strbp	spermatid perinuclear RNA binding protein	2	37.4832	20744	Mm.237095	611138	7548	0.0848967	0.249425	0.163707	0.0233985	0.0159087	0.727573	0.0372992	0.433045	-0.16531	0.0421308	-0.0440356	0.596613	0.0397073	9.48267	9.31116	1.12624	Sensitized	0.519351	9.35458	9.31897	1.02499		0.0882728	9.19932	9.34571	-1.10679		1
TC0200003435.mm.1	Golga1	golgi autoantigen, golgin subfamily a, 1	2	39.0163	76899	Mm.131098	NA	68223	0.00533467	0.89683	-0.0062705	0.885731	0.0335875	0.560553	0.116889	0.0345926	-0.150953	0.0225557	-0.110804	0.0905578	0.983118	7.41369	7.41474	-1.00073		0.136791	7.40829	7.3067	1.07296		0.00540864	7.33012	7.50917	-1.13214	Desensitized			1
TC0200003468.mm.1	Arhgap15os	Rho GTPase activating protein 15, opposite strand	2	44.0592	320872	Mm.445023	NA	NA	0.00576511	0.951891	-0.097877	0.324012	-0.009866	0.905174	-0.137691	0.0919708	0.121604	0.337799	0.328071	0.000725599	0.590104	3.48926	3.55547	-1.04696		0.138116	3.42516	3.52656	-1.07281		0.0329541	3.62263	3.32487	1.22924	Sensitized			1
TC0200003516.mm.1	1700057H21Rik	RIKEN cDNA 1700057H21 gene	2	51.421	NA	NA	NA	NA	0.0694929	0.416944	0.023527	0.798126	-0.0162087	0.770533	-0.0648489	0.254552	0.136074	0.0145368	0.106548	0.0522903	0.615812	4.93231	4.87084	1.04354		0.513523	4.8459	4.90077	-1.03877		0.0176816	4.94841	4.78272	1.1217	Sensitized			1
TC0200003533.mm.1	Cacnb4	calcium channel, voltage-dependent, beta 4 subunit	2	52.4283	12298	Mm.330223	601949	20188	0.0677118	0.344282	0.145537	0.0398208	0.0515647	0.309271	0.0160533	0.769053	-0.172498	0.0547906	-0.0159278	0.861855	0.0468891	9.43622	9.28874	1.10764	Sensitized	0.5594	9.3459	9.30305	1.03014		0.179441	9.18014	9.31359	-1.09692		1
TC0200003552.mm.1	Rprm	reprimo, TP53 dependent G2 arrest mediator candidate	2	54.0841	67874	Mm.27086	612171	10524	0.112621	0.364799	0.13044	0.320642	0.009999	0.899062	0.0571036	0.487092	-0.246191	0.0024544	-0.0961804	0.285954	0.293711	8.30552	8.13995	1.12161		0.650349	8.25818	8.2125	1.03217		0.0280382	8.17384	8.41152	-1.1791	Desensitized			1
TC0200003560.mm.1	Nr4a2	nuclear receptor subfamily 4, group A, member 2	2	57.1068	18227	Mm.3507	601828	4509	0.192928	0.0314868	0.199182	0.037435	0.0834162	0.525029	-0.0973094	0.48082	-0.428107	0.00693494	-0.194347	0.249907	0.0458355	10.3	10.0337	1.20272	Sensitized	0.924456	10.3043	10.3204	-1.01118		0.0456695	9.77113	10.2019	-1.34791	Desensitized					1
TC0200003607.mm.1	Rbms1	RNA binding motif, single stranded interacting protein 1	2	60.7502	56878	Mm.259667	602310	9640	0.0119458	0.769488	0.031351	0.464023	0.0476243	0.337757	0.0827931	0.0992478	-0.163439	0.00535178	-0.0738967	0.240931	0.591096	6.71994	6.68987	1.02106		0.177034	6.67298	6.58635	1.06188		0.0014346	6.49742	6.66167	-1.12058	Desensitized			1
TC0200003679.mm.1	Rpl35-ps1	ribosomal protein L35, pseudogene 1	2	66.447	NA	NA	NA	NA	-0.0581322	0.569313	0.0061995	0.95469	0.025299	0.689304	-0.0596117	0.363914	0.0920945	0.298426	0.168399	0.0294704	0.83424	5.56884	5.60178	-1.0231		0.744293	5.64251	5.66822	-1.01797		0.0485082	5.74646	5.57242	1.12821	Sensitized			1
TC0200003698.mm.1	Abcb11	ATP-binding cassette, sub-family B (MDR	2	69.2383	NA	Mm.439855	603201	74509	-0.0270427	0.608173	0.0028925	0.959	-0.003914	0.937107	-0.0644481	0.200129	0.0924145	0.164127	0.143338	0.012373	0.841541	4.43622	4.45154	-1.01067		0.439057	4.46678	4.5138	-1.03313		0.0030636	4.53127	4.37312	1.11586	Sensitized			1
TC0200003758.mm.1	Chrna1	cholinergic receptor, nicotinic, alpha polypeptide 1 (muscle)	2	73.5632	11435	Mm.4583	100690	59	0.00126044	0.981346	-0.024016	0.673275	0.0110412	0.732791	0.0267842	0.426361	0.155798	0.0023624	0.104861	0.0512825	0.81908	5.7414	5.75774	-1.01139		0.515379	5.6926	5.66726	1.01772		0.00686513	5.79102	5.61233	1.13186	Sensitized			1
TC0200003770.mm.1	A630050E04Rik	RIKEN cDNA A630050E04 gene	2	74.1009	NA	Mm.123971	NA	NA	-0.193948	0.0244206	-0.224708	0.0116317	-0.0386	0.794219	-0.101279	0.512545	-0.025278	0.740409	-0.00644667	0.928747	0.0098729	3.68262	3.9678	-1.21857	Desensitized	0.67312	3.83918	3.93305	-1.06723		0.81093	3.84521	3.86741	-1.01551		1
TC0200003781.mm.1	A330043C09Rik	RIKEN cDNA A330043C09 gene	2	75.1471	NA	Mm.301664	NA	NA	0.226807	0.0317158	0.179873	0.125436	0.176211	0.141195	0.218892	0.0761721	-0.032445	0.775341	0.044618	0.676589	0.030181	3.38362	3.10933	1.20939	Sensitized	0.0956292	3.49062	3.23064	1.19746		0.96624	3.19926	3.19375	1.00383		1
TC0200003791.mm.1	Nfe2l2	nuclear factor, erythroid derived 2, like 2	2	75.6755	18024	Mm.1025	600492	2412	-0.056118	0.350202	-0.056374	0.37723	-0.0052965	0.923638	-0.0732039	0.190736	-0.127304	0.0238936	-0.0878229	0.117651	0.221267	7.74945	7.8258	-1.05434		0.430249	7.76398	7.81792	-1.0381		0.0173341	7.6263	7.77368	-1.10756	Desensitized			1
TC0200003809.mm.1	Ccdc141	coiled-coil domain containing 141	2	77.0099	545428	Mm.26579	NA	NA	-0.115962	0.105807	0.0751795	0.340454	0.066789	0.248856	0.0518997	0.402262	-0.165778	0.0178933	-0.0888956	0.215811	0.711713	6.51833	6.53918	-1.01456		0.254268	6.66665	6.58962	1.05485		0.0199596	6.41078	6.58634	-1.1294	Desensitized			1
TC0200003830.mm.1	Pde1a	phosphodiesterase 1A, calmodulin-dependent	2	79.8345	18573	Mm.40678	171890	21043	0.0367558	0.602648	-0.027406	0.715208	0.005355	0.957874	0.101125	0.333266	-0.151253	0.0358332	-0.0679544	0.353205	0.960386	10.138	10.1339	1.00281		0.496388	10.2544	10.1811	1.05212		0.0370142	10.0238	10.1755	-1.1109	Desensitized			1
TC0200003834.mm.1	Frzb	frizzled-related protein	2	80.412	20378	Mm.427436	605083	1126	-0.0623062	0.387817	-0.188391	0.00413129	-0.0459123	0.713053	0.0369528	0.779153	0.277241	0.0297245	0.0378309	0.775445	0.0270629	8.49059	8.66521	-1.12867	Desensitized	0.985979	8.52761	8.53029	-1.00185		0.121845	9.01347	8.79112	1.16663		1
TC0200003866.mm.1	Tfpi	tissue factor pathway inhibitor	2	84.4329	21788	Mm.124316	152310	4579	-0.0904436	0.313029	-0.086619	0.364332	-0.0077605	0.866959	-0.0500714	0.292798	-0.204203	0.00828921	-0.221534	0.00113409	0.432573	4.91531	5.03533	-1.08674		0.594872	4.97986	5.0193	-1.02772		0.00240064	4.82843	5.11671	-1.22118	Desensitized			1
TC0200003918.mm.1	Olfr1044	olfactory receptor 1044	2	86.1709	259013	Mm.223400	NA	NA	0.0318373	0.66377	-0.066567	0.385672	0.0622057	0.623835	0.106801	0.419881	0.10778	0.108204	0.165134	0.00315974	0.80801	4.03096	4.05804	-1.01895		0.489156	4.03221	3.91999	1.08089		0.0110712	4.09326	3.91011	1.13535	Sensitized			1
TC0200003946.mm.1	Olfr1079	olfactory receptor 1079	2	86.538	258402	Mm.271333	NA	NA	-0.237918	0.0413046	-0.0432355	0.74837	0.168544	0.242792	0.0146639	0.925617	0.103674	0.40141	0.314198	0.000929207	0.237857	2.83349	3.01732	-1.1359		0.472961	3.07856	2.96468	1.08213		0.0360106	2.93418	2.65814	1.21086	Sensitized			1
TC0200003948.mm.1	Olfr1081-ps1	olfactory receptor 1081, pseudogene 1	2	86.5671	NA	NA	NA	NA	-0.118942	0.271651	-0.0769265	0.509779	-0.116476	0.211017	-0.0533969	0.597699	0.219569	0.0120044	0.188824	0.0256871	0.370091	4.0634	4.19481	-1.09536		0.30814	4.09508	4.20372	-1.07821		0.0100878	4.34936	4.07114	1.2127	Sensitized			1
TC0200003949.mm.1	Olfr1082	olfactory receptor 1082	2	86.5939	404473	Mm.330366	NA	NA	0.102873	0.38264	-0.0156395	0.902013	-0.246646	0.0447304	-0.346925	0.00300024	-0.025899	0.790795	-0.0502238	0.583427	0.755061	3.89077	3.83581	1.03883		0.029654	3.74336	4.13532	-1.31218	Desensitized	0.721249	3.87451	3.9253	-1.03583			1
TC0200003973.mm.1	Olfr1110	olfactory receptor 1110	2	87.1354	258765	Mm.223196	NA	NA	-0.146122	0.0156364	-0.144384	0.0272025	-0.0727388	0.49517	0.13711	0.210619	-0.100656	0.190295	-0.0530242	0.475827	0.0275655	2.25619	2.45325	-1.14637	Desensitized	0.577041	2.33773	2.28757	1.03538		0.127891	2.29175	2.39773	-1.07623		1
TC0200003980.mm.1	Pramel7	preferentially expressed antigen in melanoma like 7	2	87.4891	347712	Mm.6018	NA	87261	-0.0145942	0.862436	0.02352	0.792162	-0.128865	0.0264404	-0.138722	0.0225758	0.016412	0.790956	0.0115611	0.843111	0.947201	4.11577	4.10835	1.00516		0.0299529	4.00729	4.18263	-1.12923	Desensitized	0.710547	4.14143	4.12228	1.01337			1
TC0200003996.mm.1	Olfr1144-ps1	olfactory receptor 1144, pseudogene 1	2	87.8084	NA	NA	NA	NA	0.0920336	0.509155	-0.0592255	0.690546	0.146785	0.233232	0.268966	0.0243848	-0.039388	0.764988	0.0297551	0.810827	0.907117	2.77927	2.76241	1.01176		0.0219875	3.09411	2.81757	1.21128	Sensitized	0.952606	2.84171	2.85072	-1.00626			1
TC0200004000.mm.1	Olfr1157	olfactory receptor 1157	2	87.962	258846	Mm.223270	NA	NA	-0.0996673	0.161107	-0.143293	0.047856	0.0470545	0.593946	0.0757544	0.411156	0.108545	0.421019	-0.0293831	0.819601	0.0324402	3.35316	3.51958	-1.12227	Desensitized	0.449669	3.46203	3.38063	1.05805		0.703157	3.51221	3.45357	1.04149		1
TC0200004011.mm.1	Olfr1170	olfactory receptor 1170	2	88.2241	258525	Mm.377552	NA	NA	0.108911	0.329066	0.059977	0.61773	-0.056052	0.697546	-0.21717	0.133415	0.073016	0.531125	0.219143	0.0287823	0.287881	4.6226	4.50974	1.08137		0.202757	4.45999	4.64483	-1.13669		0.0489089	4.6195	4.42647	1.14316	Sensitized			1
TC0200004025.mm.1	Olfr1197	olfactory receptor 1197	2	88.7287	433449	Mm.377954	NA	NA	0.0796536	0.366211	-0.025932	0.784919	-1.775e-05	0.999848	0.0713331	0.462717	0.117189	0.0489454	0.160262	0.00112325	0.475516	5.33298	5.3003	1.02291		0.57371	5.31837	5.26899	1.03482		0.0161126	5.38203	5.1953	1.13818	Sensitized			1
TC0200004036.mm.1	Olfr1216	olfactory receptor 1216	2	89.0131	258895	Mm.377738	NA	NA	-0.0812778	0.574132	0.225554	0.124486	-0.0340338	0.769842	0.0135111	0.912411	0.229758	0.015656	0.198483	0.0305221	0.45272	2.78458	2.67572	1.07838		0.936793	2.81498	2.82657	-1.00807		0.0398476	2.94625	2.65454	1.22409	Sensitized			1
TC0200004074.mm.1	Olfr48	olfactory receptor 48	2	89.8441	18347	Mm.246539	NA	NA	-0.0194409	0.795491	-0.0775345	0.320095	-0.0081255	0.927399	0.0790072	0.392491	0.050652	0.706037	0.333105	0.00118543	0.498525	4.32863	4.39651	-1.04817		0.580454	4.25121	4.20152	1.03505		0.00552354	4.27234	4.02203	1.18947	Sensitized			1
TC0200004088.mm.1	Olfr1273-ps	olfactory receptor 1273, pseudogene	2	90.2959	258977	Mm.377774	NA	NA	0.117318	0.144011	0.195398	0.0125954	0.037909	0.741442	0.0934128	0.435063	-0.158768	0.130074	-0.044136	0.66968	0.00972068	3.27975	3.06477	1.1607	Sensitized	0.485205	3.29569	3.20769	1.06289		0.325435	3.24124	3.38302	-1.10326		1
TC0200004111.mm.1	Ddb2	damage specific DNA binding protein 2	2	91.2116	107986	Mm.389334	600811	83	0.0836844	0.110079	-0.0345445	0.553017	0.0819997	0.181782	0.164067	0.00318184	-0.170451	0.00651096	-0.0923367	0.161699	0.447902	7.04846	7.01934	1.02039		0.0218609	7.04657	6.88252	1.12042	Sensitized	0.0339677	6.73291	6.91402	-1.13376	Desensitized						1
TC0200004154.mm.1	Tspan18	tetraspanin 18	2	93.2018	241556	Mm.274159	NA	NA	-0.161597	0.118221	-0.230939	0.0267541	-0.100359	0.224957	-0.0444089	0.620718	0.121099	0.351073	0.000265778	0.9983	0.0445572	8.64209	8.91093	-1.20484	Desensitized	0.403723	8.72247	8.81497	-1.06622		0.553312	8.70695	8.62028	1.06192		1
TC0200004174.mm.1	Mir129-2	microRNA 129-2	2	94.2414	723953	NA	NA	NA	0.183614	0.0276023	0.17792	0.0484434	0.0721045	0.426237	-0.0174778	0.856867	0.147422	0.116237	0.0636558	0.490588	0.0335399	5.14417	4.89905	1.18519	Sensitized	0.724035	5.11765	5.08538	1.02262		0.206401	5.05542	4.9092	1.10667		1
TC0200004226.mm.1	BC016548	cDNA sequence BC016548	2	103.378	211039	Mm.213210	NA	NA	0.0548178	0.588477	0.0736365	0.491508	-0.252267	0.0197033	-0.227254	0.0553165	0.163095	0.160086	0.0318898	0.77972	0.591391	4.44432	4.35648	1.06278		0.0101446	4.26332	4.57589	-1.24192	Desensitized	0.176266	4.51446	4.37747	1.09961			1
TC0200004235.mm.1	4931422A03Rik	RIKEN cDNA 4931422A03 gene	2	103.967	70986	Mm.460738	NA	NA	0.0359916	0.656606	0.0239135	0.781183	-0.0279663	0.68189	-0.00585	0.935421	0.128138	0.113098	0.177288	0.0119644	0.664154	5.60078	5.56056	1.02827		0.812458	5.53279	5.55405	-1.01485		0.0455186	5.67083	5.46533	1.15308	Sensitized			1
TC0200004327.mm.1	Olfr1296-ps1	olfactory receptor 1296, pseudogene 1	2	111.593	NA	NA	NA	NA	-0.0748442	0.241626	-0.150766	0.0144285	0.046233	0.571846	0.146296	0.0688623	-0.115173	0.220211	-0.0276836	0.761763	0.0406954	2.35384	2.50964	-1.11404	Desensitized	0.265454	2.55647	2.42673	1.09409		0.414656	2.37699	2.47706	-1.07182		1
TC0200004337.mm.1	Olfr1309	olfactory receptor 1309	2	111.983	258439	Mm.377502	NA	NA	0.113446	0.288125	0.215732	0.0425909	0.0868645	0.347167	0.0270644	0.785177	-0.156189	0.0318927	-0.0577118	0.439517	0.0781921	3.08332	2.8563	1.17042		0.558294	3.20382	3.13163	1.05131		0.0193308	3.13684	3.2855	-1.10854	Desensitized			1
TC0200004342.mm.1	Olfr1314	olfactory receptor 1314	2	112.092	258442	Mm.377505	NA	NA	-0.177743	0.0154966	-0.145265	0.0778461	-0.0124377	0.932831	0.008775	0.955018	-0.09398	0.352642	0.0585738	0.543256	0.0109022	3.32136	3.53938	-1.16314	Desensitized	0.993162	3.36779	3.36936	-1.0011		0.824029	3.46846	3.49793	-1.02064		1
TC0200004363.mm.1	Grem1	gremlin 1	2	113.746	23892	Mm.166318	603054	8022	-0.105388	0.155479	-0.187251	0.00854436	-0.0643742	0.559194	-0.163147	0.142921	-0.0660755	0.626382	0.130048	0.300762	0.00130219	6.32677	6.52827	-1.14989	Desensitized	0.242808	6.40871	6.56127	-1.11154		0.7589	6.51481	6.4784	1.02556		1
TC0200004383.mm.1	Meis2	Meis homeobox 2	2	115.861	17536	Mm.247566	601740	7846	0.21561	0.0302225	0.344992	4.65087e-05	0.05515	0.555072	0.000623333	0.994993	-0.344471	0.0113736	-0.0111693	0.939275	3.85086e-05	8.32228	7.93726	1.30589	Sensitized	0.799648	8.28546	8.25109	1.02411		0.116258	7.50997	7.7632	-1.19187		1
TC0200004422.mm.1	Ccdc32	coiled-coil domain containing 32	2	119.018	269336	Mm.292465	NA	NA	-0.109876	0.0110204	-0.100221	0.0359755	0.0368335	0.574034	0.062825	0.356971	0.0011495	0.981081	0.00411667	0.928216	0.00757798	7.95351	8.09573	-1.1036	Desensitized	0.348513	8.10917	8.043	1.04693		0.924197	8.0696	8.06613	1.00241		1
TC0200004482.mm.1	Trp53bp1	transformation related protein 53 binding protein 1	2	121.193	27223	Mm.481841	605230	4137	0.0108802	0.816559	-0.0087765	0.860034	0.011484	0.805528	0.0886736	0.0487602	-0.114393	0.0354604	-0.0895593	0.0908798	0.990466	8.20793	8.2072	1.0005		0.201898	8.25139	8.18294	1.04859		0.0390033	8.17108	8.31037	-1.10136	Desensitized			1
TC0200004521.mm.1	Myef2	myelin basic protein expression factor 2, repressor	2	125.085	17876	Mm.18535	NA	69079	-0.000996667	0.988441	0.010235	0.8884	0.01765	0.773137	0.0838008	0.176015	-0.148926	0.0384905	-0.100797	0.156514	0.934378	8.46722	8.46055	1.00463		0.319176	8.41876	8.34988	1.0489		0.0183867	8.31617	8.48734	-1.12597	Desensitized			1
TC0200004539.mm.1	Hdc	histidine decarboxylase	2	126.594	15186	Mm.18603	142704	20490	-0.00461244	0.919285	-0.0096185	0.841981	-0.0237778	0.627585	0.00668556	0.897573	0.133967	0.0384292	0.139795	0.0188035	0.839286	5.65751	5.66735	-1.00684		0.885882	5.6648	5.6748	-1.00696		0.0164834	5.77471	5.58916	1.13726	Sensitized			1
TC0200004558.mm.1	Prom2	prominin 2	2	127.526	192212	Mm.34171	NA	44536	0.0119964	0.859418	-0.024948	0.72788	-0.0280787	0.632375	-0.0197647	0.750116	0.113973	0.154725	0.171515	0.0135191	0.910313	6.12419	6.1343	-1.00703		0.698897	6.08672	6.11768	-1.02169		0.0156525	6.16476	5.9731	1.14208	Sensitized			1
TC0200004588.mm.1	4933427J07Rik	RIKEN cDNA 4933427J07 gene	2	128.956	NA	Mm.438575	NA	NA	0.0867118	0.440963	-0.0672445	0.575496	0.144209	0.125149	0.156282	0.113624	0.331468	0.0155191	0.307253	0.0179164	0.961155	5.29407	5.28636	1.00536		0.146013	5.37793	5.18099	1.14626		0.017058	5.45681	5.02253	1.35124	Sensitized			1
TC0200004711.mm.1	Mkks	McKusick-Kaufman syndrome	2	136.874	59030	Mm.272570	604896	10318	-0.0540362	0.368573	0.0908195	0.142577	0.0767745	0.188544	0.0885317	0.146756	-0.207456	0.019227	-0.0334462	0.72046	0.653603	7.10031	7.07017	1.02111		0.183737	7.20607	7.09753	1.07813		0.0455988	7.0298	7.19948	-1.12481	Desensitized			1
TC0200004762.mm.1	Dzank1	double zinc ribbon and ankyrin repeat domains 1	2	144.471	241688	Mm.442156	NA	10037	0.115894	0.0459146	0.13866	0.0205714	0.0263118	0.697092	0.0672478	0.336414	-0.208465	0.00724762	-0.0845838	0.308662	0.0104543	9.58409	9.41054	1.12783	Sensitized	0.447441	9.6102	9.54745	1.04445		0.0435696	9.28252	9.4858	-1.15131	Desensitized					1
TC0200004900.mm.1	Defb23	defensin beta 23	2	152.459	629114	Mm.389372	NA	NA	0.0953176	0.320308	0.10776	0.287997	-0.0244095	0.709711	0.0512694	0.453709	0.358205	0.00654927	0.214347	0.118601	0.222751	5.80614	5.66789	1.10057		0.784716	5.76236	5.74188	1.01429		0.0293223	5.95966	5.566	1.31372	Sensitized			1
TC0200004908.mm.1	Defb25	defensin beta 25	2	152.622	654459	Mm.358531	NA	NA	0.0501571	0.65588	0.0189835	0.874136	-0.0681382	0.430539	-0.0832806	0.358178	0.141688	0.263155	0.227309	0.0433123	0.740278	6.73616	6.69035	1.03226		0.450363	6.63131	6.7309	-1.07147		0.0216022	6.77148	6.52414	1.18701	Sensitized			1
TC0200004922.mm.1	Pdrg1	p53 and DNA damage regulated 1	2	153.009	68559	Mm.12746	610789	12779	0.0678416	0.175554	0.028859	0.599351	0.0459808	0.407371	0.0726753	0.2042	-0.210756	0.00247793	-0.0990451	0.194337	0.274166	7.34608	7.28185	1.04552		0.134228	7.28025	7.20164	1.056		0.0209146	7.00326	7.21747	-1.16007	Desensitized			1
TC0200004941.mm.1	Necab3	N-terminal EF-hand calcium binding protein 3	2	154.544	56846	Mm.143748	NA	NA	0.0687122	0.594873	0.348622	0.00222518	0.0995925	0.232655	0.0575969	0.522615	-0.183628	0.0979618	0.0710718	0.517963	0.037732	7.91528	7.62209	1.22534	Sensitized	0.359167	7.96643	7.86527	1.07264		0.382001	8.11508	8.20056	-1.06104		1
TC0200004978.mm.1	Gdf5	growth differentiation factor 5	2	155.941	14563	Mm.4744	601146	468	0.0117478	0.907628	0.14775	0.15041	-0.0410923	0.62198	-0.114477	0.176149	0.235536	0.0566522	0.233718	0.042814	0.417846	6.08584	5.97275	1.08154		0.399973	5.96765	6.0722	-1.07515		0.00405026	6.13739	5.8189	1.24702	Sensitized			1
TC0200004983.mm.1	Rbm39	RNA binding motif protein 39	2	156.147	170791	Mm.392436	NA	NA	0.00902156	0.924202	-0.048326	0.629194	0.028026	0.631453	0.0944367	0.104796	-0.163997	0.119052	-0.203003	0.0323708	0.777224	7.88041	7.90913	-1.02011		0.262645	7.72101	7.63838	1.05894		0.017272	7.66502	7.91266	-1.18727	Desensitized			1
TC0200005114.mm.1	Sdc4	syndecan 4	2	164.424	20971	Mm.3815	600017	31121	-0.159897	0.0741396	-0.0570875	0.571759	0.0124275	0.884674	-0.134348	0.114997	-0.172927	0.00433399	-0.0261031	0.698259	0.11121	8.4789	8.62247	-1.10463		0.174457	8.72543	8.81079	-1.06095		0.0251896	8.53503	8.67533	-1.10213	Desensitized			1
TC0200005121.mm.1	Eppin	epididymal peptidase inhibitor	2	164.588	75526	Mm.159533	NA	NA	-0.0700978	0.379076	-0.037754	0.659164	-0.098799	0.286893	-0.0424408	0.671355	0.210291	0.0185125	0.118448	0.193927	0.534855	4.18703	4.25906	-1.05119		0.292902	4.21412	4.3043	-1.0645		0.0130584	4.40341	4.17705	1.16987	Sensitized			1
TC0200005123.mm.1	Wfdc16	WAP four-disulfide core domain 16	2	164.635	277345	Mm.247244	NA	NA	-0.00784578	0.929996	-0.0028445	0.976048	-0.0400148	0.523593	-0.0427361	0.518016	0.198016	0.018843	0.196325	0.0121297	0.948345	5.76203	5.76911	-1.00492		0.48045	5.72542	5.77964	-1.03829		0.00187219	5.89036	5.62271	1.20384	Sensitized			1
TC0200005136.mm.1	Pltp	phospholipid transfer protein	2	164.84	18830	Mm.6105	172425	4536	-0.0415956	0.764126	0.01162	0.937122	-0.09212	0.179444	-0.214544	8.36247e-05	0.023975	0.776962	0.00710889	0.929121	0.936298	10.5416	10.56	-1.01286		0.00109561	10.4943	10.6995	-1.15286	Desensitized	0.841422	10.4581	10.4364	1.01515			1
TC0200005150.mm.1	Slc13a3	solute carrier family 13 (sodium-dependent dicarboxylate transporter), member 3	2	165.405	114644	Mm.250738	606411	11266	-0.134858	0.46562	-0.020812	0.916407	-0.00073925	0.996387	-0.2489	0.126506	-0.172825	0.126176	-0.310272	0.00036905	0.745168	7.89429	7.99585	-1.07293		0.374803	7.96496	8.13773	-1.12722		0.00538031	7.87022	8.19313	-1.25085	Desensitized			1
TC0200005255.mm.1	4930470P17Rik	RIKEN cDNA 4930470P17 gene	2	170.579	67637	Mm.158163	NA	NA	0.0238642	0.848732	-0.140402	0.278163	-0.202361	0.128711	-0.169898	0.236067	0.141061	0.178734	0.218094	0.0168367	0.583554	5.23595	5.3209	-1.06065		0.155503	5.12316	5.36531	-1.18276		0.0378546	5.36142	5.12046	1.18178	Sensitized			1
TC0200005270.mm.1	Cbln4	cerebellin 4 precursor protein	2	172.036	228942	Mm.40555	NA	15419	0.373776	0.0575983	0.582759	0.00154065	0.2792	0.204313	0.0881306	0.713556	-0.286586	0.0912051	0.0285278	0.866683	4.87442e-05	6.79439	6.13785	1.5763	Sensitized	0.47988	6.97808	6.74526	1.17514		0.342955	6.36448	6.55084	-1.13789		1
TC0200005281.mm.1	Bmp7	bone morphogenetic protein 7	2	172.868	12162	Mm.595	112267	20410	-0.0881969	0.650642	0.085484	0.679218	0.0721822	0.632423	-0.14311	0.361415	-0.320928	0.00318384	-0.303619	0.00302977	0.988553	7.63602	7.63166	1.00303		0.757967	7.70321	7.75786	-1.03861		0.00217824	7.49756	7.92198	-1.34203	Desensitized			1
TC0200005315.mm.1	Rpl30-ps5	ribosomal protein L30, pseudogene 5	2	174.441	NA	NA	NA	NA	-0.0546124	0.371762	-0.0791595	0.214911	-0.119401	0.0115879	-0.116891	0.0221848	-0.0172975	0.696167	-0.01706	0.682811	0.214926	5.82431	5.91596	-1.06559		0.0463453	5.70118	5.85558	-1.11296	Desensitized	0.701859	5.89465	5.91797	-1.0163			1
TC0200005385.mm.1	Sycp2	synaptonemal complex protein 2	2	178.345	320558	Mm.70781	NA	NA	0.0717478	0.102633	-0.000978	0.984193	0.055808	0.201615	0.0694556	0.125264	-0.121966	0.0884922	-0.142527	0.0280391	0.426918	3.51553	3.47011	1.03199		0.0961943	3.51587	3.43344	1.0588		0.0420951	3.4546	3.63334	-1.1319	Desensitized			1
TC0200005400.mm.1	Hrh3	histamine receptor H3	2	180.099	99296	Mm.285360	604525	5232	0.0666644	0.585253	0.168717	0.178548	0.069741	0.335147	0.0498889	0.518158	-0.370976	0.000273771	-0.0631153	0.611125	0.238945	8.98125	8.81788	1.1199		0.400483	9.13622	9.05876	1.05516		0.0134149	8.76516	9.07072	-1.2359	Desensitized			1
TC0200005467.mm.1	Phyhd1	phytanoyl-CoA dioxygenase domain containing 1	2	30.2662	227696	Mm.297949	NA	14939	0.0928033	0.0770758	0.0344655	0.559656	0.174095	0.00708773	0.137143	0.0642118	-0.202733	0.00229181	-0.182422	0.00445437	0.257447	6.63012	6.54584	1.06016		0.0148223	6.68305	6.48097	1.15036	Sensitized	0.000136051	6.40785	6.66993	-1.19921	Desensitized						1
TC0200005480.mm.1	Capn3	calpain 3	2	120.464	12335	Mm.458021	114240	52	-0.0992627	0.0663736	-0.161996	0.00113477	-0.0527783	0.154811	-0.00199056	0.961289	-0.012467	0.791607	-0.0478878	0.269764	0.0142916	6.83062	7.01015	-1.13251	Desensitized	0.413205	6.90687	6.94072	-1.02375		0.525304	6.97844	7.01813	-1.02789		1
TC0300000011.mm.1	n-R5s194	nuclear encoded rRNA 5S 194	3	4.339	NA	NA	NA	NA	-0.06928	0.749654	0.19349	0.394386	0.185697	0.361132	0.453894	0.0184021	0.120235	0.465744	0.0797267	0.610061	0.746654	10.9818	10.8881	1.06708		0.0492513	11.0083	10.5798	1.34584	Sensitized	0.438037	10.9363	10.7991	1.09972			1
TC0300000013.mm.1	1110015O18Rik	RIKEN cDNA 1110015O18 gene	3	4.7974	100503859	Mm.75172	NA	NA	0.0459222	0.659321	0.257244	0.00705649	-0.0651017	0.628189	0.125475	0.369409	-0.089004	0.347259	0.135314	0.117029	0.0122523	4.74899	4.53572	1.15931	Sensitized	0.738845	4.80919	4.76239	1.03297		0.727271	4.68846	4.66504	1.01636		1
TC0300000092.mm.1	Car13	carbonic anhydrase 13	3	14.6417	71934	Mm.158776	NA	75207	-0.0118298	0.856149	0.064649	0.341145	0.100904	0.269309	-0.0792453	0.41667	-0.214052	0.00569232	-0.155841	0.0474447	0.658473	6.14845	6.10987	1.0271		0.949072	6.23278	6.22555	1.00503		0.0181808	6.007	6.26008	-1.19175	Desensitized			1
TC0300000112.mm.1	2610100L16Rik	RIKEN cDNA 2610100L16 gene	3	17.7897	70441	Mm.458192	NA	NA	0.133867	0.223861	0.30525	0.00216477	0.0419257	0.516261	0.0868278	0.18843	-0.31469	0.00452916	-0.0141016	0.908959	0.0399042	6.9832	6.6791	1.23464	Sensitized	0.320108	6.9645	6.87859	1.06136		0.0822014	6.60857	6.84242	-1.17596		1
TC0300000116.mm.1	Cypt12	cysteine-rich perinuclear theca 12	3	17.9484	75439	Mm.27023	NA	NA	-0.127329	0.0725695	-0.062612	0.430911	0.0062805	0.945058	4.05556e-05	0.999663	0.268808	0.0265584	0.217276	0.0653268	0.123171	5.67046	5.79704	-1.0917		0.977412	5.73813	5.73423	1.0027		0.0113616	6.00615	5.67446	1.25848	Sensitized			1
TC0300000118.mm.1	Bhlhe22	basic helix-loop-helix family, member e22	3	18.0542	59058	Mm.149938	NA	NA	-0.234128	0.00382957	-0.186402	0.0467447	-0.142379	0.142076	-0.146273	0.153604	0.101098	0.312888	-0.0934391	0.322942	0.0136202	7.00985	7.2935	-1.21727	Desensitized	0.12046	7.20478	7.39366	-1.13988		0.908096	7.39151	7.37937	1.00845		1
TC0300000137.mm.1	Cp	ceruloplasmin	3	19.9571	12870	Mm.13787	117700	75	-0.106814	0.494372	-0.076338	0.64703	0.0211243	0.850073	-0.0718958	0.538325	-0.243758	0.165722	-0.470624	0.000548955	0.620388	6.24534	6.36854	-1.08914		0.804912	6.21135	6.24812	-1.02582		0.00973478	6.03455	6.5112	-1.39152	Desensitized			1
TC0300000156.mm.1	Spata16	spermatogenesis associated 16	3	26.6376	70862	Mm.330943	609856	49974	0.0102596	0.90372	0.0087095	0.922882	0.003207	0.943941	-0.000283889	0.995289	0.085966	0.240972	0.137928	0.0329886	0.918396	4.96859	4.95578	1.00892		0.974714	4.92783	4.92605	1.00123		0.0304004	5.0378	4.88773	1.10962	Sensitized			1
TC0300000161.mm.1	Tnfsf10	tumor necrosis factor (ligand) superfamily, member 10	3	27.317	22035	Mm.1062	603598	2824	-0.0276504	0.543661	0.015959	0.742467	-0.210871	0.0262138	-0.141374	0.188645	0.01897	0.740668	0.104095	0.0347095	0.927505	5.55521	5.56159	-1.00443		0.0221475	5.32861	5.55625	-1.17092	Desensitized	0.143027	5.50967	5.4292	1.05736			1
TC0300000168.mm.1	Pld1	phospholipase D1	3	27.9387	18805	Mm.212039	602382	116234	-0.0654229	0.306914	0.042537	0.536974	-0.0263805	0.388405	-0.0458486	0.14155	-0.144697	0.00279366	-0.0799229	0.124777	0.903622	6.55061	6.56228	-1.00812		0.17187	6.54013	6.58811	-1.03381		0.0052901	6.44668	6.60141	-1.11322	Desensitized			1
TC0300000224.mm.1	Mfn1	mitofusin 1	3	32.5295	67414	Mm.290414	608506	11481	-0.0127036	0.744932	0.040577	0.317862	0.0420312	0.273267	0.0652197	0.0941821	-0.19178	0.00453403	-0.0909802	0.210621	0.728797	8.32728	8.30646	1.01453		0.161464	8.41626	8.34524	1.05046		0.00481704	8.12378	8.31925	-1.1451	Desensitized			1
TC0300000228.mm.1	Usp13	ubiquitin specific peptidase 13 (isopeptidase T-3)	3	32.8175	72607	Mm.316153	603591	68372	0.0727804	0.200463	0.148898	0.00508291	0.0547875	0.233771	0.041	0.405989	-0.209208	0.00260738	-0.110649	0.141393	0.0103339	7.78483	7.63168	1.11199	Sensitized	0.349018	7.77132	7.70922	1.04398		0.0115429	7.50515	7.72572	-1.16519	Desensitized					1
TC0300000233.mm.1	Ttc14	tetratricopeptide repeat domain 14	3	33.8	67120	Mm.275710	NA	12085	0.139453	0.292008	-0.012031	0.933309	0.1463	0.215277	0.297961	0.00631808	-0.416135	0.0074922	-0.35592	0.0188456	0.521687	7.20793	7.12688	1.05779		0.0347822	7.06022	6.76391	1.228	Sensitized	0.00268673	6.65225	7.1783	-1.43998	Desensitized						1
TC0300000258.mm.1	Atp11b	ATPase, class VI, type 11B	3	35.7541	76295	Mm.239416	605869	32919	0.148544	0.0906864	0.009703	0.921918	0.21013	0.0242098	0.250032	0.00794049	-0.33434	0.014772	-0.26022	0.0545001	0.24969	7.89601	7.79359	1.07358		0.00831185	7.82551	7.5231	1.2332	Sensitized	0.00644019	7.49913	7.90523	-1.3251	Desensitized						1
TC0300000334.mm.1	Pcdh10	protocadherin 10	3	45.3784	18526	Mm.242644	608286	74967	0.101779	0.225384	0.204565	0.0108574	0.0017095	0.980273	-0.000621111	0.9932	-0.177623	0.111368	-0.0155578	0.888552	0.014998	8.94908	8.73754	1.15793	Sensitized	0.994639	8.96257	8.96195	1.00043		0.23995	8.84632	8.98319	-1.09952		1
TC0300000397.mm.1	Stoml3	stomatin (Epb7.2)-like 3	3	53.4887	229277	Mm.222810	608327	16628	-0.023494	0.901062	-0.178536	0.364699	-0.285869	0.00346115	-0.24525	0.0279652	0.22548	0.143932	0.214446	0.140109	0.627829	6.72991	6.87254	-1.10391		0.0124962	6.70666	7.05237	-1.27077	Desensitized	0.0338432	6.87684	6.57792	1.23022			1
TC0300000411.mm.1	Supt20	suppressor of Ty 20	3	54.6928	56790	Mm.486375	NA	NA	0.0897502	0.303661	-0.0123425	0.896261	0.0494747	0.473294	0.12905	0.0564258	-0.288508	0.00184321	-0.207305	0.0316292	0.641106	8.16274	8.11386	1.03446		0.15843	8.12883	8.00904	1.08658		0.0022849	7.94125	8.28059	-1.26518	Desensitized			1
TC0300000491.mm.1	P2ry1	purinergic receptor P2Y, G-protein coupled 1	3	61.0028	18441	Mm.281452	601167	1926	-0.176598	0.0577225	-0.0643735	0.542528	0.0889048	0.402729	-0.103082	0.355617	-0.127715	0.0514034	-0.147742	0.0118676	0.146389	5.85491	6.01442	-1.11691		0.904007	6.1412	6.15785	-1.01161		0.0447492	6.08536	6.27156	-1.13776	Desensitized			1
TC0300000492.mm.1	Rap2b	RAP2B, member of RAS oncogene family	3	61.3645	74012	Mm.422674	179541	55701	-0.0912442	0.116767	-0.159467	0.00350978	-0.0259617	0.677723	0.0174647	0.791346	0.098558	0.211552	-0.0152858	0.842367	0.0152534	8.37887	8.55143	-1.12706	Desensitized	0.945506	8.49282	8.49671	-1.0027		0.424174	8.4922	8.43163	1.04288		1
TC0300000494.mm.1	Arhgef26	Rho guanine nucleotide exchange factor (GEF) 26	3	62.3383	622434	Mm.153974	NA	NA	-0.0895429	0.0934376	-0.118129	0.0300288	-0.117205	0.164366	-0.0559561	0.543821	0.11409	0.0897632	0.00687422	0.918778	0.0304273	8.01895	8.16089	-1.10339	Desensitized	0.318941	8.15766	8.26853	-1.07988		0.190377	8.34912	8.26321	1.06136		1
TC0300000605.mm.1	Serpini1	serine (or cysteine) peptidase inhibitor, clade I, member 1	3	75.5575	20713	Mm.41560	602445	21045	0.0542913	0.390683	0.141461	0.0201055	-0.058012	0.543244	-0.02102	0.835741	-0.331326	0.00134061	-0.0712096	0.54947	0.0346694	9.94186	9.80591	1.09881		0.677179	9.96671	10.017	-1.03545		0.021776	9.65216	9.9346	-1.21625	Desensitized			1
TC0300000647.mm.1	Sfrp2	secreted frizzled-related protein 2	3	83.7663	20319	Mm.19155	604157	56438	0.00452422	0.959473	-0.0897945	0.331812	0.0539405	0.258555	0.0191156	0.711592	0.133167	0.0270309	0.116052	0.0446007	0.595171	6.79971	6.86094	-1.04336		0.511615	6.86469	6.81826	1.0327		0.0155308	6.92594	6.75622	1.12484	Sensitized			1
TC0300000708.mm.1	Mrpl24	mitochondrial ribosomal protein L24	3	87.9195	67707	Mm.393802	611836	12241	-0.0437862	0.370028	0.0366615	0.482115	0.0519467	0.316909	0.108923	0.0303099	-0.157037	0.00519126	-0.0847182	0.154982	0.973773	7.62681	7.62877	-1.00136		0.0620125	7.68656	7.57918	1.07727		0.0498693	7.43217	7.59881	-1.12243	Desensitized			1
TC0300000710.mm.1	Crabp2	cellular retinoic acid binding protein II	3	87.9487	12904	Mm.4757	180231	1415	-0.003042	0.975739	0.063194	0.548289	0.0775525	0.466716	-0.0357422	0.752779	-0.168687	0.0183857	-0.0904296	0.217577	0.746859	6.04378	6.0006	1.03038		0.85253	6.07638	6.0534	1.01606		0.0400396	5.90056	6.07918	-1.1318	Desensitized			1
TC0300000718.mm.1	Mir9-1	microRNA 9-1	3	88.2068	387133	Mm.297496	NA	NA	0.0513173	0.515288	0.139278	0.0779364	-0.0162932	0.88694	0.248021	0.0202304	-0.278747	0.000868872	-0.0625816	0.521935	0.0965273	7.27568	7.14321	1.09617		0.119207	7.1932	7.03152	1.11859		0.0263901	7.07204	7.31138	-1.18045	Desensitized			1
TC0300000726.mm.1	LOC101055651	progestin and adipoQ receptor family member 6-like	3	88.376	101055651	NA	NA	NA	0.00803489	0.891532	-0.0443125	0.473537	-0.0840983	0.145195	-0.109174	0.0646216	0.172991	0.00954653	0.124432	0.0643286	0.667313	7.35051	7.37699	-1.01853		0.0686765	7.28867	7.416	-1.09227		0.0329715	7.58434	7.38078	1.15153	Sensitized			1
TC0300000729.mm.1	Mex3a	mex3 homolog A	3	88.5324	72640	Mm.275154	NA	NA	0.054286	0.21878	0.008649	0.858011	0.007069	0.900868	0.00635028	0.915466	0.137965	0.0111045	0.122535	0.0188738	0.473356	6.45454	6.41346	1.02888		0.905834	6.48808	6.47934	1.00608		0.00851352	6.55199	6.37467	1.13078	Sensitized			1
TC0300000750.mm.1	Gba	glucosidase, beta, acid	3	89.2029	14466	Mm.5031	606463	68040	-0.03658	0.60101	0.0527635	0.4747	0.0555335	0.207118	0.0465567	0.322663	-0.162006	0.00787575	-0.0598836	0.359358	0.886234	8.60672	8.59255	1.00987		0.311522	8.7064	8.63999	1.0471		0.0440828	8.54479	8.69901	-1.11282	Desensitized			1
TC0300000752.mm.1	Thbs3	thrombospondin 3	3	89.2141	21827	Mm.2114	188062	5159	0.107303	0.00958221	-0.0073135	0.884818	0.077816	0.197948	0.116956	0.054399	-0.129306	0.0129276	-0.117152	0.0182864	0.0900729	6.58136	6.51761	1.04518		0.0855185	6.53638	6.40752	1.09343		0.00262348	6.41236	6.58004	-1.12325	Desensitized			1
TC0300000767.mm.1	Kcnn3	potassium intermediate	3	89.5202	NA	Mm.120250	602983	20516	0.183518	0.00546476	0.127223	0.100859	0.164598	0.0191339	0.113467	0.156548	-0.112097	0.0981761	-0.0557364	0.403664	0.0129897	8.10776	7.89891	1.15577	Sensitized	0.0197326	8.1792	7.99935	1.13276	Sensitized	0.118887	7.9886	8.1045	-1.08365					1
TC0300000784.mm.1	Jtb	jumping translocation breakpoint	3	90.2316	23922	Mm.13912	604671	4870	-0.0593524	0.143404	-0.080854	0.0517825	-0.0149635	0.781499	0.0895661	0.0930651	-0.148793	0.0232788	-0.0555604	0.413238	0.0209569	8.09553	8.19144	-1.06874		0.267331	8.13201	8.07921	1.03728		0.0389221	8.08861	8.23061	-1.10343	Desensitized			1
TC0300000802.mm.1	S100a16	S100 calcium binding protein A16	3	90.5373	67860	Mm.331185	NA	12201	-0.00293511	0.944662	-0.018952	0.671439	-0.0545982	0.134787	0.0284439	0.477882	0.0964105	0.0340035	0.112678	0.00491562	0.77715	7.94886	7.96428	-1.01075		0.633848	7.86862	7.88252	-1.00969		0.0060431	7.87671	7.73541	1.1029	Sensitized			1
TC0300000830.mm.1	Sprr2j-ps	small proline-rich protein 2J, pseudogene	3	92.4181	20764	Mm.57084	NA	NA	-0.0403004	0.5841	-0.0451305	0.562999	-0.088009	0.44092	0.00429778	0.97192	0.136594	0.209511	0.223997	0.0175885	0.575841	5.71836	5.77651	-1.04113		0.729466	5.80307	5.85425	-1.03611		0.0475138	5.92806	5.68649	1.18227	Sensitized			1
TC0300000838.mm.1	Lce3f	late cornified envelope 3F	3	92.9922	69520	Mm.439968	NA	NA	-0.0378742	0.813053	0.0921455	0.585532	-0.308524	0.00702347	-0.134213	0.334267	-0.0046815	0.975575	0.231186	0.0878644	0.850564	4.86035	4.81888	1.02916		0.0132778	4.68042	4.9632	-1.21653	Desensitized	0.237075	4.87407	4.72879	1.10594			1
TC0300000846.mm.1	Hrnr	hornerin	3	93.3197	68723	Mm.208047	NA	138092	-0.009744	0.919729	-0.012551	0.902586	-0.100228	0.213132	-0.107901	0.202779	0.049797	0.738556	0.287536	0.0230103	0.899039	4.88369	4.89891	-1.01061		0.0755051	4.80869	4.94506	-1.09914		0.0422797	4.8476	4.62719	1.16507	Sensitized			1
TC0300000900.mm.1	Arnt	aryl hydrocarbon receptor nuclear translocator	3	95.4344	11863	Mm.250265	126110	1261	0.00285156	0.96648	-0.0026	0.971183	-0.000506	0.982712	0.0138636	0.570316	-0.124027	0.0569949	-0.136057	0.0220797	0.999792	7.62977	7.62979	-1.00002		0.727689	7.56557	7.55629	1.00646		0.0207963	7.51993	7.69599	-1.12979	Desensitized			1
TC0300000929.mm.1	Hist2h2ab	histone cluster 2, H2ab	3	96.2199	621893	Mm.435460	NA	NA	-0.0522187	0.432591	0.116836	0.0813329	0.0587382	0.455548	0.0215733	0.797199	-0.246118	0.0173032	-0.0347878	0.750787	0.391999	6.12926	6.07937	1.03518		0.586996	6.27867	6.22759	1.03604		0.0269993	6.18148	6.37964	-1.14724	Desensitized			1
TC0300000968.mm.1	Prkab2	protein kinase, AMP-activated, beta 2 non-catalytic subunit	3	97.6582	108097	Mm.31175	602741	38046	0.0375456	0.663578	0.023602	0.797096	0.129359	0.070096	0.130281	0.0858638	-0.249174	0.00791318	-0.046716	0.646673	0.710456	7.89248	7.85149	1.02882		0.0611333	8.03307	7.86327	1.1249		0.0362341	7.73406	7.94208	-1.1551	Desensitized			1
TC0300001006.mm.1	Vtcn1	V-set domain containing T cell activation inhibitor 1	3	100.825	242122	Mm.137467	NA	11627	0.00335178	0.959789	-0.0268355	0.702628	-0.065573	0.477547	-0.0374875	0.702514	0.0763155	0.40281	0.161668	0.0435407	0.846637	6.3511	6.36812	-1.01186		0.479577	6.29193	6.35824	-1.04703		0.0434007	6.34545	6.18701	1.11608	Sensitized			1
TC0300001022.mm.1	Nhlh2	nescient helix loop helix 2	3	102.01	18072	Mm.137286	162361	4090	-0.108669	0.278544	-0.0603245	0.577787	0.158559	0.00284262	0.0861292	0.188783	0.18019	0.0120573	0.124846	0.0847216	0.219426	5.98902	6.10197	-1.08144		0.00208864	6.20861	6.05141	1.11512	Sensitized	0.0302114	6.17143	5.96247	1.15586	Sensitized						1
TC0300001070.mm.1	Phtf1	putative homeodomain transcription factor 1	3	103.968	18685	Mm.385178	604950	4817	-0.00967689	0.845238	-0.011959	0.820032	0.0200492	0.668371	0.0823297	0.0733532	-0.142469	0.0105942	-0.0899133	0.115236	0.805868	7.79338	7.80814	-1.01029		0.208686	7.86153	7.79219	1.04923		0.0304407	7.77622	7.93578	-1.11695	Desensitized			1
TC0300001120.mm.1	Alx3	aristaless-like homeobox 3	3	107.595	11694	Mm.10112	606014	4737	0.0544607	0.547459	0.040136	0.67721	-0.0500465	0.607061	-0.118721	0.234343	0.0638365	0.408626	0.181109	0.00354264	0.609771	6.11921	6.05553	1.04513		0.377424	6.05659	6.16958	-1.08147		0.0466983	6.1276	5.96558	1.11886	Sensitized			1
TC0300001161.mm.1	Vav3	vav 3 oncogene	3	109.341	57257	Mm.282257	605541	38143	-0.282931	0.0316861	-0.0873915	0.567605	0.145119	0.066417	0.121597	0.157346	0.057489	0.501196	0.044488	0.582127	0.0342503	6.72997	6.97427	-1.18452	Desensitized	0.11282	6.99951	6.82603	1.12778		0.155043	6.96767	6.89801	1.04947		1
TC0300001236.mm.1	F3	coagulation factor III	3	121.724	14066	Mm.273188	134390	1511	0.00937889	0.910838	-0.0648715	0.460036	0.107068	0.162812	-0.0790975	0.339724	-0.063404	0.59364	-0.269852	0.00481527	0.693819	8.5192	8.55951	-1.02833		0.877257	8.69926	8.68813	1.00774		0.02832	8.41821	8.63697	-1.16374	Desensitized			1
TC0300001240.mm.1	Arhgap29	Rho GTPase activating protein 29	3	121.953	214137	Mm.229287	NA	NA	0.00216044	0.975723	0.0132855	0.85986	0.00342575	0.957197	0.0165769	0.80512	-0.137393	0.0545029	-0.144172	0.0286309	0.928817	7.21695	7.20607	1.00757		0.852035	7.11969	7.10611	1.00946		0.0110994	6.7165	6.90732	-1.14141	Desensitized			1
TC0300001249.mm.1	Pde5a	phosphodiesterase 5A, cGMP-specific	3	122.729	242202	Mm.134911	603310	842	-0.0775562	0.134678	-0.0466955	0.411523	0.0421053	0.528309	-0.0288556	0.683478	-0.170516	0.0330552	-0.181911	0.0126046	0.290316	7.52516	7.60837	-1.05937		0.945866	7.62674	7.62081	1.00412		0.00533151	7.57995	7.81869	-1.17996	Desensitized			1
TC0300001256.mm.1	Prss12	protease, serine 12 neurotrypsin (motopsin)	3	123.447	19142	Mm.9431	606709	7490	0.0131391	0.847698	-0.0365485	0.612788	-0.0869318	0.15369	-0.0375614	0.574382	-0.283986	0.0010882	-0.120008	0.222635	0.813696	7.74942	7.76708	-1.01232		0.353531	7.76932	7.84882	-1.05665		0.0329775	7.61393	7.89393	-1.21419	Desensitized			1
TC0300001271.mm.1	Camk2d	calcium	3	126.596	NA	Mm.255822	607708	55561	0.457428	0.0597784	0.620381	0.010543	0.36682	0.0936488	0.215016	0.37375	-0.468434	0.022099	-0.126468	0.554151	0.0138737	8.45549	7.7183	1.66693	Sensitized	0.155833	8.51214	8.13754	1.29647		0.11973	7.67511	8.091	-1.33413		1
TC0300001366.mm.1	Slc9b2	solute carrier family 9, subfamily B (NHA2, cation proton antiporter 2), member 2	3	135.308	97086	Mm.441764	NA	NA	0.107977	0.0366003	0.0596785	0.309883	0.0081965	0.88469	0.051285	0.380867	-0.119768	0.0239359	-0.119097	0.0156194	0.144343	6.00626	5.89422	1.08076		0.541141	5.97354	5.933	1.02851		0.0408653	5.78959	5.95171	-1.11892	Desensitized			1
TC0300001391.mm.1	Emcn	endomucin	3	137.341	59308	Mm.27343	608350	9438	-0.0336704	0.669504	0.0384535	0.645605	0.0533097	0.475307	0.0713339	0.361134	-0.227196	0.0209302	-0.176015	0.068636	0.956873	6.54485	6.53903	1.00404		0.457558	6.59578	6.51358	1.05862		0.00153675	6.42226	6.6977	-1.21036	Desensitized			1
TC0300001475.mm.1	Odf2l	outer dense fiber of sperm tails 2-like	3	145.119	52184	Mm.259105	NA	NA	0.0366289	0.493895	0.001803	0.974929	0.0454798	0.509564	0.115199	0.0939464	-0.225017	0.00256946	-0.158378	0.0410722	0.679824	6.25271	6.22788	1.01736		0.246715	6.20516	6.09741	1.07754		0.000478067	6.02339	6.28594	-1.19959	Desensitized			1
TC0300001521.mm.1	Eltd1	EGF, latrophilin seven transmembrane domain containing 1	3	151.438	170757	Mm.317261	NA	11170	-0.0276689	0.666803	-0.0648205	0.333784	0.0834748	0.286928	-0.0902858	0.273822	-0.201488	0.0185846	-0.182355	0.0254356	0.533511	8.26998	8.33407	-1.04542		0.885701	8.25814	8.26927	-1.00775		0.00267468	7.93052	8.19167	-1.19843	Desensitized			1
TC0300001528.mm.1	Fubp1	far upstream element (FUSE) binding protein 1	3	152.21	51886	Mm.278922	603444	48253	0.0725696	0.270287	0.026001	0.716038	0.0292348	0.609123	0.103506	0.0645872	-0.196567	0.0206651	-0.15658	0.0595079	0.382635	8.2641	8.19888	1.04625		0.14273	8.23062	8.14097	1.06411		0.0339892	8.0286	8.26967	-1.18186	Desensitized			1
TC0300001576.mm.1	Zranb2	zinc finger, RAN-binding domain containing 2	3	157.534	53861	Mm.259036	NA	NA	0.0678024	0.161791	0.000309	0.995402	0.138094	0.0634421	0.224859	0.000666835	-0.26612	0.00154295	-0.149803	0.102232	0.378652	8.41109	8.36728	1.03083		0.0318634	8.33551	8.09486	1.18153	Sensitized	0.0268675	8.05378	8.34017	-1.21958	Desensitized						1
TC0300001577.mm.1	Mir186	microRNA 186	3	157.544	387181	NA	NA	NA	0.341424	0.124534	-0.0619155	0.802605	0.321798	0.144767	0.273971	0.247531	-0.560217	0.0106588	-0.593262	0.0025756	0.424995	5.26088	5.08562	1.12917		0.14197	5.02387	4.63617	1.30831		0.00102661	4.58323	5.36477	-1.71896	Desensitized			1
TC0300001641.mm.1	Fabp12	fatty acid binding protein 12	3	10.2442	75497	Mm.47052	NA	67746	0.0213396	0.773371	-0.0256855	0.743696	0.021172	0.75475	-0.00570833	0.936454	0.0969975	0.205314	0.177488	0.00532856	0.959381	5.21745	5.22208	-1.00321		0.931747	5.23214	5.22307	1.00631		0.00288997	5.322	5.13861	1.13554	Sensitized			1
TC0300001644.mm.1	Slc10a5	solute carrier family 10 (sodium	3	10.3317	NA	Mm.442146	NA	NA	-0.0151909	0.865886	0.0980435	0.292808	-0.105161	0.270332	-0.147325	0.133398	0.241339	0.00134064	0.182927	0.0186647	0.606954	4.30106	4.24079	1.04266		0.189741	4.27899	4.4457	-1.12249		0.00781192	4.48742	4.19743	1.22262	Sensitized			1
TC0300001712.mm.1	7530428D23Rik	RIKEN cDNA 7530428D23 gene	3	21.7535	319506	NA	NA	NA	0.01595	0.800276	-0.057223	0.385025	-0.0767537	0.160145	-0.126464	0.0169779	0.207604	0.0077131	0.101734	0.216621	0.708946	5.55814	5.58876	-1.02145		0.0235318	5.46107	5.59586	-1.09793		0.0262458	5.64441	5.43072	1.15965	Sensitized			1
TC0300001788.mm.1	Lrrc31	leucine rich repeat containing 31	3	30.679	320352	Mm.229153	NA	NA	0.0197462	0.835448	-0.071722	0.472325	-0.0174617	0.746168	0.0330636	0.558707	0.131884	0.105093	0.165988	0.0225215	0.717281	4.78179	4.82033	-1.02707		0.862528	4.7581	4.74596	1.00845		0.0229516	4.84557	4.64466	1.14942	Sensitized			1
TC0300001795.mm.1	Slc7a14	solute carrier family 7 (cationic amino acid transporter, y+ system), member 14	3	31.2029	241919	Mm.285366	NA	76320	-0.104254	0.280284	-0.202512	0.0339927	-0.04281	0.561455	0.0204672	0.793561	0.096423	0.278355	-0.012128	0.887837	0.0287919	9.94453	10.1562	-1.15803	Desensitized	0.894997	9.95078	9.96295	-1.00847		0.468699	10.1533	10.0922	1.04324		1
TC0300001816.mm.1	Ccdc39	coiled-coil domain containing 39	3	33.8124	51938	Mm.474546	NA	NA	0.0534447	0.373009	-0.0182865	0.77721	0.0535258	0.526367	0.148956	0.0743384	-0.322321	0.00270493	-0.242145	0.0275664	0.765942	6.6985	6.6772	1.01487		0.201394	6.70886	6.5728	1.0989		0.00124362	6.42946	6.81536	-1.30667	Desensitized			1
TC0300001843.mm.1	Mccc1	methylcrotonoyl-Coenzyme A carboxylase 1 (alpha)	3	35.9593	72039	Mm.249016	609010	10603	-0.0199118	0.724189	0.0303295	0.611295	0.055672	0.25857	0.0829831	0.0984623	-0.168298	0.010409	-0.120084	0.0696008	0.906578	6.83926	6.83039	1.00616		0.158558	6.86404	6.77233	1.06563		0.000298106	6.74633	6.94374	-1.14664	Desensitized			1
TC0300001857.mm.1	Bbs7	Bardet-Biedl syndrome 7 (human)	3	36.5731	71492	Mm.286187	607590	12395	-0.0340833	0.469456	-0.0321395	0.521171	0.0344228	0.535414	0.0670811	0.24082	-0.240029	0.00130669	-0.170684	0.0296927	0.470122	7.28539	7.33026	-1.03159		0.386503	7.3689	7.30128	1.04799		0.00179476	7.19604	7.47722	-1.21518	Desensitized			1
TC0300001888.mm.1	Ankrd50	ankyrin repeat domain 50	3	38.4493	99696	Mm.290937	NA	NA	0.0780258	0.325874	0.111193	0.178945	0.118538	0.0093549	0.132543	0.00463954	-0.104963	0.0802639	-0.0548464	0.354907	0.172093	8.34127	8.21169	1.09398		0.00522481	8.34488	8.18018	1.12094	Sensitized	0.0878154	8.07433	8.18456	-1.0794			1
TC0300001905.mm.1	6430590A07Rik	RIKEN cDNA 6430590A07 gene	3	40.8767	NA	Mm.360537	NA	NA	0.0170493	0.847808	0.034798	0.7113	0.00194025	0.972667	0.0478869	0.415043	-0.161021	0.0240834	-0.134582	0.0514701	0.756752	6.63701	6.60119	1.02514		0.641708	6.58985	6.55551	1.02409		0.0297947	6.4458	6.64733	-1.14992	Desensitized			1
TC0300001920.mm.1	2610316D01Rik	RIKEN cDNA 2610316D01 gene	3	45.2734	72511	Mm.140700	NA	NA	0.0847538	0.302869	0.142725	0.0890162	0.10556	0.143931	0.107609	0.159054	-0.304669	0.00198526	-0.0716229	0.521788	0.0745881	5.1857	5.02927	1.11453		0.170432	5.14691	5.00745	1.10149		0.00673405	4.87035	5.13401	-1.20052	Desensitized			1
TC0300001979.mm.1	Cog6	component of oligomeric golgi complex 6	3	52.9821	67542	Mm.249548	606977	10802	-0.0266851	0.712783	0.0161955	0.833496	0.0695507	0.149874	0.0741311	0.144899	-0.179734	0.0148611	-0.0622218	0.423039	0.950383	8.08782	8.0934	-1.00388		0.13244	8.18305	8.08893	1.06742		0.0474835	8.0286	8.19698	-1.1238	Desensitized			1
TC0300001987.mm.1	Exosc8	exosome component 8	3	54.7287	69639	Mm.29253	606019	12323	-0.01997	0.723104	-0.05755	0.326946	0.0280302	0.687213	0.116483	0.0909111	-0.147611	0.0421694	-0.0990898	0.167244	0.456986	6.47026	6.52421	-1.0381		0.27606	6.49285	6.39496	1.07021		0.0319795	6.41544	6.58457	-1.12439	Desensitized			1
TC0300002025.mm.1	Wwtr1	WW domain containing transcription regulator 1	3	57.4556	97064	Mm.405029	NA	9159	-0.00506956	0.900287	-0.0582505	0.156515	0.023133	0.575731	0.0605183	0.147505	0.135873	0.00428098	0.0934358	0.057021	0.348431	7.70115	7.74601	-1.03159		0.199423	7.72549	7.66935	1.03968		0.012824	7.86636	7.70924	1.11506	Sensitized			1
TC0300002052.mm.1	Gpr87	G protein-coupled receptor 87	3	59.1789	84111	Mm.60267	606379	13021	-0.0281907	0.659244	-0.105422	0.10101	0.0697098	0.272036	-0.0231144	0.736362	0.149685	0.0415636	0.0644316	0.38648	0.290686	3.70088	3.7943	-1.0669		0.768686	3.71901	3.69211	1.01882		0.0386767	3.72756	3.57922	1.10829	Sensitized			1
TC0300002090.mm.1	Vmn2r-ps12	vomeronasal 2, receptor, pseudogene 12	3	64.7447	NA	NA	NA	NA	0.0249182	0.770781	-0.0031785	0.9721	0.0430557	0.597759	0.0327833	0.704013	0.13392	0.0581066	0.156032	0.0138095	0.900793	5.763	5.74925	1.00958		0.657545	5.77292	5.72373	1.03469		0.0182887	5.69101	5.49504	1.14549	Sensitized			1
TC0300002103.mm.1	Ccnl1	cyclin L1	3	65.9462	56706	Mm.175612	613384	10541	0.0462978	0.560628	-0.0746695	0.371478	0.0741735	0.126497	0.100632	0.040141	-0.0796395	0.400088	-0.201597	0.0108908	0.800834	6.76234	6.78591	-1.01647		0.0595389	6.63357	6.51825	1.08321		0.046999	6.59828	6.78477	-1.13799	Desensitized			1
TC0300002122.mm.1	Ift80	intraflagellar transport 80	3	68.8925	68259	Mm.389451	NA	NA	-0.12004	0.130145	-0.0849375	0.326355	-0.017497	0.783993	0.0354942	0.596014	-0.197437	0.0330981	-0.0701876	0.4601	0.217003	6.73249	6.87033	-1.10026		0.87514	6.77955	6.76574	1.00962		0.0442104	6.67141	6.85755	-1.13772	Desensitized			1
TC0300002143.mm.1	Sptssb	serine palmitoyltransferase, small subunit B	3	69.8195	66183	Mm.45481	NA	NA	0.0405758	0.628347	0.215346	0.00442141	0.0500433	0.613881	0.117341	0.249682	-0.172899	0.184127	0.137924	0.266524	0.0479089	5.97126	5.79135	1.13281	Sensitized	0.394943	6.0052	5.89317	1.08075		0.439973	5.75224	5.78707	-1.02444		1
TC0300002161.mm.1	LOC100861784	ubiquitin-conjugating enzyme E2 L3-like	3	74.2423	100861784	NA	NA	NA	-0.00363911	0.950358	0.0493415	0.419577	-0.0208342	0.673818	-0.0601711	0.235078	0.0659065	0.272815	0.147063	0.00221896	0.495192	9.75614	9.72324	1.02307		0.32567	9.67234	9.72682	-1.03848		0.0248898	9.8282	9.68659	1.10314	Sensitized			1
TC0300002166.mm.1	Serpini2	serine (or cysteine) peptidase inhibitor, clade I, member 2	3	75.2424	67931	Mm.259446	605587	21248	0.0273027	0.663949	0.0503255	0.446371	0.0865315	0.241921	-0.0163456	0.838972	0.172287	0.0117976	0.0816276	0.25409	0.508483	3.77809	3.72459	1.03778		0.608195	3.84323	3.8013	1.02949		0.031863	3.91155	3.73601	1.12938	Sensitized			1
TC0300002201.mm.1	Rxfp1	relaxin	3	79.6416	NA	Mm.331086	NA	NA	0.189817	0.178584	0.419542	0.000686297	0.0625355	0.747205	0.0350886	0.864011	-1.15368	0.000867729	-0.468522	0.236633	0.012078	6.92917	6.50747	1.3395	Sensitized	0.822538	6.76649	6.70371	1.04447		0.0327144	5.73933	6.86458	-2.18139	Desensitized					1
TC0300002218.mm.1	Tdo2	tryptophan 2,3-dioxygenase	3	81.9571	56720	Mm.258622	191070	4132	-0.290141	0.0287637	-0.274047	0.0572694	-0.154485	0.0633342	-0.0683183	0.46658	0.136724	0.152523	-0.0334227	0.72189	0.0391521	5.37416	5.75643	-1.30339	Desensitized	0.0973388	5.52897	5.67134	-1.10371		0.474625	5.36541	5.28924	1.05422		1
TC0300002223.mm.1	Npy2r	neuropeptide Y receptor Y2	3	82.5384	18167	Mm.1433	162642	701	-0.203011	0.0573704	-0.348369	0.000174827	-0.211954	0.158907	0.028875	0.861966	0.258288	0.153793	0.0634162	0.721474	0.000383715	9.18543	9.56477	-1.30075	Desensitized	0.539171	9.35502	9.46547	-1.07956		0.266321	9.41061	9.18536	1.16899		1
TC0300002250.mm.1	Dear1	dual endothelin 1	3	84.9651	NA	Mm.466598	NA	NA	0.0296009	0.789655	0.0080785	0.945357	-0.151468	0.0380714	-0.0548881	0.514336	-0.246476	0.0940786	-0.361626	0.00346696	0.863699	4.91621	4.89141	1.01734		0.0710933	4.85575	4.98696	-1.09521		0.00342345	4.8243	5.23283	-1.32733	Desensitized			1
TC0300002343.mm.1	Slc50a1	solute carrier family 50 (sugar transporter), member 1	3	89.2682	19729	Mm.17958	NA	NA	0.0342429	0.727636	-0.033914	0.745113	0.036656	0.564055	0.11594	0.0626847	-0.228263	0.00402524	-0.138712	0.0970482	0.988388	9.00878	9.01099	-1.00153		0.0751438	8.99256	8.88973	1.07387		0.0361259	8.84564	9.09785	-1.19104	Desensitized			1
TC0300002371.mm.1	Npr1	natriuretic peptide receptor 1	3	90.4506	18160	Mm.4627	108960	37367	-0.0503044	0.363155	-0.0144745	0.808306	-0.01308	0.709046	0.0371139	0.304672	0.11919	0.0132306	0.0830624	0.0862004	0.39761	6.44456	6.48724	-1.03002		0.555993	6.4953	6.47765	1.01231		0.0178946	6.61834	6.4798	1.10079	Sensitized			1
TC0300002410.mm.1	Lce1j	late cornified envelope 1J	3	92.7888	545547	NA	NA	NA	0.0532378	0.520394	0.079059	0.363906	-0.161259	0.0326526	-0.144284	0.0794794	0.090398	0.447362	0.115855	0.29631	0.0944637	6.25094	6.16025	1.06488		0.0227559	6.14633	6.34546	-1.148	Desensitized	0.13576	6.27407	6.13502	1.10118			1
TC0300002489.mm.1	Ciart	circadian associated repressor of transcription	3	95.8785	229599	Mm.331218	NA	NA	-0.0671489	0.638716	-0.134299	0.369943	-0.116187	0.485999	-0.381729	0.0136977	-0.405605	0.00440909	-0.281621	0.0548897	0.180316	7.45303	7.59212	-1.10121		0.0682495	7.49743	7.83321	-1.26205		0.0116321	7.40424	7.875	-1.38584	Desensitized			1
TC0300002502.mm.1	Hist2h2aa2	histone cluster 2, H2aa2	3	96.2435	319192	Mm.5220	NA	NA	-0.141332	0.0265378	-0.112617	0.11282	0.0464565	0.604068	0.122919	0.176958	-0.025639	0.753569	-0.114379	0.118284	0.0450438	5.63933	5.81062	-1.12607	Desensitized	0.262502	5.70019	5.58651	1.08199		0.371482	5.68004	5.77188	-1.06573		1
TC0300002508.mm.1	Rnu1b1	U1b1 small nuclear RNA	3	96.36	19844	NA	NA	NA	-0.113587	0.411896	0.24472	0.0794009	0.09129	0.614007	0.122469	0.519337	0.151405	0.185782	0.220218	0.0299186	0.284304	10.6582	10.5564	1.0731		0.540729	10.85	10.7091	1.10264		0.0384918	10.8218	10.5721	1.18897	Sensitized			1
TC0300002512.mm.1	Terc	telomerase RNA component	3	96.412	NA	Mm.389479	NA	NA	-0.018062	0.812501	-0.0209555	0.795231	0.0441613	0.571108	0.0936092	0.243032	0.106379	0.115376	0.152306	0.00899969	0.806285	6.82081	6.84739	-1.01859		0.394993	6.82274	6.73076	1.06583		0.0263774	6.8955	6.7216	1.1281	Sensitized			1
TC0300002595.mm.1	Ptgfrn	prostaglandin F2 receptor negative regulator	3	101.04	19221	Mm.24807	601204	7908	0.141199	0.134603	0.250228	0.00511257	0.095847	0.0510094	0.0206328	0.714392	-0.223339	0.00984313	-0.0356256	0.702872	0.0245562	7.68981	7.4203	1.20539	Sensitized	0.238226	7.62712	7.55386	1.0521		0.0404251	7.52646	7.70889	-1.13479	Desensitized					1
TC0300002709.mm.1	Kcnc4	potassium voltage gated channel, Shaw-related subfamily, member 4	3	107.438	99738	Mm.101976	176265	68427	0.133828	0.100679	0.178989	0.0311538	0.0997618	0.254053	0.158371	0.0725445	-0.153178	0.0506573	-0.0314256	0.693988	0.0374137	9.16482	8.95094	1.1598	Sensitized	0.137802	9.20878	9.03775	1.12586		0.244674	8.9855	9.11512	-1.094		1
TC0300002722.mm.1	Gstm7	glutathione S-transferase, mu 7	3	107.926	68312	Mm.458189	138380	41816	-0.129883	0.234454	-0.159026	0.165274	-0.109575	0.0982276	-0.145864	0.0287746	0.150865	0.0598573	0.0782078	0.327203	0.205463	8.73632	8.9334	-1.14638		0.0295892	8.76715	8.93556	-1.12382	Desensitized	0.156115	8.90164	8.7436	1.11577			1
TC0300002765.mm.1	Ntng1	netrin G1	3	109.78	80883	Mm.39262	608818	8949	0.0252378	0.816468	0.077281	0.499072	0.18986	0.25003	0.231849	0.177643	-0.358269	0.00172381	-0.107756	0.405608	0.526736	8.4739	8.40247	1.05075		0.18751	8.71333	8.43598	1.21196		0.016788	8.34274	8.66792	-1.25282	Desensitized			1
TC0300002778.mm.1	Amy2b	amylase 2b	3	113.148	545562	Mm.462977	NA	NA	0.14539	0.0534958	-0.0581305	0.497023	0.0620055	0.506096	0.116315	0.225374	-0.230606	0.00386674	-0.16057	0.0513088	0.437428	4.43617	4.38422	1.03666		0.262489	4.40849	4.28981	1.08574		0.0118806	4.15471	4.42265	-1.20409	Desensitized			1
TC0300002782.mm.1	Amy2a4	amylase 2a4	3	113.28	100043684	Mm.275426	NA	NA	0.0621247	0.209413	0.0156215	0.773248	0.105028	0.0520575	0.0836053	0.159054	-0.156053	0.0132148	-0.081644	0.210829	0.413528	3.50758	3.45648	1.03605		0.106469	3.57992	3.4574	1.08863		0.043117	3.38963	3.55358	-1.12035	Desensitized			1
TC0300002802.mm.1	Vcam1	vascular cell adhesion molecule 1	3	116.11	22329	Mm.76649	192225	838	-0.115667	0.256188	-0.0723745	0.510825	-0.019561	0.793958	-0.0669622	0.388731	-0.160125	0.119824	-0.203046	0.027846	0.482634	7.74521	7.87127	-1.0913		0.525338	7.82095	7.87935	-1.04131		0.0445271	7.57397	7.81887	-1.18501	Desensitized			1
TC0300002803.mm.1	Gpr88	G-protein coupled receptor 88	3	116.25	64378	Mm.40025	607468	11104	0.641614	0.16299	1.1473	0.00949653	0.161653	0.537624	-0.038815	0.889286	-0.656349	0.0994597	0.0427462	0.914471	0.00568156	7.16232	5.93035	2.34886	Sensitized	0.800044	6.6076	6.535	1.05162		0.218528	5.83415	6.2755	-1.35787		1
TC0300002820.mm.1	D3Bwg0562e	DNA segment, Chr 3, Brigham & Womens Genetics 0562 expressed	3	117.319	229791	Mm.140138	NA	NA	-0.0931267	0.174585	-0.16995	0.00995867	-0.0830225	0.252396	-0.0623556	0.422078	0.116665	0.126811	-0.0271244	0.719503	0.0338692	11.0509	11.2322	-1.13387	Desensitized	0.256661	11.0662	11.1605	-1.06752		0.334303	11.3533	11.2874	1.04673		1
TC0300002833.mm.1	6530403H02Rik	RIKEN cDNA 6530403H02 gene	3	120.454	NA	Mm.388474	NA	NA	0.0843542	0.378566	0.0439765	0.669187	0.11825	0.0177223	0.14433	0.00349543	0.049471	0.461963	-0.0848049	0.168509	0.433843	5.38599	5.30035	1.06116		0.0144691	5.55565	5.38296	1.12716	Sensitized	0.697412	5.59072	5.60991	-1.01338			1
TC0300002860.mm.1	Fnbp1l	formin binding protein 1-like	3	122.539	214459	Mm.209491	NA	133802	0.27268	0.157201	0.471386	0.0117066	0.233402	0.126135	0.21426	0.189121	-0.608706	0.00310511	-0.128745	0.576479	0.0162343	7.95779	7.44579	1.42602	Sensitized	0.152116	7.95015	7.65818	1.22431		0.0301887	6.93467	7.45222	-1.43153	Desensitized					1
TC0300002869.mm.1	Usp53	ubiquitin specific peptidase 53	3	122.932	99526	Mm.491248	NA	34521	-0.00425067	0.952808	-0.065151	0.384672	0.0083075	0.893826	-0.0638658	0.319153	-0.0630655	0.512807	-0.237029	0.00154183	0.54152	7.46756	7.51682	-1.03474		0.615945	7.44037	7.47947	-1.02747		0.0153975	7.17449	7.37191	-1.14665	Desensitized			1
TC0300002912.mm.1	Alpk1	alpha-kinase 1	3	127.67	71481	Mm.158704	NA	NA	0.0356249	0.398727	-0.0282845	0.530433	-0.0102918	0.831954	0.000368889	0.994249	-0.12392	0.0462262	-0.175023	0.000458628	0.944357	5.97119	5.96849	1.00187		0.921114	5.94254	5.94862	-1.00422		0.00612827	5.85166	6.05269	-1.14952	Desensitized			1
TC0300002916.mm.1	Ap1ar	adaptor-related protein complex 1 associated regulatory protein	3	127.807	211556	Mm.403486	NA	NA	-0.0943733	0.14155	-0.141535	0.0280463	-0.0778125	0.306644	-0.0436083	0.593471	0.024	0.711913	-0.00890222	0.884772	0.0212874	10.3318	10.4935	-1.11865	Desensitized	0.427369	10.355	10.4331	-1.05561		0.885299	10.4194	10.408	1.00795		1
TC0300002935.mm.1	Rrh	retinal pigment epithelium derived rhodopsin homolog	3	129.804	20132	Mm.278758	605224	55977	-0.0130473	0.69296	-0.040966	0.22943	0.0395717	0.557875	-0.0880661	0.202236	0.152561	0.134602	0.19974	0.0284509	0.361685	4.86712	4.90476	-1.02644		0.669025	4.89347	4.93009	-1.02571		0.0374534	4.94672	4.70935	1.17885	Sensitized			1
TC0300002944.mm.1	Ostc	oligosaccharyltransferase complex subunit	3	130.696	66357	Mm.300697	NA	10933	-0.147057	0.0181415	0.010274	0.889846	0.0246155	0.675953	0.0732261	0.223752	-0.157704	0.00810877	-0.061484	0.333992	0.113404	8.75469	8.84189	-1.0623		0.402255	8.89236	8.82652	1.0467		0.0154621	8.7109	8.86307	-1.11124	Desensitized			1
TC0300002959.mm.1	Sgms2	sphingomyelin synthase 2	3	131.319	74442	Mm.273360	NA	NA	-0.34618	0.0933887	-0.0522935	0.821807	0.187773	0.216299	0.0715203	0.665136	-0.202564	0.0120086	-0.147659	0.067456	0.258095	6.31582	6.57571	-1.19739		0.42109	6.56538	6.40032	1.12122		0.0311668	6.35028	6.58989	-1.18068	Desensitized			1
TC0300003100.mm.1	Spata1	spermatogenesis associated 1	3	146.457	70951	Mm.383235	NA	23356	0.0918338	0.151028	-0.006797	0.923626	0.0268165	0.435094	0.0637492	0.059529	-0.153366	0.00327819	-0.0775707	0.168607	0.433381	4.87663	4.82245	1.03827		0.159409	4.82544	4.76481	1.04293		0.0172547	4.5872	4.74661	-1.11683	Desensitized			1
TC0300003129.mm.1	Mir3963	microRNA 3963	3	151.024	100628568	NA	NA	NA	-0.0783944	0.398103	-0.143386	0.131951	0.105659	0.0343825	0.115201	0.027272	-0.0849	0.0976157	-0.0417996	0.407722	0.302299	1.98935	2.14216	-1.11174		0.0372253	2.08337	1.93859	1.10556	Sensitized	0.164187	1.97289	2.0604	-1.06254			1
TC0300003147.mm.1	Ak5	adenylate kinase 5	3	152.463	229949	Mm.207057	608009	76103	-0.0541267	0.415145	-0.164695	0.00756115	-0.048305	0.47072	0.0215889	0.762103	0.181535	0.0315283	0.0242156	0.782244	0.0329565	10.6786	10.8311	-1.11144	Desensitized	0.843059	10.8221	10.8369	-1.0103		0.0978377	11.0375	10.8922	1.10591		1
TC0300003166.mm.1	5730460C07Rik	RIKEN cDNA 5730460C07 gene	3	153.789	70594	Mm.491050	NA	NA	0.0279182	0.683554	-0.0387295	0.592982	-0.0735355	0.579538	-0.0242022	0.863553	0.156132	0.0630831	0.159	0.0417041	0.910226	5.72973	5.73944	-1.00676		0.705164	5.59757	5.65958	-1.04392		0.0478559	5.83001	5.61628	1.15969	Sensitized			1
TC0300003196.mm.1	Srsf11	serine	3	158.01	NA	Mm.223946	NA	NA	0.00171911	0.974201	-0.0277895	0.620234	0.0861307	0.130436	0.173129	0.000296204	-0.132534	0.0950352	-0.152396	0.0351312	0.698281	7.67308	7.69182	-1.01308		0.00708036	7.64178	7.46892	1.12729	Sensitized	0.0247706	7.50773	7.70036	-1.14285	Desensitized						1
TC0300003213.mm.1	Clk2	CDC-like kinase 2	3	89.1648	12748	Mm.288098	602989	33303	0.0534011	0.143503	0.0398765	0.314724	0.0300125	0.536289	0.073675	0.132257	-0.113831	0.0126059	-0.101853	0.0197841	0.179819	7.75897	7.69616	1.0445		0.197773	7.76624	7.69676	1.04933		0.0163178	7.66354	7.81032	-1.1071	Desensitized			1
TC0300003222.mm.1	Ovgp1	oviductal glycoprotein 1	3	105.974	12659	Mm.431947	603578	74442	0.172469	0.0103328	-0.025736	0.752501	0.120023	0.288878	0.255882	0.0174855	-0.291401	0.00749658	-0.212191	0.053933	0.0772067	6.14717	6.05468	1.06621		0.027616	6.09428	5.84328	1.19004	Sensitized	0.00285412	5.89985	6.2444	-1.26976	Desensitized						1
TC0300003247.mm.1	Amy1	amylase 1, salivary	3	113.556	11722	Mm.439727	104700	20179	0.228808	0.041718	-0.0627075	0.628128	0.239451	0.138185	0.397304	0.0100039	-0.709335	0.000179036	-0.503274	0.0155243	0.257736	6.05988	5.95758	1.07348		0.0262253	6.03857	5.61616	1.34016	Sensitized	0.000151074	5.39989	6.23009	-1.77793	Desensitized						1
TC0300003248.mm.1	Rnpc3	RNA-binding region (RNP1, RRM) containing 3	3	113.605	67225	Mm.316928	NA	9746	0.233366	0.0631066	-0.026422	0.853667	0.174053	0.126098	0.284821	0.00860416	-0.514266	0.00194447	-0.423878	0.0106949	0.247455	6.93324	6.80209	1.09516		0.0171893	6.7612	6.4569	1.23481	Sensitized	0.00042846	6.29006	6.92989	-1.55814	Desensitized						1
TC0400000039.mm.1	Sdcbp	syndecan binding protein	4	6.36565	53378	Mm.491105	602217	4110	-0.113537	0.043862	-0.131124	0.0252809	-0.0669377	0.186826	-0.00619528	0.911409	0.110472	0.0402319	0.0363571	0.508442	0.0198146	9.46177	9.62842	-1.12245	Desensitized	0.424584	9.4639	9.50938	-1.03203		0.0328177	9.61138	9.5091	1.07347		1
TC0400000060.mm.1	Rps18-ps2	ribosomal protein S18, pseudogene 2	4	8.94126	NA	NA	NA	NA	-0.0230173	0.786304	-0.031307	0.72782	-0.051468	0.59008	-0.0235558	0.816078	0.226909	0.00410268	0.101522	0.235782	0.77441	6.4241	6.46126	-1.02609		0.668231	6.33409	6.38207	-1.03382		0.041663	6.61298	6.38564	1.17068	Sensitized			1
TC0400000084.mm.1	Trp53inp1	transformation related protein 53 inducible nuclear protein 1	4	11.1564	60599	Mm.393018	606185	11065	-0.0665333	0.468752	-0.157697	0.0885451	0.0625442	0.514896	-0.141531	0.145757	-0.03377	0.817395	-0.332224	0.00449834	0.200184	6.80363	6.95904	-1.11374		0.531918	6.94538	7.00487	-1.0421		0.0477683	6.84027	7.07796	-1.17911	Desensitized			1
TC0400000164.mm.1	Rmdn1	regulator of microtubule dynamics 1	4	19.5751	66302	Mm.440686	NA	NA	0.0333349	0.623635	0.0163015	0.821742	0.0540067	0.214522	0.0764914	0.0847496	-0.165042	0.0596548	-0.196057	0.0121109	0.626799	6.3593	6.32622	1.02319		0.10749	6.27646	6.19027	1.06156		0.0151567	6.21357	6.45749	-1.18421	Desensitized			1
TC0400000183.mm.1	Pnisr	PNN interacting serine	4	21.8476	NA	Mm.100117	NA	NA	0.130819	0.222401	-0.066185	0.570346	0.175972	0.136602	0.3321	0.0016518	-0.405037	0.0052551	-0.354083	0.0119169	0.678241	7.81975	7.78292	1.02585		0.0198405	7.62887	7.29066	1.26418	Sensitized	0.00531804	7.2538	7.77073	-1.43091	Desensitized						1
TC0400000213.mm.1	Gpr63	G protein-coupled receptor 63	4	24.9664	81006	Mm.160412	606915	12759	-0.12048	0.0499791	-0.162951	0.00758128	-0.06333	0.314573	-0.0566333	0.396837	0.06163	0.367393	0.0627504	0.328872	0.0257268	6.90344	7.09729	-1.14381	Desensitized	0.308026	6.99966	7.07784	-1.05569		0.0576052	7.13284	7.04847	1.06022		1
TC0400000271.mm.1	Mdn1	midasin homolog	4	32.6571	100019	Mm.24627	NA	39689	0.12014	0.271801	0.0482225	0.684311	0.0644975	0.280054	0.147321	0.00744761	-0.231674	0.0235141	-0.229599	0.0157533	0.293745	7.62443	7.51275	1.08048		0.0403537	7.64427	7.50259	1.10319	Sensitized	0.0107757	7.51785	7.83094	-1.24236	Desensitized						1
TC0400000272.mm.1	Lyrm2	LYR motif containing 2	4	32.8003	108755	Mm.1182	NA	10728	-0.0678656	0.202636	-0.133062	0.00871473	-0.0282945	0.749096	0.0592908	0.521846	-0.0654375	0.417089	-0.121088	0.0956696	0.0390968	7.01011	7.14878	-1.10089	Desensitized	0.839915	6.99214	6.9685	1.01652		0.120925	6.96652	7.09111	-1.09019		1
TC0400000314.mm.1	Cga	glycoprotein hormones, alpha subunit	4	34.8938	12640	Mm.1361	118850	587	-0.50081	0.300064	-1.11615	0.0163967	-0.049282	0.470829	-0.0431017	0.551183	0.175203	0.0265974	0.146854	0.0545163	0.19329	5.04349	6.16269	-2.17226		0.396389	5.05299	5.11316	-1.04259		0.0460425	5.222	5.00244	1.16437	Sensitized			1
TC0400000336.mm.1	1700009N14Rik	RIKEN cDNA 1700009N14 gene	4	39.4503	75471	Mm.23522	NA	128450	0.0252518	0.775743	-0.033067	0.724816	0.00062325	0.993049	0.0134997	0.857809	0.208075	0.0778622	0.219956	0.0437427	0.94784	5.06356	5.07095	-1.00513		0.918177	5.05084	5.04111	1.00677		0.0479037	5.19158	4.90155	1.22266	Sensitized			1
TC0400000374.mm.1	Nudt2	nudix (nucleoside diphosphate linked moiety X)-type motif 2	4	41.4651	66401	Mm.28574	602852	896	-0.0308229	0.522321	-0.0228085	0.656832	0.0952072	0.180178	0.188766	0.00346154	0.0042915	0.935825	0.00786667	0.875551	0.394653	7.60328	7.63938	-1.02534		0.0350046	7.72405	7.53477	1.14019	Sensitized	0.902731	7.65907	7.65095	1.00565			1
TC0400000382.mm.1	Galt	galactose-1-phosphate uridyl transferase	4	41.7552	14430	Mm.439669	606999	126	0.0623598	0.449376	0.051609	0.55698	0.0658838	0.179869	0.0541142	0.30442	-0.225465	0.00574736	-0.0677251	0.446454	0.403632	7.91895	7.842	1.05479		0.347793	7.98638	7.90837	1.05556		0.0326217	7.82704	8.03162	-1.15235	Desensitized			1
TC0400000413.mm.1	Ccl27b	chemokine (C-C motif) ligand 27b	4	42.6506	100040048	Mm.6660	NA	NA	0.110708	0.274994	0.140025	0.187853	0.0897665	0.248078	0.0646469	0.437978	-0.342031	0.00121339	-0.128552	0.284378	0.0999317	9.54591	9.37472	1.12598		0.358324	9.42058	9.32059	1.07177		0.020779	9.00153	9.32848	-1.25436	Desensitized			1
TC0400000432.mm.1	Unc13b	unc-13 homolog B	4	43.059	22249	Mm.128892	605836	31376	0.0824111	0.198361	0.068672	0.319121	0.0578448	0.192637	0.0811442	0.0725264	-0.169829	0.0462689	-0.15632	0.0527622	0.218744	7.74711	7.64508	1.07328		0.122248	7.73693	7.64515	1.06568		0.0377518	7.4028	7.6246	-1.16619	Desensitized			1
TC0400000446.mm.1	Npr2	natriuretic peptide receptor 2	4	43.6319	230103	Mm.103477	108961	2970	0.0473709	0.448573	-0.0296845	0.657005	0.0752912	0.0330397	0.0838383	0.0222613	-0.203893	0.0134018	-0.144308	0.0812265	0.903751	8.37411	8.36486	1.00643		0.0260977	8.38434	8.27997	1.07503		0.0477032	8.22279	8.46119	-1.17969	Desensitized			1
TC0400000455.mm.1	Reck	reversion-inducing-cysteine-rich protein with kazal motifs	4	43.8755	53614	Mm.331573	605227	9622	-0.157454	0.0813356	-0.0975875	0.329889	0.0167925	0.773905	-0.0967797	0.0941582	-0.211318	0.149784	-0.363567	0.00243629	0.183235	7.17284	7.34377	-1.12578		0.394736	7.20094	7.25761	-1.04006		0.0268726	7.1173	7.50196	-1.30555	Desensitized			1
TC0400000469.mm.1	Zcchc7	zinc finger, CCHC domain containing 7	4	44.7559	319885	Mm.331576	NA	22217	-0.0403391	0.697187	0.0047695	0.965514	0.0899538	0.184418	0.12556	0.068523	-0.247734	0.0193263	-0.165636	0.119212	0.830108	6.77117	6.7937	-1.01574		0.0777017	6.78551	6.64323	1.10365		0.0276249	6.508	6.79143	-1.21709	Desensitized			1
TC0400000567.mm.1	Smc2	structural maintenance of chromosomes 2	4	52.4392	14211	Mm.2999	NA	NA	-0.0950291	0.125109	-0.157875	0.00832503	-0.0506655	0.416255	0.0140447	0.833147	0.0573435	0.48079	-0.113699	0.122637	0.038277	6.29676	6.47062	-1.12807	Desensitized	0.795232	6.36736	6.38882	-1.01498		0.586992	6.52282	6.55495	-1.02252		1
TC0400000574.mm.1	Olfr270	olfactory receptor 270	4	52.9706	258600	Mm.377586	NA	NA	0.0415956	0.760266	-0.086828	0.545787	0.221729	0.0184935	0.25375	0.00840054	-0.112693	0.405773	0.105656	0.408472	0.788094	3.41981	3.45509	-1.02476		0.00129729	3.63967	3.32755	1.24153	Sensitized	0.918161	3.40715	3.41972	-1.00875			1
TC0400000764.mm.1	C630043F03Rik	RIKEN cDNA C630043F03 gene	4	72.2012	68285	Mm.37541	NA	NA	-0.158689	0.0619367	-0.20705	0.01609	0.00452175	0.956572	-0.0175061	0.841334	0.019836	0.855744	-0.0306796	0.765249	0.0266338	6.67716	6.92707	-1.18913	Desensitized	0.929881	6.71993	6.72926	-1.00649		0.962274	6.75985	6.7654	-1.00386		1
TC0400000774.mm.1	Frmd3	FERM domain containing 3	4	74.0134	242506	Mm.221597	607619	16012	0.131957	0.0484133	0.150903	0.030596	0.0429623	0.39222	0.0291275	0.585998	-0.097078	0.0726986	-0.00469244	0.931536	0.0384109	5.94924	5.75662	1.14284	Sensitized	0.529246	5.93161	5.885	1.03283		0.280468	5.90257	5.97493	-1.05143		1
TC0400000811.mm.1	Lurap1l	leucine rich adaptor protein 1-like	4	80.9106	52829	Mm.273986	NA	NA	-0.223907	0.0769863	-0.291726	0.02363	-0.0973055	0.402947	-0.165667	0.164361	0.104813	0.427326	-0.118514	0.338101	0.0356661	7.09967	7.45199	-1.27661	Desensitized	0.207621	7.27106	7.44564	-1.12863		0.990225	7.64746	7.64878	-1.00092		1
TC0400000834.mm.1	Snapc3	small nuclear RNA activating complex, polypeptide 3	4	83.4177	77634	Mm.271985	602348	31130	0.0725284	0.378022	0.06619	0.450187	0.0874985	0.183639	0.124787	0.0612002	-0.15854	0.050997	-0.17978	0.0140792	0.31176	6.89876	6.80486	1.06725		0.0985682	6.85743	6.71719	1.10209		0.0102912	6.84555	7.07437	-1.17187	Desensitized			1
TC0400000839.mm.1	Cbx3-ps3	chromobox 3, pseudogene 3	4	83.7011	NA	NA	NA	NA	-0.0194811	0.848961	0.0037675	0.972321	-0.136625	0.0301017	-0.184688	0.00209057	0.194044	0.177254	0.155237	0.257731	0.953802	6.05261	6.06244	-1.00684		0.0200458	5.95876	6.1707	-1.15824	Desensitized	0.172209	6.20066	5.96226	1.17968			1
TC0400000873.mm.1	Acer2	alkaline ceramidase 2	4	86.8744	230379	Mm.45019	NA	NA	0.0483987	0.50214	-0.0763265	0.312378	0.108281	0.15871	-0.087385	0.290329	-0.058577	0.45845	-0.20354	0.0006636	0.776228	6.84877	6.87218	-1.01636		0.912295	6.81666	6.81053	1.00426		0.00753011	6.98107	7.15376	-1.12716	Desensitized			1
TC0400000963.mm.1	Hook1	hook homolog 1	4	95.9672	77963	Mm.49994	607820	9289	0.122136	0.0470313	-0.002836	0.968103	0.0995165	0.099854	0.14953	0.0107079	-0.169257	0.0943493	-0.187328	0.0437902	0.231376	7.53788	7.46139	1.05445		0.0214378	7.48225	7.31749	1.12098	Sensitized	0.0274952	7.27548	7.5168	-1.18208	Desensitized						1
TC0400000979.mm.1	0610025J13Rik	RIKEN cDNA 0610025J13 gene	4	98.3201	78687	Mm.160113	NA	NA	0.0617618	0.331014	0.033985	0.619382	0.00939375	0.89573	0.0199033	0.791963	0.153353	0.0506219	0.184917	0.00752901	0.485371	6.51443	6.45045	1.04534		0.854609	6.43921	6.41965	1.01365		0.0107175	6.61587	6.38746	1.17155	Sensitized			1
TC0400001039.mm.1	Lepr	leptin receptor	4	101.717	16847	Mm.259282	601007	1731	-0.0997267	0.461945	0.0945595	0.511786	0.157382	0.154539	0.0693356	0.567514	-0.159534	0.114173	-0.19269	0.0351142	0.985727	5.15535	5.15192	1.00238		0.285455	5.18403	5.03918	1.10562		0.0226843	4.99986	5.23769	-1.17921	Desensitized			1
TC0400001130.mm.1	Glis1	GLIS family zinc finger 1	4	107.435	230587	Mm.331757	NA	77390	0.0130496	0.841984	-0.016996	0.806531	-0.0230765	0.748209	-0.0405789	0.590654	0.124902	0.112244	0.160874	0.0216667	0.970018	7.26419	7.26795	-1.0026		0.685112	7.20939	7.25168	-1.02975		0.028128	7.31869	7.12606	1.14285	Sensitized			1
TC0400001137.mm.1	C1orf123	human chromosome 1 open reading frame 123	4	107.89	74098	Mm.274853	NA	41206	0.0777196	0.257483	-0.0465445	0.530527	0.102103	0.158607	0.223196	0.000160127	-0.283643	0.00276071	-0.267905	0.0026872	0.808412	7.61429	7.59758	1.01165		0.0031731	7.61501	7.39765	1.1626	Sensitized	0.00923014	7.32043	7.69526	-1.29668	Desensitized						1
TC0400001141.mm.1	Echdc2	enoyl Coenzyme A hydratase domain containing 2	4	108.165	52430	Mm.270783	NA	23088	0.111064	0.0322314	-0.0377775	0.529516	0.0507598	0.425101	0.175076	0.00122514	-0.147727	0.00246305	-0.116173	0.0186254	0.239613	7.01015	6.96574	1.03126		0.00778595	6.98677	6.83432	1.11145	Sensitized	0.0148328	6.72126	6.90146	-1.13304	Desensitized						1
TC0400001160.mm.1	Rab3b	RAB3B, member RAS oncogene family	4	108.879	69908	Mm.41580	179510	2149	0.123714	0.323567	0.203253	0.114243	0.0236467	0.778924	0.0173242	0.845457	-0.223718	0.000765996	-0.087622	0.251721	0.213472	8.90038	8.67567	1.16854		0.826772	8.92429	8.89774	1.01857		0.0476826	8.70025	8.91638	-1.16161	Desensitized			1
TC0400001180.mm.1	Agbl4	ATP	4	110.398	NA	Mm.435620	NA	84880	0.0469118	0.446652	0.0945685	0.133888	0.074338	0.235764	0.0742972	0.262623	-0.233759	0.00130349	-0.0390122	0.642605	0.230479	7.16082	7.06312	1.07007		0.331293	7.30459	7.2074	1.06968		0.00912555	7.16159	7.35364	-1.14239	Desensitized			1
TC0400001240.mm.1	Kncn	kinocilin	4	115.884	654462	Mm.388913	NA	NA	0.054758	0.591855	0.0523725	0.629171	-0.0121035	0.848379	-0.0512817	0.43598	0.0957975	0.310045	0.17511	0.0343764	0.575316	6.82388	6.75127	1.05162		0.577424	6.74735	6.79031	-1.03022		0.034785	6.80493	6.62393	1.13367	Sensitized			1
TC0400001325.mm.1	Slc2a1	solute carrier family 2 (facilitated glucose transporter), member 1	4	119.109	20525	Mm.21002	138140	68520	-0.0623056	0.578184	-0.169836	0.136567	0.178177	0.218586	-0.267558	0.0675562	-0.07409	0.342947	-0.181376	0.00430151	0.270733	10.2794	10.4407	-1.11834		0.20002	10.4688	10.5444	-1.05379		0.0262514	10.2912	10.4607	-1.12468	Desensitized			1
TC0400001326.mm.1	Mir1957a	microRNA 1957a	4	119.13	100316707	NA	NA	NA	0.0130716	0.899015	-0.0657295	0.544335	0.188757	0.0370721	0.175146	0.0736845	-0.0493725	0.677451	-0.22005	0.0306159	0.650703	6.10221	6.14075	-1.02708		0.0351204	6.20033	5.96291	1.17888	Sensitized	0.188094	6.08598	6.2627	-1.13032			1
TC0400001359.mm.1	Rims3	regulating synaptic membrane exocytosis 3	4	120.855	242662	Mm.192502	611600	8837	0.184864	0.209924	0.369881	0.00823651	0.154999	0.0951716	0.0812914	0.429819	-0.28584	0.135188	0.0492011	0.794593	0.0324837	8.36825	7.98521	1.30409	Sensitized	0.191684	8.24726	8.0956	1.11085		0.218085	7.83916	8.0117	-1.12704		1
TC0400001386.mm.1	Mycl	v-myc myelocytomatosis viral oncogene homolog, lung carcinoma derived (avian)	4	122.996	16918	Mm.1055	NA	NA	-0.0978124	0.103056	-0.156038	0.00713634	-0.0231533	0.675924	-0.00774778	0.894819	0.107386	0.140127	0.0468793	0.51051	0.00330336	7.94261	8.11695	-1.12844	Desensitized	0.710808	8.05611	8.07572	-1.01369		0.215012	8.16981	8.06296	1.07687		1
TC0400001392.mm.1	Nt5c1a	5-nucleotidase, cytosolic IA	4	123.202	230718	Mm.354635	NA	NA	-0.0950576	0.112787	-0.14514	0.0141877	-0.11274	0.0806534	-0.0941875	0.178448	0.0539705	0.446907	-0.0160158	0.8129	0.0462474	7.66325	7.82803	-1.12099	Desensitized	0.0355892	7.65117	7.78576	-1.09778		0.723743	7.76454	7.73629	1.01978		1
TC0400001433.mm.1	Rspo1	R-spondin homolog (Xenopus laevis)	4	124.986	192199	Mm.42202	609595	52148	0.0476609	0.702753	0.142451	0.271149	0.005037	0.894804	-0.0268561	0.499117	0.084589	0.300658	0.15191	0.0341928	0.352317	7.11201	6.97962	1.09611		0.746838	7.07092	7.08642	-1.0108		0.031929	7.1929	7.03482	1.1158	Sensitized			1
TC0400001445.mm.1	Grik3	glutamate receptor, ionotropic, kainate 3	4	125.491	14807	Mm.40896	138243	73901	0.252885	0.0293717	0.354764	0.00132658	0.13655	0.160735	0.0911578	0.388019	-0.476513	0.00325569	-0.11581	0.521488	0.00250486	8.6595	8.24353	1.3342	Sensitized	0.268893	8.6249	8.47776	1.10737		0.0529753	8.15412	8.56894	-1.33313		1
TC0400001477.mm.1	Sfpq	splicing factor proline	4	127.021	NA	Mm.257276	605199	3714	0.0544251	0.569901	0.0292935	0.774247	0.109059	0.0860313	0.120885	0.0687092	-0.241453	0.0146209	-0.171908	0.0825317	0.631176	8.42569	8.36978	1.03952		0.0558306	8.39524	8.24444	1.11019		0.0188405	8.13011	8.41309	-1.2167	Desensitized			1
TC0400001512.mm.1	Tmem54	transmembrane protein 54	4	129.106	66260	Mm.25295	NA	NA	0.0510009	0.54157	0.0721395	0.412578	-0.00061325	0.992866	0.000751667	0.991704	0.10412	0.0928347	0.131696	0.0167255	0.491087	5.99341	5.9091	1.06018		0.998907	5.97255	5.97241	1.0001		0.00340508	6.03424	5.87521	1.11654	Sensitized			1
TC0400001514.mm.1	Fndc5	fibronectin type III domain containing 5	4	129.137	384061	Mm.44075	611906	17812	-0.131122	0.0156468	-0.104597	0.0867306	-0.0470763	0.250598	-0.0559397	0.191227	0.058349	0.0729098	0.0541787	0.078045	0.0473764	9.16187	9.32088	-1.11652	Desensitized	0.176146	9.24355	9.31125	-1.04804		0.0868743	9.44133	9.36482	1.05446		1
TC0400001543.mm.1	Fabp3	fatty acid binding protein 3, muscle and heart	4	130.309	14077	Mm.388886	134651	68379	0.0356953	0.587439	0.106096	0.110614	-0.0131737	0.808161	0.0126128	0.8255	-0.25137	0.00200643	-0.0357778	0.699951	0.105536	9.95969	9.86096	1.07083		0.99337	10.043	10.0424	1.00043		0.0478748	9.88655	10.0891	-1.15073	Desensitized			1
TC0400001639.mm.1	Stmn1	stathmin 1	4	134.468	16765	Mm.378957	151442	4063	0.177724	0.226642	0.366752	0.00851151	0.10206	0.327263	0.0945336	0.391867	-0.3298	0.0241108	-0.0242056	0.874587	0.0265073	9.60952	9.2333	1.29793	Sensitized	0.373144	9.60053	9.47228	1.09297		0.104455	9.11555	9.36668	-1.19014		1
TC0400001646.mm.1	Rsrp1	arginine	4	134.924	NA	Mm.331964	NA	139946	0.114325	0.14845	-0.122336	0.144535	0.170297	0.177474	0.186891	0.158679	-0.307822	0.0550258	-0.385957	0.00575425	0.849361	9.35905	9.37294	-1.00967		0.149802	9.28284	9.04866	1.17624		0.00267741	8.95573	9.42372	-1.38318	Desensitized			1
TC0400001666.mm.1	Srsf10	serine	4	135.856	NA	Mm.10229	605221	134051	-0.0214864	0.699307	0.0012155	0.983617	0.0306557	0.367088	0.0100236	0.783387	-0.193905	0.00437001	-0.086936	0.237138	0.850444	7.12402	7.13696	-1.00901		0.571637	7.04129	7.01549	1.01805		0.00126331	6.88876	7.08315	-1.14424	Desensitized			1
TC0400001734.mm.1	Pla2g2a	phospholipase A2, group IIA (platelets, synovial fluid)	4	138.832	18780	Mm.4675	172411	254	0.0510518	0.480475	-0.0369775	0.631939	0.0301042	0.746774	-0.0106819	0.913636	0.068604	0.637342	0.370012	0.000753764	0.945626	5.58266	5.57626	1.00445		0.927802	5.60873	5.5976	1.00774		0.0175293	5.63555	5.34868	1.21999	Sensitized			1
TC0400001766.mm.1	Rcc2	regulator of chromosome condensation 2	4	140.701	108911	Mm.253	609587	10282	-0.12445	0.0924527	-0.178608	0.0154052	0.0442165	0.51469	0.0453322	0.526498	-0.0163455	0.868877	-0.0790333	0.389871	0.0261832	8.87973	9.08731	-1.15475	Desensitized	0.510139	9.03483	8.97624	1.04145		0.610706	8.93788	9.00036	-1.04426		1
TC0400001770.mm.1	Padi2	peptidyl arginine deiminase, type II	4	140.906	18600	Mm.2296	607935	7214	-0.0805347	0.399024	-0.0241965	0.813811	-0.0994327	0.0621445	-0.121882	0.024696	0.166253	0.00270558	0.106893	0.0675468	0.62517	8.12197	8.19103	-1.04903		0.00578114	8.14303	8.2886	-1.10617	Desensitized	0.014592	7.92581	7.73834	1.13876	Sensitized						1
TC0400001788.mm.1	Fam131c	family with sequence similarity 131, member C	4	141.368	277743	Mm.294614	NA	NA	0.0452653	0.464137	0.0275665	0.676661	0.0265865	0.485494	-0.0153283	0.705141	0.0939445	0.159869	0.143077	0.0134418	0.569102	6.72765	6.67886	1.0344		0.887441	6.77417	6.76843	1.00399		0.0354233	6.769	6.60992	1.11658	Sensitized			1
TC0400001790.mm.1	Hspb7	heat shock protein family, member 7 (cardiovascular)	4	141.421	29818	Mm.46181	610692	8480	-0.180318	0.00347502	-0.176857	0.00893776	0.0477762	0.415921	-0.0455011	0.463652	-0.0136505	0.895301	-0.135407	0.147621	0.00393516	5.56559	5.80783	-1.18283	Desensitized	0.972436	5.72433	5.72643	-1.00146		0.286764	5.96632	6.06312	-1.0694		1
TC0400001841.mm.1	Pramel4	preferentially expressed antigen in melanoma like 4	4	144.059	347710	Mm.271697	NA	NA	0.0231287	0.690861	-0.015885	0.797181	-0.071794	0.282224	-0.0503867	0.480879	0.10677	0.156855	0.149582	0.025148	0.964275	4.53814	4.53462	1.00244		0.376044	4.49781	4.57687	-1.05633		0.0472781	4.60612	4.4337	1.12695	Sensitized			1
TC0400001910.mm.1	Vmn2r-ps19	vomeronasal 2, receptor, pseudogene 19	4	147.444	NA	NA	NA	NA	0.0104244	0.869882	-0.0897735	0.165932	0.057153	0.535774	0.0223411	0.819787	0.0420645	0.669196	0.227345	0.00375492	0.459824	4.75967	4.81709	-1.0406		0.679214	4.74647	4.69583	1.03572		0.0357357	4.87208	4.69589	1.1299	Sensitized			1
TC0400002023.mm.1	Chd5	chromodomain helicase DNA binding protein 5	4	152.339	269610	Mm.40192	602915	56712	0.105749	0.0844044	0.115613	0.0739798	0.0968903	0.0221639	0.117028	0.00580991	-0.144705	0.0742409	-0.0954182	0.228777	0.0662078	9.60265	9.45209	1.11		0.0124022	9.64098	9.50034	1.1024	Sensitized	0.144371	9.44883	9.61354	-1.12093			1
TC0400002063.mm.1	Pank4	pantothenate kinase 4	4	154.964	269614	Mm.30042	606162	41235	0.0321567	0.486959	0.045322	0.351623	0.0947618	0.0100311	0.128658	7.21745e-05	-0.195089	0.000371752	-0.0945418	0.135446	0.385529	7.56158	7.50854	1.03745		0.00205004	7.6398	7.49241	1.10756	Sensitized	0.0011459	7.44087	7.64099	-1.1488	Desensitized						1
TC0400002092.mm.1	Ccnl2	cyclin L2	4	155.812	56036	Mm.23492	613482	69477	0.0253069	0.646347	-0.0715585	0.207617	0.105153	0.124474	0.140752	0.0423114	-0.245476	0.000497559	-0.184912	0.0129185	0.608473	7.74998	7.78482	-1.02445		0.0530959	7.78586	7.6237	1.11896		0.000269284	7.58018	7.87439	-1.22622	Desensitized			1
TC0400002101.mm.1	Fam132a	family with sequence similarity 132, member A	4	155.962	67389	Mm.29140	NA	12123	-0.0247702	0.584467	-0.033648	0.481823	-0.0232305	0.674813	-0.0131008	0.822922	-0.134852	0.00105335	-0.0733647	0.107391	0.336982	7.09649	7.13645	-1.02808		0.712988	7.20862	7.23199	-1.01633		0.00134698	6.8159	6.95939	-1.10457	Desensitized			1
TC0400002110.mm.1	Noc2l	nucleolar complex associated 2 homolog	4	156.235	57741	Mm.423051	NA	NA	0.0566553	0.357156	0.0143685	0.828698	0.035032	0.487605	0.0652728	0.207929	-0.123974	0.00111599	-0.0798033	0.0514997	0.513401	8.47443	8.42775	1.03289		0.0942376	8.51317	8.44642	1.04735		0.0181002	8.3704	8.51026	-1.10179	Desensitized			1
TC0400002135.mm.1	Rps10-ps3	ribosomal protein S10, pseudogene 3	4	3.97825	NA	NA	NA	NA	0.0720284	0.340761	0.182686	0.010472	0.0043315	0.950509	-0.0871636	0.219506	0.011651	0.778733	0.0419967	0.270939	0.0234024	6.64601	6.46922	1.13037	Sensitized	0.477796	6.55667	6.61435	-1.04079		0.286562	6.67825	6.64293	1.02478		1
TC0400002139.mm.1	Penk	preproenkephalin	4	4.13353	18619	Mm.475097	131330	4528	0.122917	0.52293	0.159286	0.433031	0.126224	0.129939	0.20472	0.0104017	-0.028527	0.778051	0.16659	0.0602605	0.349883	7.99651	7.80372	1.14298		0.0238835	8.02799	7.80858	1.16425	Sensitized	0.247425	8.00244	7.91573	1.06195			1
TC0400002151.mm.1	Cyp7a1	cytochrome P450, family 7, subfamily a, polypeptide 1	4	6.26561	13122	Mm.57029	118455	30987	-0.0793136	0.329957	-0.018236	0.835958	-0.113852	0.217401	-0.0806442	0.416668	0.08532	0.210954	0.131953	0.0280815	0.602186	3.66961	3.73362	-1.04537		0.379798	3.73493	3.86083	-1.09118		0.0424473	3.79739	3.65162	1.10632	Sensitized			1
TC0400002153.mm.1	Nsmaf	neutral sphingomyelinase (N-SMase) activation associated factor	4	6.39621	18201	Mm.3059	603043	2652	0.0155731	0.851103	-0.0253075	0.773424	0.056808	0.236244	0.106639	0.0211942	-0.154463	0.0604314	-0.164742	0.0294214	0.934292	7.1734	7.18147	-1.00561		0.0696999	7.12995	7.02116	1.07832		0.0292022	6.98267	7.19891	-1.1617	Desensitized			1
TC0400002205.mm.1	Ints8	integrator complex subunit 8	4	11.1992	72656	Mm.246713	NA	9888	-0.0598238	0.377388	0.029186	0.688715	-0.0015505	0.971287	0.0248822	0.58096	-0.178375	0.0193271	-0.0926182	0.236452	0.84394	7.22146	7.23907	-1.01228		0.785251	7.23702	7.22075	1.01134		0.0164908	7.17774	7.36469	-1.13836	Desensitized			1
TC0400002220.mm.1	Tmem67	transmembrane protein 67	4	12.0394	329795	Mm.475125	NA	NA	0.0387418	0.502969	0.0131615	0.83159	0.010236	0.797764	0.0436575	0.28762	-0.148964	0.0417454	-0.115184	0.105735	0.700261	6.9958	6.9615	1.02406		0.376008	6.94137	6.90484	1.02564		0.0109359	6.91689	7.09734	-1.13324	Desensitized			1
TC0400002231.mm.1	1700120G11Rik	RIKEN cDNA 1700120G11 gene	4	14.2195	NA	Mm.59300	NA	NA	-0.0920064	0.163502	0.0315805	0.664129	-0.146489	0.104394	-0.200002	0.0268928	0.126139	0.115785	0.148502	0.0420754	0.615534	2.9841	3.02069	-1.02569		0.0385542	3.00694	3.23555	-1.17171	Desensitized	0.0749892	3.14467	2.9591	1.13726			1
TC0400002232.mm.1	Slc26a7	solute carrier family 26, member 7	4	14.5024	208890	Mm.483839	608479	13770	0.0485411	0.619465	0.141271	0.157046	-0.0423943	0.69332	-0.101222	0.364112	-0.352712	0.000426436	-0.253883	0.0181359	0.325642	4.75143	4.61932	1.0959		0.564105	4.74801	4.84418	-1.06893		0.00142483	4.4909	4.90605	-1.33343	Desensitized			1
TC0400002238.mm.1	Necab1	N-terminal EF-hand calcium binding protein 1	4	14.9522	69352	Mm.389031	NA	11172	0.341802	0.0283232	0.491305	0.000746026	0.228557	0.207495	0.116195	0.554922	-0.451782	0.00905869	-0.0708173	0.705534	0.0010111	9.94036	9.3697	1.4852	Sensitized	0.357417	10.0354	9.81432	1.16562		0.0877972	9.53309	9.90131	-1.29077		1
TC0400002275.mm.1	Atp6v0d2	ATPase, H+ transporting, lysosomal V0 subunit D2	4	19.8768	242341	Mm.19298	NA	72090	0.0112571	0.783135	-0.057338	0.169313	0.008447	0.814325	0.0231889	0.537634	0.090734	0.202661	0.138899	0.0267722	0.481779	4.01095	4.04467	-1.02365		0.676471	4.00709	3.98584	1.01484		0.0494478	4.10856	3.95446	1.11273	Sensitized			1
TC0400002315.mm.1	Fhl5	four and a half LIM domains 5	4	25.1999	57756	Mm.87325	601717	23230	0.0501249	0.51571	-0.011567	0.888522	0.018249	0.85427	0.00976639	0.925747	-0.191203	0.115143	-0.268563	0.0108603	0.836996	4.92385	4.89988	1.01675		0.873305	4.8847	4.86671	1.01255		0.0353107	4.862	5.17123	-1.23904	Desensitized			1
TC0400002321.mm.1	Fut9	fucosyltransferase 9	4	25.6093	14348	Mm.39101	606865	4800	0.0363538	0.672179	0.235621	0.0016384	-0.03119	0.73158	-0.0358492	0.708231	-0.303044	0.0354959	-0.095228	0.519545	0.00566524	8.70384	8.51216	1.14209	Sensitized	0.692561	8.61911	8.66312	-1.03098		0.0719268	8.37528	8.65296	-1.21224		1
TC0400002372.mm.1	Pm20d2	peptidase M20 domain containing 2	4	33.1704	242377	Mm.372465	NA	19025	-0.124133	0.0766191	-0.214217	0.000694269	-0.0456655	0.384191	-0.0349139	0.5315	0.0729795	0.354026	-0.0209653	0.781284	0.00486767	7.2027	7.43551	-1.17512	Desensitized	0.189619	7.26633	7.3186	-1.0369		0.685987	7.36169	7.32304	1.02715		1
TC0400002407.mm.1	Lingo2	leucine rich repeat and Ig domain containing 2	4	35.7066	242384	Mm.132507	NA	NA	0.0993584	0.106154	0.13529	0.0303649	0.0305268	0.570088	0.06548	0.235764	-0.060943	0.419345	-0.085094	0.223395	0.0262422	7.29004	7.12953	1.11768	Sensitized	0.226534	7.19677	7.13265	1.04545		0.221418	7.15112	7.24935	-1.07046		1
TC0400002414.mm.1	Mir876	microRNA 876	4	36.6454	100124458	NA	NA	NA	0.0778636	0.610103	0.17939	0.257473	0.0667485	0.51055	0.212193	0.0282227	-0.106956	0.515716	-0.307581	0.0300438	0.385224	2.82091	2.64272	1.13146		0.0243104	2.81949	2.63151	1.13917	Sensitized	0.117531	2.77576	3.04989	-1.20926			1
TC0400002416.mm.1	Mir873a	microRNA 873a	4	36.6685	100124457	NA	NA	NA	-0.145034	0.187087	-0.29944	0.0030972	0.0285663	0.846008	-0.149828	0.32307	0.0530155	0.722017	0.0647458	0.64429	0.0366025	3.93436	4.24148	-1.23724	Desensitized	0.511152	4.02305	4.1092	-1.06153		0.605792	4.04797	3.96848	1.05664		1
TC0400002450.mm.1	Mir5123	microRNA 5123	4	40.8501	100628614	NA	NA	NA	0.124884	0.686766	-0.457532	0.146385	0.362898	0.210585	0.286004	0.357396	-0.379624	0.260672	-0.741731	0.00896075	0.315062	4.96189	5.20842	-1.18635		0.315194	5.16497	4.74365	1.33916		0.049773	4.87488	5.62286	-1.67945	Desensitized			1
TC0400002480.mm.1	Ccl27a	C-C motif chemokine 27	4	41.7695	20301	Mm.335946	NA	NA	0.108351	0.262598	0.096255	0.352134	0.098948	0.175076	0.0892983	0.251416	-0.350071	0.00109932	-0.159532	0.186246	0.177586	8.7021	8.56369	1.10069		0.224319	8.60382	8.4811	1.08878		0.0137252	8.20257	8.55517	-1.27687	Desensitized			1
TC0400002523.mm.1	Cd72	CD72 antigen	4	43.4465	12517	Mm.188157	107272	1350	0.0284791	0.689784	-0.069286	0.352549	-0.0225088	0.711072	-0.0889683	0.145607	0.105221	0.154236	0.140333	0.0338545	0.734089	6.30884	6.34002	-1.02185		0.298057	6.25855	6.33399	-1.05369		0.0343128	6.29456	6.12919	1.12146	Sensitized			1
TC0400002525.mm.1	Sit1	suppression inducing transmembrane adaptor 1	4	43.4821	54390	Mm.31775	NA	NA	0.04186	0.465453	0.019166	0.75496	-0.00513	0.960527	-0.0308722	0.777113	0.092427	0.293895	0.173665	0.0227363	0.660331	5.62342	5.58282	1.02854		0.785085	5.54114	5.56567	-1.01715		0.0438008	5.62441	5.44674	1.13105	Sensitized			1
TC0400002541.mm.1	Olfr269-ps1	olfactory receptor 269, pseudogene 1	4	43.7675	NA	NA	NA	NA	-0.00416178	0.961139	0.058424	0.515158	-0.0731403	0.384925	0.0235919	0.793657	0.165381	0.181678	0.262545	0.0141227	0.724599	6.23051	6.19145	1.02744		0.773857	6.19217	6.22084	-1.02008		0.0498935	6.3179	6.03099	1.22002	Sensitized			1
TC0400002587.mm.1	Igfbpl1	insulin-like growth factor binding protein-like 1	4	45.8095	75426	Mm.3919	NA	10292	0.0944233	0.182389	0.0818045	0.282489	-0.00760875	0.911172	-0.0135564	0.850351	0.116959	0.0469882	0.104409	0.0625536	0.1727	6.42097	6.30184	1.08608		0.843597	6.29278	6.30685	-1.0098		0.0212785	6.37407	6.22341	1.11008	Sensitized			1
TC0400002643.mm.1	Ppp3r2	protein phosphatase 3, regulatory subunit B, alpha isoform (calcineurin B, type II)	4	49.6787	19059	Mm.46125	NA	133815	-0.0574813	0.496195	-0.017816	0.843811	0.157236	0.00793832	0.0777858	0.274349	-0.0608515	0.427035	-0.0682627	0.34178	0.630866	4.78638	4.83606	-1.03503		0.0417452	4.99784	4.84723	1.11004	Sensitized	0.302127	4.8262	4.91355	-1.06242			1
TC0400002675.mm.1	Rps15a-ps8	ribosomal protein S15A, pseudogene 8	4	53.791	NA	NA	NA	NA	0.0518916	0.505882	0.041905	0.613953	-0.0400878	0.624588	-0.132231	0.105417	0.233079	0.0180769	0.112612	0.268505	0.522079	4.83525	4.77196	1.04485		0.183515	4.79084	4.90705	-1.08389		0.0221341	4.95861	4.71973	1.18007	Sensitized			1
TC0400002713.mm.1	Epb4.1l4b	erythrocyte protein band 4.1-like 4b	4	56.992	54357	Mm.28217	610340	69270	0.147111	0.0822818	0.12666	0.168347	0.129872	0.0195349	0.128479	0.0313671	-0.020266	0.771172	0.0564258	0.383429	0.0659335	8.67036	8.48531	1.13685		0.0270201	8.70316	8.53429	1.12418	Sensitized	0.781762	8.44682	8.42502	1.01522			1
TC0400002729.mm.1	D630039A03Rik	RIKEN cDNA D630039A03 gene	4	57.9084	242484	Mm.23214	NA	52276	-4.04444e-05	0.999307	-0.0275205	0.575021	0.0134905	0.785307	0.009145	0.861077	0.101636	0.322668	0.245351	0.00299427	0.688901	5.54844	5.56813	-1.01374		0.83448	5.56987	5.55524	1.01019		0.0194213	5.61533	5.385	1.1731	Sensitized			1
TC0400002742.mm.1	Olfr267	olfactory receptor 267	4	58.7848	258922	Mm.223327	NA	NA	-0.0773658	0.420693	-0.194803	0.0391655	0.007293	0.916965	-0.0403722	0.581376	-0.112556	0.208551	0.0168036	0.847276	0.0299425	4.06745	4.25633	-1.13988	Desensitized	0.811101	4.21769	4.24115	-1.0164		0.454842	4.14788	4.21747	-1.04942		1
TC0400002800.mm.1	Whrn	whirlin	4	63.4149	73750	Mm.300397	NA	NA	0.116352	0.0785717	0.209282	0.000299902	0.0890588	0.201491	0.000331667	0.996536	-0.0983365	0.111335	0.00652222	0.915498	0.00523593	7.6498	7.42552	1.1682	Sensitized	0.530133	7.59271	7.53768	1.03888		0.289918	7.41022	7.47627	-1.04684		1
TC0400002855.mm.1	Aldoart1	aldolase 1 A, retrogene 1	4	72.8506	353204	Mm.317892	NA	NA	0.0395036	0.473017	0.0532565	0.358309	-0.0216588	0.71689	-0.0107958	0.864182	0.219933	0.0094745	0.143167	0.0986913	0.502511	6.90364	6.8402	1.04495		0.807679	6.83341	6.85421	-1.01452		0.0243749	7.0218	6.77267	1.18849	Sensitized			1
TC0400002876.mm.1	Ptprd	protein tyrosine phosphatase, receptor type, D	4	75.9412	19266	Mm.184021	601598	88669	0.0917964	0.278056	0.209951	0.00847291	0.0593867	0.225945	0.0509525	0.330225	-0.235698	0.042316	-0.0629256	0.596061	0.00855657	8.67121	8.46223	1.15587	Sensitized	0.21099	8.59107	8.51925	1.05104		0.105232	8.25494	8.46375	-1.15573		1
TC0400003013.mm.1	Ifnab	interferon alpha B	4	88.6903	15974	Mm.377093	NA	68536	0.292659	0.00280526	0.184834	0.11816	-0.049038	0.574773	-0.0829339	0.362174	0.0830505	0.261779	0.0670378	0.340303	0.0397477	4.12874	3.80858	1.24847	Sensitized	0.35611	3.99757	4.08516	-1.0626		0.253137	4.1697	4.06728	1.07357		1
TC0400003075.mm.1	Eqtn	equatorin, sperm acrosome associated	4	94.9073	67753	Mm.25097	NA	75250	-0.0134107	0.78345	0.0693905	0.162744	0.114558	0.0642656	0.147271	0.0178372	0.042195	0.299771	0.00441267	0.910509	0.50049	3.9522	3.91125	1.02879		0.0103211	4.02579	3.85334	1.12697	Sensitized	0.443813	3.74081	3.70783	1.02312			1
TC0400003079.mm.1	Jun	jun proto-oncogene	4	95.049	16476	Mm.275071	165160	1679	-0.14271	0.0252016	-0.142037	0.0385022	0.003278	0.961705	0.182503	0.00158062	0.162648	0.0704669	-0.0330136	0.715692	0.0089187	8.75679	8.94998	-1.14329	Desensitized	0.0140307	8.95167	8.8233	1.09305		0.281068	9.16626	9.07131	1.06803		1
TC0400003096.mm.1	Cyp2j8	cytochrome P450, family 2, subfamily j, polypeptide 8	4	96.4446	665095	Mm.331717	NA	NA	-0.0908067	0.115005	-0.0492125	0.439226	-0.0624388	0.17962	-0.0912364	0.0515584	0.089454	0.260934	0.208543	0.000638786	0.10854	4.73641	4.82994	-1.06698		0.0285457	4.78814	4.88973	-1.07295		0.0124832	4.92305	4.72509	1.14707	Sensitized			1
TC0400003100.mm.1	Cyp2j9	cytochrome P450, family 2, subfamily j, polypeptide 9	4	96.5684	74519	Mm.458387	NA	137388	-0.0270282	0.708173	-0.0067315	0.930164	0.0721835	0.307593	0.0293842	0.699671	-0.172615	0.00188401	-0.0567084	0.364877	0.806564	7.98107	8.00326	-1.0155		0.497914	8.11947	8.0547	1.04591		0.0190645	7.89836	8.05811	-1.11709	Desensitized			1
TC0400003171.mm.1	Wdr78	WD repeat domain 78	4	103.038	242584	Mm.374877	NA	NA	-0.00190378	0.975138	0.0974965	0.112179	0.0618292	0.0431877	0.0707478	0.0250456	-0.186954	0.00207347	-0.103031	0.11771	0.407066	6.70968	6.64127	1.04857		0.0591401	6.74504	6.65801	1.06218		0.0283874	6.51802	6.7178	-1.14852	Desensitized			1
TC0400003206.mm.1	Ttc4	tetratricopeptide repeat domain 4	4	106.662	72354	Mm.25806	606753	31249	0.057632	0.354272	0.041689	0.531712	0.0962997	0.0674794	0.164511	0.000272344	-0.243846	4.00325e-05	-0.117949	0.106929	0.346194	7.8863	7.81947	1.04741		0.00477175	7.93502	7.76186	1.12752	Sensitized	0.000676103	7.69099	7.94099	-1.18921	Desensitized						1
TC0400003260.mm.1	Osbpl9	oxysterol binding protein-like 9	4	109.061	100273	Mm.366315	606737	69380	-0.0341462	0.365317	0.0307995	0.443686	0.0353903	0.163117	0.0215444	0.435037	-0.156153	0.00690753	-0.0673229	0.275756	0.999133	8.04428	8.04423	1.00003		0.314255	8.09473	8.05804	1.02576		0.0116466	7.9447	8.09951	-1.11328	Desensitized			1
TC0400003275.mm.1	Elavl4	ELAV (embryonic lethal, abnormal vision, Drosophila)-like 4 (Hu antigen D)	4	110.204	15572	Mm.3970	168360	40729	0.121823	0.189535	0.262885	0.00168117	0.0722127	0.440754	0.0646033	0.514621	-0.307583	0.001956	-0.045142	0.690559	0.0175297	7.97803	7.71194	1.20254	Sensitized	0.493658	8.06303	7.97387	1.06375		0.0537967	7.64874	7.89746	-1.18815		1
TC0400003318.mm.1	Cyp4a14	cytochrome P450, family 4, subfamily a, polypeptide 14	4	115.486	13119	Mm.250901	NA	134697	0.0551489	0.312108	0.079068	0.163472	0.00525125	0.899967	0.0166956	0.703712	0.0915205	0.104428	0.120689	0.0151868	0.255604	4.66428	4.57235	1.0658		0.816749	4.66762	4.65283	1.0103		0.0244668	4.72251	4.57955	1.10417	Sensitized			1
TC0400003326.mm.1	Dmbx1	diencephalon	4	115.915	NA	Mm.213206	NA	NA	0.0764529	0.384653	0.0380705	0.687009	0.00801225	0.903159	-0.0144872	0.834563	0.154399	0.0993753	0.197822	0.0173727	0.57711	6.24011	6.16377	1.05434		0.956055	6.14728	6.15238	-1.00354		0.0312651	6.27047	6.03302	1.17891	Sensitized			1
TC0400003364.mm.1	Snord55	small nucleolar RNA, C	4	117.156	NA	NA	NA	NA	-0.04884	0.783942	-0.195535	0.289748	0.113965	0.281391	0.268858	0.00519587	-0.03438	0.810598	-0.20414	0.111461	0.217418	11.5468	11.7178	-1.12589		0.0364469	11.5626	11.3064	1.19438	Sensitized	0.281578	11.8399	11.9957	-1.11403			1
TC0400003379.mm.1	Atp6v0b	ATPase, H+ transporting, lysosomal V0 subunit B	4	117.884	114143	Mm.207052	603717	2986	0.0487047	0.24055	0.018358	0.684541	0.0927103	0.167026	0.17625	0.00422146	-0.204246	0.00372765	-0.150721	0.0360295	0.458229	8.95763	8.91321	1.03127		0.0224385	9.04019	8.86112	1.13216	Sensitized	0.0264735	8.99445	9.23723	-1.18327	Desensitized						1
TC0400003380.mm.1	Dph2	DPH2 homolog	4	117.889	67728	Mm.13823	NA	NA	0.0543818	0.264457	0.047263	0.364906	-0.0266305	0.693181	-0.0245339	0.730454	0.133116	0.015117	0.0934784	0.0888053	0.379993	6.63488	6.56616	1.04879		0.449454	6.58747	6.62084	-1.0234		0.00889007	6.69043	6.53526	1.11356	Sensitized			1
TC0400003389.mm.1	Szt2	seizure threshold 2	4	118.363	230676	Mm.415218	NA	NA	0.0798631	0.110503	0.0784055	0.142994	0.0730812	0.0847016	0.0956358	0.025034	-0.101628	0.0517189	-0.113655	0.0162697	0.134828	7.60035	7.49301	1.07724		0.00978454	7.63488	7.5237	1.08011		0.0374771	7.50042	7.64608	-1.10623	Desensitized			1
TC0400003395.mm.1	Tmem125	transmembrane protein 125	4	118.541	230678	Mm.23639	NA	16952	-0.0258051	0.653726	-0.04326	0.475359	-0.0202272	0.739421	-0.0266117	0.67758	0.107743	0.159242	0.168762	0.0101395	0.588482	6.81735	6.86484	-1.03346		0.70569	6.78896	6.81984	-1.02163		0.0246855	6.84802	6.66257	1.13717	Sensitized			1
TC0400003401.mm.1	Olfr1338	olfactory receptor 1338	4	118.754	258259	Mm.377398	NA	NA	0.0777422	0.401711	0.0718975	0.466342	-0.12455	0.172719	-0.0692831	0.485997	0.0963395	0.363871	0.225194	0.011553	0.339959	5.55747	5.45614	1.07276		0.260154	5.32746	5.45207	-1.09021		0.04962	5.61658	5.403	1.15956	Sensitized			1
TC0400003402.mm.1	Olfr1337	olfactory receptor 1337	4	118.782	258306	Mm.377426	NA	NA	-0.112272	0.293318	-0.116396	0.304881	-0.225241	0.0339225	-0.147353	0.218791	-0.078557	0.559444	0.116597	0.352721	0.259002	4.19984	4.35515	-1.11366		0.0419133	4.05067	4.29129	-1.1815	Desensitized	0.870221	4.16814	4.1493	1.01315			1
TC0400003453.mm.1	Tmco2	transmembrane and coiled-coil domains 2	4	121.106	69469	Mm.481120	NA	NA	0.0390073	0.582134	0.0063845	0.932764	0.0783768	0.292855	0.00104889	0.989621	0.249589	0.0224024	0.204847	0.0538596	0.737374	5.38339	5.35376	1.02075		0.562759	5.49723	5.44827	1.03452		0.0400266	5.56904	5.25907	1.23968	Sensitized			1
TC0400003475.mm.1	Mfsd2a	major facilitator superfamily domain containing 2A	4	122.947	76574	Mm.331842	NA	NA	-0.146672	0.153606	-0.0270565	0.812028	0.19705	0.139181	-0.152418	0.289814	-0.272728	0.0011129	-0.100928	0.289889	0.256835	8.95072	9.06434	-1.08194		0.801106	9.34671	9.33097	1.01097		0.00644253	9.17943	9.43912	-1.19722	Desensitized			1
TC0400003494.mm.1	D130007C19Rik	RIKEN cDNA D130007C19 gene	4	123.902	NA	Mm.486854	606535	NA	0.161703	0.251417	0.178605	0.23116	0.0780837	0.291522	0.0218269	0.784923	-0.111408	0.350982	-0.27712	0.00430487	0.143567	7.36153	7.13001	1.17408		0.496231	7.25147	7.18831	1.04475		0.0184938	6.86482	7.12255	-1.19559	Desensitized			1
TC0400003537.mm.1	Ago3	argonaute RISC catalytic subunit 3	4	126.332	214150	Mm.440915	NA	NA	-0.00269889	0.978146	0.0029575	0.977422	-0.007148	0.867834	-0.00615944	0.891815	-0.196264	0.0305863	-0.135688	0.131376	0.997037	8.15433	8.15395	1.00026		0.877318	8.15295	8.16162	-1.00602		0.022006	8.01245	8.23986	-1.17074	Desensitized			1
TC0400003584.mm.1	Hpca	hippocalcin	4	129.112	15444	Mm.384452	142622	55634	-0.236044	0.0434229	-0.272625	0.0249523	-0.121203	0.237211	-0.153297	0.149623	0.16355	0.0754829	0.0277178	0.764745	0.0448114	10.744	11.0905	-1.27145	Desensitized	0.195583	10.9249	11.1056	-1.13345		0.188942	11.1718	11.0372	1.09782		1
TC0400003627.mm.1	Tinagl1	tubulointerstitial nephritis antigen-like 1	4	130.164	94242	Mm.15801	NA	NA	-0.0461269	0.525677	-0.086408	0.253078	0.0156405	0.799096	-0.110922	0.0640342	-0.076473	0.259251	-0.171331	0.00131569	0.39466	6.91818	7.00955	-1.06538		0.276277	6.93352	7.00068	-1.04766		0.00580889	6.89365	7.05842	-1.12098	Desensitized			1
TC0400003650.mm.1	Ptpru	protein tyrosine phosphatase, receptor type, U	4	131.768	19273	Mm.4860	602454	4168	-0.00696133	0.874063	0.006975	0.880986	0.039426	0.488003	0.0320578	0.594423	-0.2475	0.00433145	-0.0989976	0.294332	0.992891	8.41286	8.41235	1.00035		0.550857	8.57946	8.533	1.03272		0.0330034	8.28982	8.53024	-1.18134	Desensitized			1
TC0400003653.mm.1	Epb4.1	erythrocyte protein band 4.1	4	131.923	269587	Mm.30038	130500	44324	-0.0590769	0.230699	0.031598	0.55494	-0.0073015	0.891295	-0.00145639	0.979377	-0.171147	0.013487	-0.0736682	0.309881	0.78777	7.17655	7.19196	-1.01074		0.938589	7.12139	7.12689	-1.00382		0.0442067	7.13521	7.30482	-1.12475	Desensitized			1
TC0400003669.mm.1	Snora73b	small nucleolar RNA, H	4	132.352	NA	NA	NA	NA	-0.0546878	0.747328	0.0232805	0.897314	0.177952	0.199216	0.322654	0.0150938	-0.321086	0.0564015	-0.19411	0.243606	0.918838	8.91166	8.93019	-1.01293		0.0315819	8.91778	8.5849	1.25953	Sensitized	0.0152498	8.57067	8.9248	-1.27822			1
TC0400003724.mm.1	Cd52	CD52 antigen	4	134.082	23833	Mm.24130	114280	88652	0.00501244	0.933734	-0.0299835	0.637546	0.0550193	0.492601	-0.0417697	0.623066	0.095805	0.307559	0.187167	0.0207314	0.803359	6.36598	6.38417	-1.01269		0.951659	6.38438	6.37944	1.00343		0.0450223	6.53742	6.34867	1.13978	Sensitized			1
TC0400003796.mm.1	1700037C06Rik	RIKEN cDNA 1700037C06 gene	4	137.114	NA	Mm.382119	NA	NA	-0.00203511	0.97068	0.063979	0.262987	-0.106972	0.0763023	-0.128531	0.0380875	0.047879	0.586415	0.0380469	0.647183	0.466982	5.56578	5.52138	1.03125		0.0479824	5.54948	5.70429	-1.11328	Desensitized	0.405156	5.60108	5.54242	1.0415			1
TC0400003853.mm.1	Pax7	paired box 7	4	139.737	18509	Mm.218760	167410	55665	-0.0276107	0.782154	-0.029623	0.7797	0.0100765	0.893992	-0.0393458	0.619664	0.105137	0.261781	0.1839	0.0241564	0.757478	6.85677	6.89567	-1.02734		0.844915	6.88592	6.90696	-1.01469		0.0282323	6.94357	6.75025	1.14339	Sensitized			1
TC0400003981.mm.1	4933438K21Rik	RIKEN cDNA 4933438K21 gene	4	147.063	71270	Mm.460830	NA	NA	0.00713044	0.930652	-0.0713795	0.404441	0.096869	0.238779	0.00418861	0.962702	0.173387	0.111336	0.218547	0.0250443	0.701557	5.63461	5.68101	-1.03269		0.557535	5.66066	5.59815	1.04428		0.033956	5.66771	5.40337	1.20109	Sensitized			1
TC0400003999.mm.1	Rps19-ps3	ribosomal protein S19, pseudogene 3	4	147.822	277692	Mm.474523	NA	NA	-0.100505	0.204428	-0.0259265	0.765196	0.125843	0.0220847	0.101138	0.0990659	0.0245	0.696847	0.00525	0.929664	0.482695	8.01163	8.09476	-1.05931		0.0128708	8.13181	7.98435	1.10762	Sensitized	0.739784	8.22865	8.20777	1.01457			1
TC0400004074.mm.1	Per3	period circadian clock 3	4	151.004	18628	Mm.121361	603427	7886	-0.0655691	0.279797	0.020473	0.75591	-0.042373	0.385326	-0.0787219	0.110636	-0.295959	5.6381e-05	-0.142784	0.111452	0.66364	7.29736	7.32489	-1.01926		0.0194761	7.33348	7.41406	-1.05744		0.000452945	7.28779	7.59098	-1.23387	Desensitized			1
TC0400004116.mm.1	Trp73	transformation related protein 73	4	154.056	22062	Mm.78015	601990	3960	-0.00729444	0.900789	-0.0602255	0.321693	-0.00945175	0.868384	-0.0115831	0.847192	0.179425	0.0210593	0.152002	0.0432364	0.532906	6.57359	6.6213	-1.03362		0.858359	6.55633	6.57017	-1.00964		0.0169274	6.73762	6.51175	1.16949	Sensitized			1
TC0400004160.mm.1	Pusl1	pseudouridylate synthase-like 1	4	155.888	433813	Mm.259270	NA	NA	0.0510224	0.129527	-0.021549	0.562752	0.0555958	0.108195	0.0616514	0.0887118	-0.162961	0.000321765	-0.106875	0.0329808	0.570252	7.69725	7.67984	1.01214		0.0766536	7.74562	7.66873	1.05475		0.000347885	7.43303	7.61814	-1.1369	Desensitized			1
TC0400004170.mm.1	Agrn	agrin	4	156.165	11603	Mm.273098	103320	27907	0.136077	0.0545837	0.0311045	0.700851	0.124006	0.0369732	0.183747	0.000634728	-0.15791	0.0404782	-0.151586	0.0362491	0.168543	8.80735	8.69765	1.079		0.000641239	8.83886	8.63534	1.15151	Sensitized	0.0597548	8.67209	8.88233	-1.15688			1
TC0400004171.mm.1	Isg15	ISG15 ubiquitin-like modifier	4	156.199	100038882	Mm.4950	NA	NA	0.0465811	0.529476	-0.050778	0.517906	-0.0306873	0.706087	-0.0069825	0.93533	0.00565	0.960066	-0.259507	0.00376271	0.946514	4.79956	4.80588	-1.00439		0.786237	4.74069	4.76441	-1.01658		0.0325739	4.71857	4.88136	-1.11945	Desensitized			1
TC0400004173.mm.1	Plekhn1	pleckstrin homology domain containing, family N member 1	4	156.221	231002	Mm.423124	NA	NA	0.143048	0.0218316	0.0531215	0.467084	0.122578	0.0736751	0.139655	0.0497855	-0.122637	0.00604996	-0.0844482	0.0650054	0.0979496	6.73214	6.60223	1.09422		0.0517229	6.64369	6.47158	1.12671		0.00514491	6.25564	6.39753	-1.10335	Desensitized			1
TC0400004174.mm.1	Klhl17	kelch-like 17	4	156.229	231003	Mm.423038	NA	NA	0.105629	0.000738346	0.041	0.314952	0.0698757	0.203388	0.0654211	0.262628	-0.13535	0.0148619	-0.078234	0.169473	0.0238069	8.15242	8.05523	1.06969		0.172187	8.11083	8.02254	1.06311		0.00996758	7.98313	8.1301	-1.10724	Desensitized			1
TC0400004208.mm.1	Mup7	major urinary protein 7	4	60.0665	100041658	Mm.457982	NA	NA	-0.0350616	0.642113	0.051364	0.519124	-0.0685038	0.297641	-0.0894456	0.190444	0.074007	0.321987	0.183014	0.00202674	0.878274	3.90527	3.89112	1.00986		0.190674	3.87259	3.97667	-1.07481		0.0404434	3.96801	3.7975	1.12546	Sensitized			1
TC0400004216.mm.1	Podn	podocan	4	108.015	242608	Mm.74710	608661	17803	-8.33333e-05	0.999078	-0.0017345	0.981901	0.0453185	0.455223	-0.0107067	0.868738	-0.243253	8.31522e-05	-0.134899	0.0653319	0.990627	7.09497	7.09626	-1.0009		0.796236	7.15472	7.13424	1.01429		0.0039242	7.07306	7.33354	-1.19787	Desensitized			1
TC0400004223.mm.1	Snhg3	small nucleolar RNA host gene 3	4	132.348	399101	Mm.486919	NA	NA	-0.0450711	0.397641	-0.0938955	0.0808463	0.103355	0.0566786	0.117313	0.0370352	-0.0959305	0.0815596	-0.101826	0.0454267	0.106495	6.95559	7.05163	-1.06884		0.0232898	7.05532	6.9105	1.10559	Sensitized	0.0101845	6.91006	7.04404	-1.09732			1
TC0500000015.mm.1	Pex1	peroxisomal biogenesis factor 1	5	3.59607	71382	Mm.379196	602136	27006	-0.00553178	0.903624	-0.0001755	0.997111	0.0560085	0.144888	0.0845567	0.026038	-0.158641	0.0030098	-0.05136	0.387076	0.953006	7.41488	7.41856	-1.00256		0.107762	7.47614	7.38313	1.06659		0.0153176	7.33244	7.47877	-1.10675	Desensitized			1
TC0500000040.mm.1	4921511H03Rik	RIKEN cDNA 4921511H03 gene	5	7.30412	70920	Mm.158494	NA	41723	0.00315267	0.972295	-0.097399	0.300495	-0.0463715	0.589901	0.0355908	0.695679	0.119602	0.0392618	0.127391	0.0163264	0.597824	3.92415	3.99169	-1.04793		0.976253	3.95962	3.96351	-1.0027		0.00263471	3.9963	3.82898	1.12297	Sensitized			1
TC0500000050.mm.1	Abcb1a	ATP-binding cassette, sub-family B (MDR	5	8.66008	NA	Mm.207354	171050	55496	-0.0335876	0.577829	-0.007952	0.901762	0.00852175	0.804367	-0.0444833	0.203139	-0.226375	0.00720221	-0.190788	0.0206016	0.721608	8.27158	8.29885	-1.01908		0.53249	8.2773	8.30285	-1.01787		0.00222314	8.04364	8.32799	-1.21786	Desensitized			1
TC0500000080.mm.1	Sema3d	sema domain, immunoglobulin domain (Ig), short basic domain, secreted, (semaphorin) 3D	5	12.3832	108151	Mm.89313	NA	23664	-0.0408836	0.644801	0.049559	0.597765	-0.0890535	0.282589	-0.0165625	0.853533	-0.192049	0.0315224	-0.136824	0.12065	0.9401	6.58369	6.57458	1.00634		0.539876	6.67644	6.74271	-1.04701		0.0085664	6.40655	6.63169	-1.16889	Desensitized			1
TC0500000161.mm.1	Magi2	membrane associated guanylate kinase, WW and PDZ domain containing 2	5	20.5399	NA	NA	606382	8189	0.00686133	0.951288	0.0929595	0.428969	0.072717	0.472557	0.0449447	0.676106	-0.250789	0.00110995	-0.165542	0.0447319	0.553457	5.89545	5.82464	1.05031		0.406239	5.9067	5.83084	1.05399		0.00791607	5.77952	6.06508	-1.21888	Desensitized			1
TC0500000170.mm.1	Gsap	gamma-secretase activating protein	5	21.1863	212167	Mm.121705	NA	NA	-0.0122349	0.85881	-0.108357	0.117716	-0.0787198	0.268685	0.005795	0.940177	-0.090093	0.140325	-0.160133	0.000953037	0.264927	6.08833	6.1736	-1.06088		0.629486	6.08768	6.13211	-1.03128		0.00407136	6.17948	6.34677	-1.12295	Desensitized			1
TC0500000213.mm.1	Abcb8	ATP-binding cassette, sub-family B (MDR	5	24.3937	NA	Mm.283914	605464	5203	0.009912	0.816717	-0.0052605	0.907757	-0.0136085	0.696176	-0.0203219	0.578714	-0.188835	7.27133e-05	-0.0872989	0.132004	0.964159	7.47679	7.47418	1.00181		0.529406	7.51769	7.54014	-1.01568		0.00300989	7.63549	7.82649	-1.14156	Desensitized			1
TC0500000229.mm.1	Galnt11	UDP-N-acetyl-alpha-D-galactosamine:polypeptide N-acetylgalactosaminyltransferase 11	5	25.2229	231050	Mm.246718	NA	11126	-0.0200204	0.643966	-0.044052	0.329972	0.0504032	0.240154	0.0304953	0.509691	-0.116094	0.0644355	-0.124252	0.0313856	0.393366	7.8465	7.89084	-1.03121		0.242577	7.94777	7.89564	1.03679		0.024489	8.00996	8.17276	-1.11946	Desensitized			1
TC0500000267.mm.1	Rnf32	ring finger protein 32	5	29.196	56874	Mm.87352	NA	10986	-0.0595711	0.385677	-0.011983	0.871353	0.0945295	0.158047	0.182264	0.00257732	-0.164282	0.0399732	-0.110749	0.161163	0.634583	6.96846	7.01532	-1.03301		0.0231712	7.10615	6.9218	1.13631	Sensitized	0.0214487	6.93184	7.12038	-1.13961	Desensitized						1
TC0500000291.mm.1	Drc1	dynein regulatory complex subunit 1	5	30.2814	381738	Mm.389604	NA	NA	0.0644833	0.111684	0.0235395	0.601938	0.120469	0.0166425	0.148448	0.00271403	-0.081199	0.0637054	-0.0665291	0.114112	0.19533	6.76127	6.703	1.04121		0.00422796	6.78301	6.60611	1.13046	Sensitized	0.0891	6.61473	6.7155	-1.07234			1
TC0500000299.mm.1	Dpysl5	dihydropyrimidinase-like 5	5	30.7116	65254	Mm.27732	608383	41347	0.0364251	0.602137	0.165089	0.0113904	0.0438302	0.225502	0.0540028	0.150882	-0.196866	0.000889397	-0.0643927	0.346432	0.11697	8.35821	8.21688	1.10293		0.111893	8.44383	8.37948	1.04562		0.0115117	8.20644	8.38846	-1.13447	Desensitized			1
TC0500000309.mm.1	Tcf23	transcription factor 23	5	30.9687	69852	Mm.57874	609635	76449	0.0129622	0.827342	-0.0255715	0.684213	-0.0884835	0.373755	-0.111659	0.282839	0.128177	0.0610294	0.142906	0.0216396	0.904032	5.92335	5.93328	-1.00691		0.336517	5.87197	6.00373	-1.09562		0.0348741	6.04765	5.86423	1.13558	Sensitized			1
TC0500000316.mm.1	Snx17	sorting nexin 17	5	31.1932	266781	Mm.6118	605963	8838	-0.154026	0.00286218	-0.100603	0.105237	0.00891575	0.758191	-0.0104969	0.73081	-0.0108265	0.79861	-0.00776422	0.846206	0.0267338	8.41055	8.58142	-1.12574	Desensitized	0.959617	8.5597	8.56148	-1.00123		0.764926	8.54268	8.5554	-1.00886		1
TC0500000334.mm.1	Fosl2	fos-like antigen 2	5	32.1365	14284	Mm.24684	601575	3845	0.130832	0.132506	-0.0360355	0.708987	-0.0231513	0.695696	-0.153159	0.00288559	-0.219095	0.0598588	-0.305504	0.00158119	0.573551	8.5975	8.53914	1.04129		0.0324803	8.61639	8.73667	-1.08695		0.0109576	8.41026	8.76315	-1.27712	Desensitized			1
TC0500000404.mm.1	H2af-ps	H2A histone family, pseudogene	5	35.9179	NA	NA	NA	NA	0.0576453	0.471329	0.0223605	0.794203	-0.0807742	0.425457	-0.116004	0.27101	0.120484	0.222007	0.223746	0.00669849	0.678015	7.24463	7.1916	1.03744		0.338654	7.10343	7.23345	-1.09431		0.0479944	7.29001	7.06012	1.17275	Sensitized			1
TC0500000425.mm.1	Cytl1	cytokine-like 1	5	37.7355	231162	Mm.76407	NA	NA	-0.170585	0.12413	-0.186398	0.111937	-0.0454515	0.590617	-0.112177	0.192917	-0.245555	0.208825	-0.503864	0.00102107	0.0703591	6.40005	6.64286	-1.18329		0.318082	6.38618	6.49181	-1.07597		0.0266168	6.47189	6.9712	-1.41354	Desensitized			1
TC0500000437.mm.1	Drd5	dopamine receptor D5	5	38.3195	13492	Mm.167154	NA	NA	-0.249907	0.02602	-0.232756	0.0572029	-0.049342	0.611742	-0.146507	0.134119	0.121757	0.293818	0.0574553	0.60585	0.042665	7.45437	7.78127	-1.25432	Desensitized	0.253223	7.67454	7.80633	-1.09565		0.367988	7.83668	7.71278	1.08968		1
TC0500000537.mm.1	n-R5s171	nuclear encoded rRNA 5S 171	5	53.1432	NA	NA	NA	NA	0.0808533	0.617359	0.082093	0.632632	0.16883	0.111852	0.227046	0.0339448	-0.169566	0.159297	-0.0131776	0.911463	0.677913	4.98158	4.87096	1.07969		0.0299817	4.88841	4.62733	1.19838	Sensitized	0.265357	4.703	4.83259	-1.09398			1
TC0500000560.mm.1	Pcdh7	protocadherin 7	5	57.718	54216	Mm.332387	602988	36101	0.21539	0.123054	0.33289	0.0158943	0.104036	0.131503	0.114649	0.112859	-0.190352	0.04702	-0.0366911	0.707971	0.0212757	9.24057	8.86432	1.29796	Sensitized	0.0824099	9.24436	9.10096	1.1045		0.19913	8.9345	9.09405	-1.11694		1
TC0500000582.mm.1	Nwd2	NACHT and WD repeat domain containing 2	5	63.6491	319807	Mm.319487	NA	NA	-0.0790424	0.616501	0.227458	0.158381	0.268973	0.004237	0.217652	0.0447093	-0.032495	0.639706	0.00362089	0.956087	0.444681	7.45293	7.34127	1.08047		0.00770747	7.68873	7.37253	1.24505	Sensitized	0.766228	7.24932	7.2702	-1.01458			1
TC0500000661.mm.1	Guf1	GUF1 GTPase homolog	5	69.5569	231279	Mm.21105	NA	6505	0.076674	0.372486	-0.0335355	0.716985	0.117554	0.0433281	0.169788	0.00178385	-0.168615	0.0794439	-0.176155	0.0479959	0.787642	6.78868	6.76335	1.01772		0.00776396	6.71411	6.52423	1.14067	Sensitized	0.0261548	6.57405	6.80773	-1.17583	Desensitized						1
TC0500000675.mm.1	Nipal1	NIPA-like domain containing 1	5	72.6478	70701	Mm.38884	NA	NA	-0.00997711	0.886043	0.0200275	0.785974	-0.0876575	0.240946	-0.0626844	0.434622	0.107901	0.228445	0.194496	0.0105705	0.932699	5.24444	5.23655	1.00548		0.329338	5.20854	5.30588	-1.0698		0.0492157	5.32747	5.12537	1.15038	Sensitized			1
TC0500000690.mm.1	Spata18	spermatogenesis associated 18	5	73.6514	73472	Mm.87067	612814	17057	0.0130784	0.924871	-0.0218135	0.882083	-0.0131357	0.866094	0.00416583	0.959564	0.067221	0.254124	0.16896	4.96507e-05	0.972414	6.15715	6.16433	-1.00498		0.962007	6.07105	6.07625	-1.00361		0.00243552	6.04417	5.88754	1.11468	Sensitized			1
TC0500000790.mm.1	Ythdc1	YTH domain containing 1	5	86.8042	231386	Mm.196325	NA	15796	-0.0342247	0.504325	0.0127765	0.815754	-0.0032045	0.914948	-0.0107142	0.734156	-0.172198	0.00665136	-0.0294004	0.671786	0.844822	8.68169	8.69457	-1.00896		0.836372	8.67642	8.68581	-1.00653		0.0190686	8.62951	8.77141	-1.10336	Desensitized			1
TC0500000874.mm.1	Mir6415	microRNA mir-6415	5	92.4586	102466159	NA	NA	NA	0.1434	0.0335398	0.186276	0.0055614	0.0002635	0.997963	-0.0142294	0.895903	0.169761	0.130478	0.207256	0.0418122	0.00953296	6.26246	6.03722	1.16897	Sensitized	0.911054	6.04643	6.05612	-1.00674		0.0349184	6.3235	6.06901	1.19292	Sensitized					1
TC0500000888.mm.1	2017-09-11	septin 11	5	93.0935	52398	Mm.428571	612887	56800	0.1151	0.190375	0.193788	0.0262311	0.087834	0.124346	0.0641439	0.301569	-0.223812	0.0197891	-0.127251	0.193401	0.0275374	9.23974	9.02732	1.15862	Sensitized	0.280372	9.1662	9.06774	1.07063		0.0502677	8.85273	9.0944	-1.18236		1
TC0500000926.mm.1	Fras1	Fraser syndrome 1 homolog (human)	5	96.374	231470	Mm.291120	607830	23516	0.107741	0.171202	0.0912515	0.281886	-0.0109325	0.883917	0.0422683	0.589894	-0.222054	0.0217105	-0.225307	0.0115462	0.155579	7.30914	7.1747	1.09767		0.82171	7.31594	7.2934	1.01574		0.00979821	7.0978	7.40125	-1.23409	Desensitized			1
TC0500000928.mm.1	Anxa3	annexin A3	5	96.7934	11745	Mm.7214	106490	68445	-0.094896	0.102253	-0.0423345	0.512377	-0.0312045	0.570737	-0.0475753	0.408149	-0.158693	0.0084389	-0.1306	0.0273772	0.292382	6.73745	6.8287	-1.06529		0.490622	6.77027	6.82241	-1.0368		0.00424662	6.41887	6.61617	-1.14656	Desensitized			1
TC0500000947.mm.1	Prdm8	PR domain containing 8	5	98.1809	77630	Mm.332511	NA	102313	-0.206673	0.110002	-0.364168	0.00243692	-0.160545	0.192472	-0.206027	0.104982	0.299477	0.0920803	-0.099996	0.571837	0.0119309	9.67595	10.0689	-1.3131	Desensitized	0.148621	9.75724	9.99868	-1.18216		0.358108	10.2558	10.1061	1.10928		1
TC0500000948.mm.1	Fgf5	fibroblast growth factor 5	5	98.2542	14176	Mm.5055	165190	3283	-0.131797	0.133128	-0.206037	0.0176501	-0.0527035	0.573175	-0.12392	0.194342	0.154405	0.137415	-0.0591973	0.561705	0.0464641	7.29519	7.52709	-1.17438	Desensitized	0.273659	7.32253	7.44076	-1.0854		0.514876	7.48824	7.416	1.05134		1
TC0500000953.mm.1	Bmp3	bone morphogenetic protein 3	5	98.8544	110075	Mm.209571	NA	NA	0.388413	0.140155	0.579034	0.0285981	0.295164	0.12742	0.193568	0.359634	-0.412096	0.0108727	-0.050392	0.772487	0.0149977	7.51474	6.85145	1.58369	Sensitized	0.252273	7.65671	7.34106	1.24457		0.108999	6.95873	7.28548	-1.25418		1
TC0500001025.mm.1	Spp1	secreted phosphoprotein 1	5	104.435	20750	Mm.288474	166490	730	-0.0210964	0.913233	-0.0081165	0.96848	0.0690922	0.725096	-0.246397	0.218917	-0.238655	0.00302398	-0.170116	0.0406677	0.950383	6.65491	6.67427	-1.01351		0.579364	6.66509	6.79315	-1.09283		0.00689519	6.48779	6.76762	-1.21405	Desensitized			1
TC0500001026.mm.1	Pkd2	polycystic kidney disease 2	5	104.459	18764	Mm.6442	173910	20104	-0.0116927	0.869741	-0.0750215	0.31069	0.005342	0.828309	0.0201747	0.430871	-0.131019	0.11698	-0.188732	0.0087977	0.473042	7.73468	7.79579	-1.04326		0.549825	7.68589	7.66864	1.01203		0.0177264	7.47551	7.69042	-1.16063	Desensitized			1
TC0500001029.mm.1	D930016D06Rik	RIKEN cDNA D930016D06 gene	5	104.524	100662	Mm.319836	NA	NA	0.0322256	0.657015	-0.028982	0.706881	-0.0004565	0.994671	0.0289892	0.686247	-0.144177	0.141839	-0.228781	0.00573196	0.999874	5.91631	5.91629	1.00001		0.824807	5.83286	5.81307	1.01381		0.00851844	5.70683	5.95688	-1.18925	Desensitized			1
TC0500001037.mm.1	4930542N06Rik	RIKEN cDNA 4930542N06 gene	5	105.409	75827	NA	NA	NA	0.0461533	0.531246	0.134942	0.0658876	-0.151088	0.233632	-0.0776058	0.571726	0.177167	0.0305299	0.157528	0.0439831	0.188451	4.88905	4.76299	1.09131		0.37405	4.69131	4.83801	-1.10704		0.0208719	4.96073	4.73291	1.17106	Sensitized			1
TC0500001058.mm.1	4930458A03Rik	RIKEN cDNA 4930458A03 gene	5	106.352	330146	Mm.252724	NA	NA	0.10542	0.296916	0.0350955	0.748613	-0.0298605	0.677027	0.000942778	0.990087	0.193051	0.0182206	0.131427	0.108978	0.404948	4.46679	4.37395	1.06647		0.808647	4.41829	4.43601	-1.01236		0.0299959	4.55686	4.33448	1.16666	Sensitized			1
TC0500001066.mm.1	Cdc7	cell division cycle 7	5	106.964	12545	Mm.20842	603311	31166	0.0685573	0.317144	0.0202495	0.784833	0.112373	0.273045	0.275388	0.00236963	-0.376669	8.29903e-05	-0.1738	0.134445	0.450059	6.80957	6.75104	1.04141		0.00468456	6.82001	6.5602	1.19732	Sensitized	0.00246962	6.51563	6.89641	-1.30204	Desensitized						1
TC0500001093.mm.1	Mtf2	metal response element binding transcription factor 2	5	108.066	17765	Mm.257149	609882	7207	0.00372289	0.958176	-0.0480925	0.519264	-0.0201425	0.768864	0.0237219	0.74254	-0.086183	0.401693	-0.194502	0.0287632	0.68782	7.14493	7.17689	-1.0224		0.960951	7.07916	7.07513	1.0028		0.0457201	7.07772	7.26432	-1.13808	Desensitized			1
TC0500001128.mm.1	Zfp932	zinc finger protein 932	5	109.997	69504	Mm.441438	NA	NA	0.0277347	0.733813	-0.103084	0.219432	0.0177983	0.835877	0.186621	0.0197203	-0.19751	0.0578111	-0.229873	0.0138185	0.458054	8.39337	8.44917	-1.03944		0.112208	8.26352	8.12337	1.10202		0.00090899	8.03912	8.32797	-1.22167	Desensitized			1
TC0500001132.mm.1	Chfr	checkpoint with forkhead and ring finger domains	5	110.136	231600	Mm.30264	605209	10078	0.0479851	0.181155	-0.0091715	0.816447	0.063162	0.0716236	0.0790914	0.0262311	-0.12471	0.0033769	-0.0778171	0.0827122	0.565073	7.70786	7.68357	1.01698		0.00938622	7.69838	7.60476	1.06705		0.00920559	7.63316	7.77227	-1.10122	Desensitized			1
TC0500001146.mm.1	Galnt9	UDP-N-acetyl-alpha-D-galactosamine:polypeptide N-acetylgalactosaminyltransferase 9	5	110.544	231605	Mm.275748	606251	72793	-0.0614324	0.508067	-0.050359	0.610375	-0.00565075	0.931048	-0.0559031	0.409248	-0.267805	0.000915066	-0.0928756	0.317665	0.537113	9.12276	9.19823	-1.0537		0.628004	9.29021	9.33239	-1.02967		0.0348253	8.99223	9.24322	-1.19003	Desensitized			1
TC0500001228.mm.1	Fam222a	family with sequence similarity 222, member A	5	114.568	433940	Mm.194212	NA	NA	0.0125313	0.843556	0.115454	0.0656038	0.00597625	0.927053	0.0203736	0.766724	0.075313	0.382803	0.190966	0.00739925	0.290765	7.2539	7.16338	1.06476		0.822509	7.21289	7.19511	1.0124		0.0360639	7.16284	6.98628	1.13019	Sensitized			1
TC0500001270.mm.1	Cit	citron	5	115.845	12704	Mm.8321	605629	21404	0.209064	0.0846175	0.405924	4.55706e-05	0.161065	0.158811	0.106048	0.392747	-0.40148	0.0287038	-0.0303731	0.873853	0.00146963	8.54771	8.12337	1.34196	Sensitized	0.249444	8.5904	8.41787	1.12704		0.100007	7.98179	8.28808	-1.23653		1
TC0500001336.mm.1	Lhx5	LIM homeobox protein 5	5	120.432	16873	Mm.5151	605992	40621	-0.00154	0.987252	-0.063035	0.534049	-0.0117575	0.877657	-0.0331494	0.67946	0.128477	0.181323	0.231574	0.00336662	0.737537	6.53418	6.5802	-1.03241		0.781819	6.54731	6.57749	-1.02114		0.0212235	6.61129	6.37065	1.18152	Sensitized			1
TC0500001344.mm.1	Rasal1	RAS protein activator like 1 (GAP1 like)	5	120.649	19415	Mm.41209	604118	3423	0.0232287	0.768451	0.0191475	0.81916	-0.0575225	0.24793	-0.0126483	0.815129	-0.194424	0.000227924	-0.0876442	0.159253	0.743002	8.75453	8.72592	1.02003		0.518355	8.84789	8.89204	-1.03108		0.0114586	8.02496	8.22018	-1.1449	Desensitized			1
TC0500001450.mm.1	Tctn2	tectonic family member 2	5	124.599	67978	Mm.1158	NA	NA	0.0217756	0.697463	0.0870575	0.124422	0.0513518	0.108814	0.04252	0.219054	-0.143842	5.23026e-05	-0.0742073	0.0852872	0.268146	7.56658	7.4904	1.05422		0.101596	7.68784	7.6268	1.04322		0.00376275	7.53451	7.68496	-1.10991	Desensitized			1
TC0500001504.mm.1	Sfswap	splicing factor, suppressor of white-apricot homolog	5	129.501	231769	Mm.288714	NA	NA	0.0713913	0.352229	0.0113345	0.89126	0.0918417	0.232897	0.225149	0.000482878	-0.274155	0.000169969	-0.164928	0.0481953	0.564603	8.26256	8.20857	1.03813		0.0093135	8.26469	8.0523	1.15861	Sensitized	0.00276807	8.07641	8.37826	-1.23272	Desensitized						1
TC0500001516.mm.1	Nupr1l	nuclear protein transcriptional regulator 1 like	5	129.909	69034	Mm.211372	NA	NA	0.00675622	0.909101	-0.0135195	0.829333	-0.077796	0.369653	-0.0497164	0.591083	0.170028	0.0499564	0.113886	0.182288	0.945281	7.22333	7.22865	-1.00369		0.479973	7.13933	7.22163	-1.0587		0.040002	7.36563	7.17097	1.14446	Sensitized			1
TC0500001546.mm.1	Gatsl2	GATS protein-like 2	5	134.1	80909	Mm.45218	NA	NA	0.044582	0.464172	0.177348	0.000594887	0.0635638	0.287797	0.0307361	0.633146	-0.201872	0.0159497	-0.00951489	0.91501	0.0163901	9.24309	9.08776	1.11368	Sensitized	0.442891	9.34929	9.2889	1.04275		0.157445	9.06157	9.21188	-1.10981		1
TC0500001578.mm.1	Baz1b	bromodomain adjacent to zinc finger domain, 1B	5	135.187	22385	Mm.40331	605681	22651	-0.0445527	0.340588	0.020993	0.676916	0.00463025	0.870902	0.0391403	0.173638	-0.131288	0.0273033	-0.0749511	0.212285	0.807154	8.56759	8.58124	-1.0095		0.200402	8.58657	8.55663	1.02097		0.0380112	8.51255	8.65451	-1.1034	Desensitized			1
TC0500001730.mm.1	Grid2ip	glutamate receptor, ionotropic, delta 2 (Grid2) interacting protein 1	5	143.357	170935	Mm.197460	NA	15781	0.03029	0.585783	0.055689	0.33837	0.0519073	0.579614	0.000315	0.997474	0.02016	0.859074	0.224115	0.0188369	0.42957	6.58068	6.52143	1.04192		0.78518	6.58247	6.5503	1.02254		0.0450758	6.57626	6.41779	1.11611	Sensitized			1
TC0500001801.mm.1	Gsx1	GS homeobox 1	5	147.189	14842	Mm.4797	NA	NA	-0.0276384	0.636958	0.04589	0.45679	0.0517653	0.542086	-0.0627272	0.482119	0.124281	0.251457	0.278713	0.000964448	0.79133	6.82938	6.81437	1.01046		0.909001	6.86047	6.87204	-1.00805		0.0455458	6.89182	6.62387	1.20409	Sensitized			1
TC0500001876.mm.1	Kl	klotho	5	150.953	16591	Mm.6500	604824	68415	-0.796947	0.0226428	-0.312376	0.444355	0.158746	0.507747	0.0799175	0.753691	-0.253752	0.216502	-0.0731789	0.713747	0.0138212	7.34234	8.07779	-1.66491	Desensitized	0.634144	7.89022	7.7372	1.11189		0.346712	7.72687	7.95516	-1.17145		1
TC0500001894.mm.1	Cyp51	cytochrome P450, family 51	5	4.08067	13121	Mm.140158	NA	NA	-0.00888578	0.864049	-0.009486	0.863174	0.0291148	0.668404	-0.0159514	0.824375	-0.085935	0.267358	-0.17932	0.00490387	0.847573	8.44171	8.4542	-1.00869		0.943713	8.45168	8.4448	1.00478		0.0258904	8.2034	8.38005	-1.13026	Desensitized			1
TC0500001911.mm.1	A330021E22Rik	RIKEN cDNA A330021E22 gene	5	5.57928	207686	Mm.319007	NA	NA	0.122988	0.069324	0.107637	0.14356	0.138346	0.164072	0.199115	0.0466282	-0.221654	0.0238395	-0.165282	0.0875203	0.135413	5.90151	5.74556	1.11415		0.069432	5.92489	5.70191	1.16715		0.00387278	5.61175	5.87632	-1.20128	Desensitized			1
TC0500001936.mm.1	Crot	carnitine O-octanoyltransferase	5	8.96603	74114	Mm.28197	606090	10899	-0.0621058	0.158003	-0.0663815	0.154523	-0.012611	0.859425	0.0220597	0.768534	-0.179873	0.0178323	-0.0929169	0.23409	0.131745	8.01629	8.10363	-1.06241		0.938432	8.01149	8.00398	1.00522		0.0319006	7.9614	8.14961	-1.13935	Desensitized			1
TC0500001938.mm.1	Dmtf1	cyclin D binding myb-like transcription factor 1	5	9.1188	23857	Mm.22480	608491	8017	0.0414171	0.575215	0.044185	0.572963	0.0619635	0.301666	0.141356	0.0118397	-0.26528	0.000621798	-0.150266	0.0827086	0.499555	7.47682	7.41863	1.04116		0.0518422	7.47521	7.33921	1.09885		0.000815227	7.2315	7.51758	-1.21933	Desensitized			1
TC0500001944.mm.1	Grm3	glutamate receptor, metabotropic 3	5	9.48524	108069	Mm.318966	601115	651	0.153241	0.163267	0.226906	0.0415268	0.021777	0.693672	-0.0137933	0.813345	-0.220745	0.0650639	-0.088444	0.460625	0.0434517	9.71461	9.45402	1.19797	Sensitized	0.961523	9.58979	9.58594	1.00267		0.162487	9.41149	9.62602	-1.16033		1
TC0500002021.mm.1	Napepld	N-acyl phosphatidylethanolamine phospholipase D	5	21.6629	242864	Mm.153292	NA	NA	-0.192868	0.0394702	-0.214832	0.0287746	-0.114933	0.187244	-0.142762	0.113721	0.100867	0.336767	0.00783556	0.938158	0.0304738	9.23291	9.51035	-1.21204	Desensitized	0.129886	9.32179	9.49136	-1.12472		0.568309	9.40299	9.3259	1.05488		1
TC0500002041.mm.1	A930003O13Rik	RIKEN cDNA A930003O13 gene	5	22.7389	330052	Mm.468581	NA	NA	0.0238373	0.762649	-0.035616	0.669914	-0.043502	0.578422	-0.0825956	0.308509	0.0897525	0.329533	0.221636	0.00261727	0.929731	4.6403	4.65042	-1.00704		0.425852	4.63161	4.71556	-1.05992		0.0218886	4.66475	4.45816	1.15396	Sensitized			1
TC0500002092.mm.1	Crygn	crystallin, gamma N	5	24.751	214301	Mm.63484	609603	16986	-0.108733	0.259401	-0.09579	0.353142	0.0353653	0.62207	-0.0434261	0.565008	0.177774	0.0919591	0.265512	0.00245772	0.149563	6.04725	6.18558	-1.10062		0.908852	6.17475	6.18306	-1.00577		0.00473853	6.1591	5.86143	1.22916	Sensitized			1
TC0500002101.mm.1	E130116L18Rik	RIKEN cDNA E130116L18 gene	5	25.2228	77870	NA	NA	NA	0.0107604	0.883018	-0.032916	0.670215	-0.014795	0.866274	0.0155633	0.866546	0.129244	0.126119	0.170593	0.0232451	0.876923	9.06659	9.08318	-1.01157		0.988483	9.03736	9.03569	1.00116		0.0397987	9.13301	8.93103	1.15028	Sensitized			1
TC0500002136.mm.1	Shh	sonic hedgehog	5	28.4568	20423	Mm.57202	600725	30961	0.0546867	0.565086	-0.061923	0.538685	0.0927675	0.16858	0.0245806	0.740025	0.112061	0.13977	0.142672	0.0369582	0.943762	6.89324	6.90232	-1.00631		0.335971	6.89038	6.81627	1.05271		0.0109814	6.83387	6.66211	1.12643	Sensitized			1
TC0500002182.mm.1	Ift172	intraflagellar transport 172	5	31.2533	67661	Mm.293023	607386	15202	0.0433524	0.527223	0.0273925	0.708017	0.058291	0.308495	0.138251	0.00911736	-0.229153	0.00463092	-0.182994	0.0234727	0.597672	7.94521	7.89777	1.03343		0.037459	7.9894	7.85781	1.0955		0.0039963	7.71385	7.99517	-1.21531	Desensitized			1
TC0500002242.mm.1	Mir467g	microRNA 467g	5	34.7329	NA	NA	NA	NA	0.0159824	0.838781	0.077208	0.345226	-0.042216	0.464841	-0.00528944	0.931631	0.242404	0.00224405	0.0926138	0.294327	0.566472	2.10892	2.0435	1.04639		0.718628	2.05102	2.08066	-1.02076		0.0264274	2.25516	2.02247	1.17502	Sensitized			1
TC0500002248.mm.1	Cpz	carboxypeptidase Z	5	35.5022	242939	Mm.108557	603105	2709	-0.000973111	0.98893	-0.003999	0.957128	-0.0467065	0.514656	-0.0660133	0.378308	0.107798	0.131737	0.139211	0.0298583	0.969023	7.0524	7.05588	-1.00242		0.457761	7.00573	7.08017	-1.05296		0.0436552	7.10111	6.93462	1.12233	Sensitized			1
TC0500002263.mm.1	Bloc1s4	biogenesis of lysosomal organelles complex-1, subunit 4, cappuccino	5	36.7474	117197	Mm.46744	NA	NA	-0.0655276	0.431374	-0.205341	0.00795168	-0.0445263	0.746062	-0.136286	0.337706	0.054715	0.514811	0.0911569	0.239985	0.0115812	6.20775	6.39654	-1.13981	Desensitized	0.499546	6.2621	6.38385	-1.08806		0.11663	6.37381	6.27613	1.07005		1
TC0500002268.mm.1	Wfs1	Wolfram syndrome 1 homolog (human)	5	36.9661	22393	Mm.20916	606201	4380	0.107747	0.178719	0.187516	0.0167522	0.06578	0.656687	-0.183741	0.224771	-0.191821	0.0885084	-0.009918	0.930033	0.00425618	10.0445	9.84125	1.15125	Sensitized	0.606987	10.1535	10.2402	-1.06196		0.381984	9.74201	9.8854	-1.1045		1
TC0500002286.mm.1	Wdr1	WD repeat domain 1	5	38.5268	22388	Mm.2654	604734	6628	-0.0856289	0.146227	-0.125465	0.0351377	-0.05776	0.328838	-0.0397444	0.529319	-0.01316	0.770037	-0.0196	0.643298	0.0472478	10.1657	10.3103	-1.10547	Desensitized	0.442212	10.3073	10.3704	-1.04468		0.645086	10.3562	10.3782	-1.01537		1
TC0500002411.mm.1	Lgi2	leucine-rich repeat LGI family, member 2	5	52.5379	246316	Mm.44721	608301	10048	0.175877	0.0999064	0.31551	0.00115951	0.115036	0.349342	0.000169167	0.99898	-0.340058	0.0103705	-0.124902	0.375617	0.00627969	8.89278	8.55435	1.26438	Sensitized	0.697848	8.9183	8.84739	1.05038		0.0569277	8.22893	8.55212	-1.2511		1
TC0500002420.mm.1	Sel1l3	sel-1 suppressor of lin-12-like 3	5	53.1071	231238	Mm.235020	NA	9054	0.0326784	0.697744	0.0986635	0.257238	-0.0031855	0.95453	0.0766925	0.173712	-0.240355	0.00387939	-0.0611487	0.507318	0.406994	8.2644	8.17292	1.06546		0.46858	8.32202	8.27089	1.03608		0.0469796	8.15019	8.36118	-1.15748	Desensitized			1
TC0500002481.mm.1	Tlr6	toll-like receptor 6	5	64.9531	21899	Mm.42146	605403	21223	-0.172176	0.0482828	-0.0530025	0.59551	-0.107317	0.164956	0.0226908	0.789776	0.054572	0.655194	0.0980716	0.389084	0.0301567	3.13835	3.2869	-1.10845	Desensitized	0.574514	3.22008	3.27041	-1.0355		0.485407	3.58569	3.48366	1.07328		1
TC0500002486.mm.1	Ugdh	UDP-glucose dehydrogenase	5	65.4132	22235	Mm.344831	603370	2520	0.0247438	0.594679	-0.027616	0.575313	0.0809358	0.0458225	0.0815936	0.0584142	-0.133338	0.0342527	-0.0786933	0.212534	0.950343	7.29728	7.3011	-1.00265		0.0608153	7.35951	7.25322	1.07646		0.0356667	7.44822	7.59405	-1.10637	Desensitized			1
TC0500002539.mm.1	Kctd8	potassium channel tetramerisation domain containing 8	5	69.1093	243043	Mm.234821	NA	18464	-0.134109	0.0471053	0.041773	0.589434	-0.0415227	0.352373	-0.0334881	0.480571	-0.353928	0.000147706	-0.183889	0.0937962	0.46553	6.37066	6.42704	-1.03985		0.223604	6.46193	6.51066	-1.03436		0.00415805	6.14291	6.51393	-1.29327	Desensitized			1
TC0500002558.mm.1	Gabra2	gamma-aminobutyric acid (GABA) A receptor, subunit alpha 2	5	70.9586	14395	Mm.5304	137140	20217	-0.0170349	0.840047	-0.0269815	0.762857	-0.180448	0.0884895	-0.0692472	0.559095	0.235905	0.00403418	0.0380978	0.676508	0.708151	9.97822	10.0084	-1.02117		0.23023	11.031	11.19	-1.1165		0.00338928	11.4821	11.2891	1.14313	Sensitized			1
TC0500002651.mm.1	Igfbp7	insulin-like growth factor binding protein 7	5	77.3492	29817	Mm.233470	602867	1193	-0.0977267	0.251993	0.006859	0.941261	0.0358567	0.568988	-0.126992	0.0354576	-0.222661	0.0805112	-0.291473	0.00874505	0.644901	9.06338	9.1213	-1.04097		0.0385023	9.12011	9.18596	-1.0467		0.0128169	8.82932	9.17574	-1.2714	Desensitized			1
TC0500002652.mm.1	Pea15b	phosphoprotein enriched in astrocytes 15B	5	77.5112	231332	Mm.373616	NA	NA	0.127683	0.120277	0.017395	0.849607	0.00349175	0.912201	0.0343008	0.291526	0.18223	0.0365672	0.144336	0.0884247	0.397275	5.3911	5.29659	1.0677		0.537591	5.24536	5.21946	1.01811		0.0104546	5.34418	5.12123	1.16712	Sensitized			1
TC0500002666.mm.1	Tecrl	trans-2,3-enoyl-CoA reductase-like	5	83.2781	243078	Mm.126783	NA	NA	-0.0439431	0.288851	0.045902	0.296594	-0.107901	0.144596	-0.0923206	0.24484	-0.153201	0.00316884	-0.071056	0.208765	0.873481	3.47381	3.46927	1.00315		0.0336674	3.51197	3.64228	-1.09453		0.00930847	3.39167	3.54678	-1.11351	Desensitized			1
TC0500002697.mm.1	Ugt2a2	UDP glucuronosyltransferase 2 family, polypeptide A2	5	87.4595	552899	Mm.26794	NA	NA	0.0517931	0.494685	-0.0336435	0.677742	-0.148078	0.120172	-0.139879	0.168831	0.058531	0.443547	0.165161	0.00912212	0.920928	3.64324	3.63398	1.00644		0.161575	3.60394	3.7919	-1.13916		0.00751469	3.67525	3.52726	1.10802	Sensitized			1
TC0500002734.mm.1	Ereg	epiregulin	5	91.0519	13874	Mm.4791	602061	1097	0.0564564	0.567288	-0.0208725	0.842929	0.0598763	0.528804	-0.108412	0.270009	0.276118	0.0223012	0.194976	0.104659	0.865094	5.6096	5.58822	1.01493		0.737498	5.55815	5.59636	-1.02684		0.0402533	5.67902	5.35645	1.25056	Sensitized			1
TC0500002739.mm.1	1700063O14Rik	RIKEN cDNA 1700063O14 gene	5	91.7662	73452	Mm.396233	NA	NA	-0.251203	0.0124161	-0.206611	0.067644	0.0583578	0.530273	-0.0423525	0.667237	-0.184992	0.183858	-0.0248651	0.855182	0.00811163	4.59323	4.90229	-1.23891	Desensitized	0.953607	4.77156	4.76497	1.00458		0.433425	4.50663	4.65475	-1.10813		1
TC0500002767.mm.1	Sowahb	sosondowah ankyrin repeat domain family member B	5	93.0411	78088	Mm.245085	NA	NA	0.20252	0.372	0.524362	0.015467	0.203554	0.259314	-0.105609	0.587469	-0.346455	0.171948	0.0327504	0.895296	0.0391094	6.48327	5.97853	1.41886	Sensitized	0.821705	6.41451	6.36236	1.03681		0.424402	6.00042	6.22683	-1.16992		1
TC0500002802.mm.1	Naa11	N(alpha)-acetyltransferase 11, NatA catalytic subunit	5	97.3822	97243	Mm.11746	NA	NA	-0.101311	0.41494	-0.0770545	0.56162	-0.169824	0.00892437	-0.147345	0.0425503	0.0400825	0.665154	0.0753902	0.381938	0.509131	4.32881	4.44898	-1.08686		0.0101669	4.38181	4.58833	-1.1539	Desensitized	0.472702	4.51969	4.44259	1.05489			1
TC0500002803.mm.1	Gk2	glycerol kinase 2	5	97.4551	14626	Mm.61206	137028	133273	-0.00463467	0.964025	0.0220555	0.839498	0.0292188	0.700743	-0.0599167	0.450119	0.125968	0.336348	0.325464	0.00156761	0.915663	4.8584	4.84563	1.00889		0.814704	4.837	4.8605	-1.01642		0.0169648	4.88487	4.58566	1.23046	Sensitized			1
TC0500002811.mm.1	A730035I17Rik	RIKEN cDNA A730035I17 gene	5	98.1853	NA	NA	NA	NA	-0.0629258	0.340743	-0.15371	0.0148832	-0.150889	0.0366258	-0.17656	0.0168717	0.185198	0.0474119	0.0251624	0.792371	0.0840611	8.03115	8.1814	-1.10976		0.0307325	8.04435	8.25944	-1.16078	Desensitized	0.24841	8.23172	8.08326	1.10839			1
TC0500002812.mm.1	Mir703	microRNA 703	5	98.4756	735265	NA	NA	NA	0.0492	0.709394	0.1345	0.328225	-0.082785	0.360956	-0.0618083	0.521793	0.274745	0.0225236	0.0691422	0.582694	0.475312	10.8383	10.7106	1.09255		0.501677	10.5806	10.6744	-1.06713		0.00425874	11.0182	10.7775	1.18156	Sensitized			1
TC0500002818.mm.1	Rasgef1b	RasGEF domain family, member 1B	5	99.2174	320292	Mm.259074	NA	14860	0.282999	0.175473	0.513967	0.0106506	0.196439	0.0923652	0.124437	0.333112	-0.340228	0.0665202	0.01899	0.919451	0.0177898	7.3608	6.81175	1.46312	Sensitized	0.158129	7.24817	7.04114	1.15431		0.166766	6.65395	6.88476	-1.1735		1
TC0500002823.mm.1	A830083F22	uncharacterized protein A830083F22	5	99.7307	330133	NA	NA	NA	0.149959	0.00416919	0.0947005	0.130034	0.127175	0.00697836	0.0792778	0.155625	-0.0816085	0.0791682	-0.0474596	0.299356	0.0290766	5.41684	5.25279	1.12042	Sensitized	0.0434718	5.35979	5.22664	1.09668		0.153617	5.16337	5.25217	-1.06349		1
TC0500002828.mm.1	Hnrnpdl	heterogeneous nuclear ribonucleoprotein D-like	5	100.034	50926	Mm.389579	NA	NA	0.0587182	0.453189	-0.0375815	0.653362	0.0138448	0.877873	0.134353	0.136304	-0.0948215	0.291303	-0.184523	0.0164758	0.906074	8.29169	8.28078	1.00759		0.338466	8.13015	8.02861	1.07291		0.0292387	8.13259	8.31894	-1.13788	Desensitized			1
TC0500002871.mm.1	4930429D17Rik	RIKEN cDNA 4930429D17 gene	5	103.23	74624	Mm.389662	NA	NA	0.0443353	0.61442	0.0562005	0.546161	-0.129497	0.0409753	-0.175307	0.00420902	0.0276895	0.65871	0.000478	0.993575	0.583794	4.79059	4.72195	1.04873		0.0129953	4.68357	4.88462	-1.14954	Desensitized	0.697634	4.77619	4.7561	1.01402			1
TC0500002927.mm.1	Glmn	glomulin, FKBP associated protein	5	107.549	170823	Mm.41417	601749	14239	0.0626327	0.377631	0.002607	0.972843	0.010273	0.91217	0.0941	0.326899	-0.154529	0.0407218	-0.0845367	0.26429	0.588832	6.50536	6.46323	1.02963		0.546083	6.46552	6.39405	1.05079		0.0305109	6.49841	6.66313	-1.12095	Desensitized			1
TC0500002962.mm.1	Vmn2r11	vomeronasal 2, receptor 11	5	109.047	384219	Mm.469885	NA	NA	0.113556	0.161323	0.0325275	0.716122	-0.0280882	0.720257	-0.0321489	0.697226	0.17127	0.0259929	0.064374	0.417316	0.339632	3.21349	3.11726	1.06898		0.658856	3.13042	3.16996	-1.02779		0.0109907	3.23392	3.0702	1.12017	Sensitized			1
TC0500002970.mm.1	Vmn2r-ps23	vomeronasal 2, receptor, pseudogene 23	5	109.578	NA	NA	NA	NA	-0.116929	0.307246	-0.240774	0.0328847	-0.0812435	0.410728	-0.0353925	0.737299	0.0986235	0.332524	0.0966718	0.312873	0.00730875	3.51892	3.76607	-1.18686	Desensitized	0.412958	3.51246	3.58696	-1.05299		0.406601	3.76369	3.6311	1.09626		1
TC0500002972.mm.1	4930522L14Rik	RIKEN cDNA 4930522L14 gene	5	109.736	NA	Mm.381460	NA	NA	-0.007414	0.921175	-0.0120685	0.879259	0.0055955	0.923063	0.114194	0.039137	-0.138707	0.0232439	-0.122866	0.0356914	0.902539	6.69785	6.71123	-1.00932		0.0626382	6.61829	6.53579	1.05885		0.00276767	6.62254	6.8006	-1.13136	Desensitized			1
TC0500003012.mm.1	Miat	myocardial infarction associated transcript (non-protein coding)	5	112.213	330166	Mm.44854	611082	NA	0.158396	0.0208169	0.0125755	0.877038	0.11074	0.325548	0.234559	0.0317756	-0.288862	0.0152899	-0.326744	0.00166717	0.0421792	7.9213	7.81049	1.07983		0.111087	7.82487	7.59434	1.17327		0.000755283	7.55679	7.97317	-1.33457	Desensitized			1
TC0500003024.mm.1	Adrbk2	adrenergic receptor kinase, beta 2	5	112.91	320129	Mm.285619	109636	21072	0.111169	0.0359224	0.0653015	0.277512	0.110985	0.13007	0.174955	0.0137771	-0.152354	0.0454013	-0.0553867	0.473577	0.0837448	8.85974	8.74163	1.08531		0.0414054	8.96291	8.77349	1.14031	Sensitized	0.138397	8.69694	8.84137	-1.10529			1
TC0500003028.mm.1	Sgsm1	small G protein signaling modulator 1	5	113.243	52850	Mm.200203	611417	64485	0.251739	0.0115242	0.259978	0.0147422	0.168926	0.0116001	0.148863	0.0450816	-0.104961	0.0812269	-0.00370378	0.951234	0.0036784	8.76441	8.41688	1.27238	Sensitized	0.0241938	8.76631	8.55929	1.1543	Sensitized	0.32944	8.55872	8.63608	-1.05508					1
TC0500003161.mm.1	1700021F13Rik	RIKEN cDNA 1700021F13 gene	5	119.805	76926	NA	NA	NA	-0.00947267	0.932135	0.0272805	0.816957	-0.0666502	0.516027	-0.0865778	0.421007	0.185028	0.12151	0.231945	0.0309731	0.930671	5.71325	5.69986	1.00933		0.484078	5.6761	5.77705	-1.07248		0.0325716	5.83256	5.55129	1.21526	Sensitized			1
TC0500003191.mm.1	Mapkapk5	MAP kinase-activated protein kinase 5	5	121.519	17165	Mm.272206	606723	69077	0.00877933	0.783141	-0.003042	0.928463	0.0656245	0.0144467	0.0756856	0.00549634	-0.132942	0.0042419	-0.133063	0.00174275	0.922677	7.29102	7.28755	1.00241		0.00618053	7.29105	7.19827	1.06642		0.00822451	7.18005	7.36054	-1.13328	Desensitized			1
TC0500003202.mm.1	Cux2	cut-like homeobox 2	5	121.858	13048	Mm.332661	610648	22426	0.227548	0.0538277	0.331522	0.00359459	0.14145	0.0646767	0.0364775	0.675073	-0.21798	0.118387	0.0126902	0.927077	0.0132625	7.68275	7.29967	1.30412	Sensitized	0.206172	7.64305	7.53075	1.08095		0.300615	7.33974	7.48728	-1.10768		1
TC0500003215.mm.1	Ift81	intraflagellar transport 81	5	122.55	12589	Mm.10125	605489	7664	-0.00207578	0.948549	-0.001048	0.975498	-0.0211715	0.702443	0.058355	0.307541	-0.115125	0.0659008	-0.117654	0.043076	0.94955	7.63445	7.63654	-1.00144		0.6646	7.57343	7.54605	1.01915		0.00344021	7.47412	7.63198	-1.11564	Desensitized			1
TC0500003220.mm.1	Anapc5	anaphase-promoting complex subunit 5	5	122.787	59008	Mm.332667	606948	41118	0.080188	0.0661797	0.019563	0.693158	0.0775738	0.292106	0.177273	0.00961133	-0.193992	0.0172233	-0.150715	0.0602542	0.197944	9.57837	9.51284	1.04646		0.0551744	9.53457	9.36411	1.12542		0.00842271	9.32754	9.56299	-1.17728	Desensitized			1
TC0500003226.mm.1	AI480526	expressed sequence AI480526	5	123.134	NA	Mm.458764	NA	NA	0.0836027	0.0885673	0.061245	0.255611	0.128437	0.172293	0.185367	0.050677	-0.223502	0.00610598	-0.114367	0.185739	0.0537569	6.70216	6.60466	1.06991		0.0936189	6.68218	6.47481	1.15458		0.0124569	6.44118	6.67435	-1.17541	Desensitized			1
TC0500003245.mm.1	Vps37b	vacuolar protein sorting 37B	5	124.005	330192	Mm.4079	610037	11649	0.0280342	0.672183	-0.0054915	0.937944	-0.0348065	0.528811	0.0265025	0.650637	0.134402	0.0452352	0.102047	0.118613	0.856534	8.07265	8.05855	1.00982		0.953923	8.06492	8.06799	-1.00213		0.0440555	8.2332	8.07159	1.11853	Sensitized			1
TC0500003296.mm.1	Rimbp2	RIMS binding protein 2	5	128.758	231760	Mm.233996	611602	14672	0.0696509	0.274947	0.0575105	0.400315	0.098291	0.0650759	0.127731	0.0166189	-0.0191625	0.783872	-0.0442291	0.498347	0.328743	9.12324	9.03739	1.06132		0.0397359	9.17292	9.024	1.10874	Sensitized	0.658141	9.1025	9.14462	-1.02963			1
TC0500003371.mm.1	Gtf2ird1	general transcription factor II I repeat domain-containing 1	5	134.358	57080	Mm.332735	604318	4158	0.0960111	0.165943	0.127717	0.0743764	0.100398	0.057484	0.129609	0.0141363	-0.129941	0.055499	-0.0341478	0.619636	0.063863	7.35733	7.20438	1.11184		0.024259	7.40407	7.25256	1.11073	Sensitized	0.160919	7.2028	7.31757	-1.0828			1
TC0500003395.mm.1	Hip1	huntingtin interacting protein 1	5	135.407	215114	Mm.280805	601767	2921	-0.0171971	0.683089	0.098279	0.0125693	-0.00521475	0.901226	-0.0617347	0.142731	-0.175412	0.00200139	-0.0925318	0.135189	0.04506	8.15356	8.09442	1.04185		0.173207	8.16573	8.21168	-1.03236		0.0211636	7.98168	8.16645	-1.13664	Desensitized			1
TC0500003415.mm.1	Orai2	ORAI calcium release-activated calcium modulator 2	5	136.147	269717	Mm.308396	NA	NA	-0.144478	0.0825843	-0.230551	0.00356634	-0.0900687	0.323465	-0.17705	0.0490278	0.206202	0.0396088	0.00676778	0.947779	0.0188185	8.22312	8.48068	-1.19545	Desensitized	0.0355655	8.27697	8.45497	-1.13131	Desensitized	0.20184	8.56415	8.41251	1.11083					1
TC0500003418.mm.1	Cux1	cut-like homeobox 1	5	136.248	13047	Mm.320317	116896	22551	0.147164	0.180309	0.258589	0.0158837	0.0719522	0.187123	-0.00432583	0.94243	-0.139076	0.125216	-0.0139036	0.877098	0.0306146	8.22776	7.94845	1.21362	Sensitized	0.562209	8.11876	8.07747	1.02903		0.282789	7.85854	7.96682	-1.07794		1
TC0500003439.mm.1	Srrt	serrate RNA effector molecule homolog (Arabidopsis)	5	137.296	83701	Mm.387734	NA	NA	0.0800131	0.177084	0.0801115	0.204662	0.165614	0.0344937	0.233524	0.00141846	-0.261694	0.000478863	-0.0398764	0.656546	0.113737	8.55073	8.44207	1.07823		0.00266049	8.65179	8.38821	1.20046	Sensitized	0.00964491	8.23058	8.44314	-1.15874	Desensitized						1
TC0500003491.mm.1	Mir339	microRNA 339	5	139.369	723898	Mm.490781	NA	NA	0.18057	0.00793908	0.163597	0.0305592	0.0553013	0.673442	0.0498528	0.718848	-0.004366	0.962412	-0.0277176	0.750468	0.000512813	6.39056	6.15762	1.17522	Sensitized	0.745637	6.25024	6.18169	1.04866		0.83701	6.34556	6.36649	-1.01462		1
TC0500003496.mm.1	Micall2	MICAL-like 2	5	139.707	231830	Mm.240510	NA	NA	-0.0141418	0.715432	0.002138	0.958674	-0.0125433	0.741371	-0.0195297	0.624831	0.113337	0.0634831	0.149809	0.00423469	0.891291	6.19573	6.20329	-1.00526		0.693911	6.20547	6.22671	-1.01483		0.0245108	6.28225	6.10499	1.13073	Sensitized			1
TC0500003547.mm.1	Olfr718-ps1	olfactory receptor 718, pseudogene 1	5	143.137	NA	NA	NA	NA	0.0359011	0.753125	0.131874	0.264138	0.0881625	0.429316	-0.0287681	0.809257	0.101654	0.344715	0.26819	0.0014555	0.438172	6.72279	6.60552	1.08468		0.795096	6.70027	6.66593	1.02409		0.0207576	6.74327	6.49825	1.18511	Sensitized			1
TC0500003582.mm.1	Tmem130	transmembrane protein 130	5	144.736	243339	Mm.126793	NA	17680	0.105451	0.274399	0.196245	0.0412291	0.17102	0.00705541	0.132314	0.0698885	-0.120215	0.00778674	-0.0253044	0.605827	0.14669	10.5025	10.2946	1.15506		0.0370437	10.6191	10.4223	1.14619	Sensitized	0.116303	10.4138	10.516	-1.07336			1
TC0500003685.mm.1	N4bp2l1	NEDD4 binding protein 2-like 1	5	150.572	100637	Mm.279932	NA	NA	0.058958	0.113178	0.0238405	0.564341	0.125331	0.00751488	0.141398	0.00308855	-0.098106	0.130518	-0.101077	0.094936	0.15082	7.44834	7.39341	1.03881		0.00827211	7.54469	7.36967	1.12898	Sensitized	0.0513077	7.36186	7.49691	-1.09813			1
TC0500003703.mm.1	D730045B01Rik	RIKEN cDNA D730045B01 gene	5	151.368	NA	Mm.160009	NA	NA	-0.111643	0.159216	-0.210092	0.00483025	-0.049663	0.56497	0.00375028	0.967373	0.129802	0.101167	0.043984	0.575483	0.00470975	5.75744	5.97928	-1.16622	Desensitized	0.807838	5.78402	5.81199	-1.01957		0.257021	5.90354	5.78255	1.08748		1
TC0500003717.mm.1	Rsph10b	radial spoke head 10 homolog B (Chlamydomonas)	5	143.933	75136	Mm.389710	NA	NA	0.0829224	0.103466	0.096811	0.0692524	0.116216	0.118099	0.105256	0.186396	-0.210205	0.00097517	-0.114011	0.107028	0.152605	6.19216	6.0697	1.08859		0.105905	6.24196	6.09757	1.10526		0.0136744	5.96671	6.19014	-1.16751	Desensitized			1
TC0500003725.mm.1	Pisd	phosphatidylserine decarboxylase	5	32.7363	320951	Mm.273765	612770	81653	0.0867867	0.195907	-0.022325	0.761783	0.144692	0.00657536	0.109844	0.0742156	-0.0908365	0.00811171	-0.0115193	0.757647	0.547753	8.72165	8.68181	1.028		0.00670097	8.78265	8.61756	1.12123	Sensitized	0.107963	8.98517	9.05746	-1.05138			1
TC0600000010.mm.1	Col1a2	collagen, type I, alpha 2	6	4.50481	12843	Mm.277792	120160	69	-0.0747969	0.45279	0.0504675	0.635437	-0.035665	0.754527	-0.0287369	0.811279	-0.133476	0.039113	-0.122628	0.0455314	0.932566	7.17255	7.18459	-1.00838		0.766536	7.1969	7.23874	-1.02943		0.0146502	7.06607	7.24024	-1.12832	Desensitized			1
TC0600000038.mm.1	Dlx6	distal-less homeobox 6	6	6.86333	13396	Mm.439763	600030	87855	0.183894	0.00837195	0.0714415	0.395722	0.0155812	0.630439	0.0202244	0.55241	-0.0096895	0.815375	-0.056598	0.128933	0.0340199	6.17357	6.00432	1.12447	Sensitized	0.477435	6.08922	6.06563	1.01649		0.260306	6.08488	6.12819	-1.03047		1
TC0600000044.mm.1	Tac1	tachykinin 1	6	7.55488	21333	Mm.1440	162320	2394	0.121569	0.243951	0.21208	0.0422587	0.124443	0.128389	0.0284886	0.753913	-0.312275	0.000382477	-0.138353	0.17644	0.0801276	6.43282	6.20319	1.17254		0.377459	6.36192	6.26561	1.06903		0.00446039	6.01162	6.32361	-1.24142	Desensitized			1
TC0600000095.mm.1	1700016P04Rik	RIKEN cDNA 1700016P04 gene	6	13.4133	69413	Mm.177847	NA	NA	-0.148736	0.102178	-0.23134	0.00915608	-0.0596353	0.558966	-0.128961	0.217703	0.089181	0.370688	-0.00101067	0.991563	0.0248134	3.60793	3.86878	-1.19819	Desensitized	0.268877	3.67728	3.80325	-1.09125		0.567114	3.80803	3.74498	1.04467		1
TC0600000128.mm.1	Cav1	caveolin 1, caveolae protein	6	17.3063	12389	Mm.28278	601047	1330	-0.0590682	0.463647	0.0279005	0.746466	-0.0679938	0.181786	-0.0975364	0.0582493	-0.141067	0.044338	-0.140211	0.0320269	0.868071	6.7237	6.74175	-1.01259		0.10954	6.70936	6.81873	-1.07876		0.0389569	6.79314	6.98404	-1.14147	Desensitized			1
TC0600000151.mm.1	Lsm8	LSM8 homolog, U6 small nuclear RNA associated	6	18.8486	76522	Mm.275158	602243	9419	-0.199141	0.00134083	-0.195472	0.0043913	-0.0468128	0.60222	0.0623911	0.508211	0.035226	0.608849	-0.0170744	0.793342	0.00150712	7.04426	7.3119	-1.20384	Desensitized	0.898656	7.19367	7.17928	1.01002		0.805867	7.2848	7.27062	1.00988		1
TC0600000182.mm.1	Cped1	cadherin-like and PC-esterase domain containing 1	6	21.9859	214642	Mm.221404	NA	NA	-0.0938102	0.439084	-0.007828	0.952085	0.0202707	0.838632	-0.0859189	0.405608	-0.329919	0.0154713	-0.417005	0.000135521	0.728769	6.0348	6.1007	-1.04674		0.717186	6.02877	6.07578	-1.03312		0.000877961	5.77057	6.27431	-1.41788	Desensitized			1
TC0600000222.mm.1	Lep	leptin	6	29.0602	16846	Mm.277072	164160	193	-0.0461287	0.572711	-0.0868985	0.308913	0.042029	0.733168	-0.04017	0.757351	0.096265	0.349686	0.185952	0.0397693	0.415921	5.69991	5.79163	-1.06564		0.991959	5.72018	5.72213	-1.00135		0.0140586	5.79716	5.60885	1.13942	Sensitized			1
TC0600000277.mm.1	Mest	mesoderm specific transcript	6	30.7235	17294	Mm.335639	601029	1800	0.233012	0.0535699	0.174105	0.19252	0.15082	0.114322	0.0855294	0.415658	-0.185984	0.0291791	-0.200096	0.00967402	0.154526	8.17666	7.90251	1.20928		0.0973444	8.16444	8.01241	1.11113		0.00319018	7.92169	8.18317	-1.19871	Desensitized			1
TC0600000281.mm.1	Copg2os2	coatomer protein complex, subunit gamma 2, opposite strand 2	6	30.8028	100044236	Mm.22891	NA	NA	0.314016	0.0529094	0.279735	0.113116	0.0998175	0.463827	0.165221	0.240651	-0.334876	0.0245671	-0.308157	0.029177	0.0306331	10.5089	10.1072	1.32104		0.113843	10.235	10.0592	1.1296		0.0125445	9.95226	10.3896	-1.35407	Desensitized			1
TC0600000381.mm.1	Luc7l2	LUC7-like 2	6	38.5513	192196	Mm.276133	613056	56737	0.0222487	0.796129	-0.047482	0.601541	0.0392995	0.560078	0.103238	0.12825	-0.191229	0.108765	-0.236699	0.0272325	0.794652	7.65713	7.67674	-1.01369		0.25553	7.57274	7.47709	1.06855		0.0143602	7.44226	7.73102	-1.22159	Desensitized			1
TC0600000409.mm.1	Wee2	WEE1 homolog 2 (S. pombe)	6	40.4429	381759	Mm.20593	NA	NA	0.0285682	0.686431	-0.025731	0.731995	0.014048	0.818716	-0.0185603	0.773742	0.150126	0.0557682	0.158614	0.0281538	0.999884	4.95409	4.9541	-1.00001		0.955487	4.98247	4.98667	-1.00292		0.0340332	5.03426	4.82507	1.15605	Sensitized			1
TC0600000420.mm.1	Trbv3	T cell receptor beta, variable 3	6	41.0483	NA	Mm.333013	NA	NA	0.033222	0.713818	0.0426055	0.657024	-0.186659	0.0242254	-0.18067	0.0428769	-0.126968	0.111165	0.0117391	0.882336	0.668862	3.29073	3.23894	1.03655		0.0311217	3.22594	3.46588	-1.18095	Desensitized	0.363107	3.17616	3.2593	-1.05932			1
TC0600000453.mm.1	Tas2r144	taste receptor, type 2, member 144	6	42.2153	387515	Mm.377922	NA	NA	0.0317973	0.697848	-0.053553	0.535523	-0.168603	0.0294909	-0.199144	0.0114421	0.120484	0.214108	0.0808018	0.384924	0.870257	4.77305	4.79087	-1.01242		0.021322	4.67613	4.91775	-1.18232	Desensitized	0.156875	4.81173	4.67373	1.10038			1
TC0600000482.mm.1	Olfr13	olfactory receptor 13	6	43.174	18310	Mm.250444	NA	NA	0.0821993	0.521505	0.059799	0.661696	0.43732	0.00597675	0.244138	0.201735	0.194188	0.168174	0.00249533	0.985615	0.519291	2.79358	2.69802	1.06848		0.0361113	3.00435	2.56621	1.35486	Sensitized	0.37405	2.93721	2.7969	1.10214			1
TC0600000681.mm.1	Vmn1r5	vomeronasal 1 receptor 5	6	56.9853	171192	Mm.377172	NA	NA	0.0450296	0.697184	0.055239	0.652309	-0.011741	0.901541	-0.0853389	0.385281	-0.22267	0.00928702	-0.171517	0.044199	0.667876	2.54014	2.47174	1.04856		0.621478	2.53711	2.60342	-1.04703		0.0190612	2.36164	2.63095	-1.20523	Desensitized			1
TC0600000684.mm.1	Vmn1r9	vomeronasal 1 receptor 9	6	57.0709	171203	Mm.377181	NA	NA	-0.0815253	0.460496	-0.16925	0.134104	0.133351	0.155451	0.0101203	0.922292	0.22764	0.00352018	0.0749716	0.384083	0.304406	3.56302	3.73632	-1.12764		0.402648	3.75263	3.66356	1.06368		0.0199952	3.80763	3.59683	1.15733	Sensitized			1
TC0600000688.mm.1	Vmn1r-ps8	vomeronasal 1 receptor, pseudogene 8	6	57.1885	NA	NA	NA	NA	0.0599289	0.451685	-0.0031895	0.970244	0.169994	0.0845917	0.213799	0.0330311	-0.0610455	0.593565	0.0522627	0.628331	0.668572	3.29363	3.25738	1.02544		0.00874619	3.36549	3.11286	1.19137	Sensitized	0.931029	3.27254	3.28254	-1.00696			1
TC0600000693.mm.1	Vmn1r-ps10	vomeronasal 1 receptor, pseudogene 10	6	57.3129	NA	NA	NA	NA	-0.000515556	0.994936	0.0193045	0.822524	0.187364	0.0850041	0.0198311	0.871736	-0.192685	0.0390232	-0.212375	0.0118855	0.896916	3.47913	3.46567	1.00937		0.357092	3.52624	3.39721	1.09356		0.0269831	3.28381	3.55797	-1.20929	Desensitized			1
TC0600000711.mm.1	Abcg2	ATP-binding cassette, sub-family G (WHITE), member 2	6	58.5845	26357	Mm.333096	603756	55852	-0.0729131	0.181582	-0.022616	0.706117	-0.0660883	0.182764	-0.0577739	0.275783	-0.246172	0.00720226	-0.158687	0.0927694	0.353841	6.77258	6.83561	-1.04466		0.223919	6.72557	6.80624	-1.05751		0.00722956	6.55307	6.83092	-1.21239	Desensitized			1
TC0600000798.mm.1	Igkv20-101-2	Igkv20-101-2 immunoglobulin kappa chain variable 20-101-2	6	68.4749	NA	NA	NA	NA	0.233116	0.00773013	0.122581	0.240164	-0.211775	0.0472277	-0.109896	0.363186	-0.0737165	0.531236	-0.0342282	0.759331	0.0267507	4.2867	4.04928	1.17888	Sensitized	0.0760086	4.03224	4.23864	-1.15381		0.661942	4.1168	4.19146	-1.05311		1
TC0600000876.mm.1	Reg3a	regenerating islet-derived 3 alpha	6	78.3807	19694	Mm.2552	NA	128216	0.103258	0.216975	0.155188	0.0693615	-0.099238	0.215215	-0.161079	0.0430351	0.18336	0.0795553	0.197961	0.0397629	0.176053	4.62429	4.44706	1.13071		0.0860777	4.55154	4.72413	-1.12708		0.00400447	4.71313	4.4549	1.19601	Sensitized			1
TC0600000877.mm.1	Reg2	regenerating islet-derived 2	6	78.4052	19693	Mm.46360	NA	68517	-0.0639173	0.446808	-0.107263	0.219459	-0.16776	0.0960247	-0.245522	0.0125847	-0.0868955	0.466423	0.100023	0.371107	0.318452	4.31095	4.42865	-1.08501		0.0317936	4.29962	4.57284	-1.2085	Desensitized	0.986186	4.33776	4.33553	1.00155			1
TC0600000916.mm.1	Aup1	ancient ubiquitous protein 1	6	83.0547	11993	Mm.386752	602434	7239	0.00651867	0.884891	-0.007992	0.867081	0.0698953	0.0575345	0.0959531	0.00753557	-0.132467	0.000865829	-0.0886927	0.0381301	0.979901	9.44968	9.4512	-1.00105		0.0363453	9.52465	9.41521	1.07881		0.00616855	9.41132	9.56296	-1.11083	Desensitized			1
TC0600000964.mm.1	Alms1	Alstrom syndrome 1	6	85.5875	236266	Mm.246967	606844	49406	0.0356102	0.486362	0.0641805	0.227063	0.0234242	0.653568	0.0362058	0.50808	-0.116763	0.0200661	-0.0883411	0.0746442	0.219206	6.18672	6.11798	1.0488		0.556746	6.19285	6.15337	1.02774		0.0213413	6.05365	6.19384	-1.10205	Desensitized			1
TC0600000967.mm.1	Alms1-ps1	Alstrom syndrome 1, pseudogene 1	6	85.7219	NA	NA	NA	NA	0.087004	0.0834019	0.122903	0.0142025	0.0787457	0.0496752	0.0643472	0.143366	-0.104157	0.0664509	-0.0287516	0.61504	0.0341756	6.06378	5.92007	1.10475	Sensitized	0.0327335	6.10758	6.01457	1.06659		0.314884	5.95876	6.05164	-1.0665		1
TC0600000968.mm.1	Alms1-ps2	Alstrom syndrome 1, pseudogene 2	6	85.7744	623273	Mm.422971	NA	NA	0.0869604	0.0299838	0.125441	0.00082323	0.0686853	0.244225	0.0659081	0.291893	-0.056874	0.261038	0.0345229	0.476524	0.00557255	5.75792	5.61241	1.10612	Sensitized	0.276903	5.75907	5.67118	1.06282		0.790174	5.67849	5.69692	-1.01286		1
TC0600000980.mm.1	Tgfa	transforming growth factor alpha	6	86.1953	21802	Mm.137222	190170	2431	-0.0167747	0.700713	-0.0358005	0.434682	-0.111798	0.0265135	-0.111268	0.0389886	0.113408	0.150458	0.0566584	0.460844	0.62532	8.25812	8.29448	-1.02552		0.028826	8.19325	8.33908	-1.10637	Desensitized	0.247815	8.33193	8.2145	1.0848			1
TC0600000987.mm.1	Tia1	cytotoxic granule-associated RNA binding protein 1	6	86.4042	21841	Mm.333219	603518	20692	0.0641809	0.512495	-0.078718	0.447369	0.111669	0.126495	0.20225	0.00223795	-0.386622	0.000623369	-0.227557	0.0697984	0.87786	7.48968	7.50465	-1.01043		0.00908545	7.40759	7.19885	1.15568	Sensitized	0.00470189	7.07691	7.49935	-1.3402	Desensitized						1
TC0600001053.mm.1	Vmn1r41	vomeronasal 1 receptor 41	6	89.7409	113857	Mm.377154	NA	NA	-0.134623	0.360367	-0.166608	0.282561	0.0537538	0.623381	-0.11277	0.319807	-0.264636	0.0809598	-0.3375	0.0115217	0.225379	3.45918	3.66472	-1.15313		0.738502	3.65475	3.69974	-1.03168		0.0284507	3.46458	3.87057	-1.325	Desensitized			1
TC0600001126.mm.1	Fam19a1	family with sequence similarity 19, member A1	6	96.1132	320265	Mm.489890	NA	45655	-0.13177	0.0913996	-0.183297	0.0195228	-0.0582995	0.61379	-0.0297886	0.807624	0.215097	0.0990432	0.0522876	0.687218	0.0185536	8.61112	8.82676	-1.16122	Desensitized	0.713623	8.80036	8.85686	-1.03994		0.120422	9.00082	8.81357	1.13859		1
TC0600001152.mm.1	1700049E22Rik	RIKEN cDNA 1700049E22 gene	6	100.527	73395	Mm.69413	NA	NA	-0.021938	0.729251	-0.016128	0.810659	-0.032076	0.64839	-0.00875611	0.906429	0.0605895	0.414333	0.168408	0.00539898	0.77516	6.04358	6.06921	-1.01792		0.764534	6.06358	6.08939	-1.01804		0.0217277	6.10879	5.95725	1.11075	Sensitized			1
TC0600001176.mm.1	Cntn6	contactin 6	6	104.493	53870	Mm.321671	607220	8702	0.147785	0.310985	0.292025	0.0442906	-0.027523	0.789285	0.0240344	0.824881	-0.527007	0.00373405	-0.158243	0.4308	0.0939087	6.40806	6.10447	1.23422		0.99811	6.39489	6.39519	-1.00021		0.0240718	5.86224	6.3404	-1.39297	Desensitized			1
TC0600001203.mm.1	Bhlhe40	basic helix-loop-helix family, member e40	6	108.661	20893	Mm.2436	604256	2722	-0.0198962	0.752224	-0.098187	0.12293	-0.101606	0.202564	-0.222839	0.00141263	-0.186478	0.0328928	-0.105287	0.231311	0.294497	9.62911	9.71203	-1.05916		0.00723891	9.57038	9.78718	-1.16215	Desensitized	0.10936	9.46997	9.67085	-1.1494			1
TC0600001279.mm.1	Pparg	peroxisome proliferator activated receptor gamma	6	115.361	19016	Mm.3020	601487	7899	0.146569	0.038916	0.161085	0.0310239	-0.055274	0.222904	-0.0244678	0.619127	-0.120629	0.0523745	0.0165224	0.794433	0.0209019	6.3431	6.13381	1.15611	Sensitized	0.384263	6.21042	6.26137	-1.03595		0.232461	6.12406	6.1996	-1.05376		1
TC0600001368.mm.1	Tuba8	tubulin, alpha 8	6	121.211	53857	Mm.32884	605742	56766	-0.00898956	0.850161	-0.02807	0.575804	-0.0059145	0.92835	0.103769	0.112376	0.188433	0.0162718	0.0410464	0.620893	0.588457	7.9714	7.99723	-1.01806		0.34277	8.07067	8.00247	1.04841		0.0463995	8.21301	8.05203	1.11805	Sensitized			1
TC0600001462.mm.1	Vwf	Von Willebrand factor homolog	6	125.533	22371	Mm.22339	613160	466	-0.188622	0.117044	-0.036187	0.78766	-0.125663	0.270654	-0.265426	0.013804	-0.121351	0.254372	-0.289507	0.000267975	0.299606	6.9602	7.10731	-1.10735		0.0958792	6.88546	7.14655	-1.19838		0.021093	6.84014	7.11294	-1.20814	Desensitized			1
TC0600001530.mm.1	Clec2d	C-type lectin domain family 2, member d	6	129.181	93694	Mm.197536	605659	122977	-0.199109	0.216745	0.261238	0.119365	-0.256677	0.0297065	0.106048	0.438208	-0.540657	0.000312879	-0.174626	0.329613	0.624935	7.20447	7.14587	1.04145		0.287338	7.02857	7.11311	-1.06035		0.00731249	6.77456	7.27301	-1.41269	Desensitized			1
TC0600001718.mm.1	1700073E17Rik	ribosomal protein L7 pseudogene	6	145.388	381827	Mm.179075	NA	NA	-0.017278	0.64305	0.0337915	0.387327	0.0171677	0.74531	0.0504533	0.356629	0.139922	0.0127695	0.127273	0.0175035	0.77895	4.67464	4.66161	1.00907		0.46156	4.62934	4.58385	1.03204		0.0144324	4.77923	4.59747	1.13427	Sensitized			1
TC0600001740.mm.1	Ppfibp1	PTPRF interacting protein, binding protein 1 (liprin beta 1)	6	146.888	67533	Mm.103382	603141	2685	0.0644058	0.292505	0.0532585	0.416343	0.0897945	0.0414817	0.0773483	0.10789	-0.1415	0.0282907	-0.182668	0.00059541	0.303591	6.98815	6.9087	1.05661		0.0729953	6.9923	6.88349	1.07834		0.000807766	6.88155	7.10005	-1.16352	Desensitized			1
TC0600001751.mm.1	Far2	fatty acyl CoA reductase 2	6	148.047	330450	Mm.475174	NA	NA	0.0633669	0.500445	0.070381	0.480028	0.033484	0.713377	0.0182158	0.849994	-0.213786	0.00835803	-0.063482	0.467001	0.358607	8.45023	8.35922	1.06511		0.749221	8.48997	8.45676	1.02329		0.0429064	8.40734	8.60085	-1.14355	Desensitized			1
TC0600001787.mm.1	Samd9l	sterile alpha motif domain containing 9-like	6	3.37226	209086	Mm.196013	611170	7707	-0.164847	0.102001	-0.200586	0.0554654	0.00523	0.971419	0.0625539	0.683163	-0.223195	0.00662241	-0.205889	0.00843274	0.05826	5.42937	5.67862	-1.18859		0.818691	5.59817	5.55165	1.03277		0.00440089	5.19605	5.48783	-1.22415	Desensitized			1
TC0600001792.mm.1	Mir489	microRNA 489	6	3.7219	723877	NA	NA	NA	0.0396498	0.659289	0.076878	0.415517	0.200735	0.0123304	0.156297	0.0858512	-0.04876	0.664244	0.0999811	0.337498	0.471352	3.79799	3.71759	1.05731		0.0166737	3.96673	3.735	1.17425	Sensitized	0.758742	3.7957	3.76625	1.02062			1
TC0600001812.mm.1	1700019G24Rik	RIKEN cDNA 1700019G24 gene	6	5.9639	72249	Mm.443268	NA	NA	0.086076	0.259466	0.17958	0.0144879	-0.119404	0.21323	-0.0733447	0.479166	0.163274	0.14323	0.231644	0.0180177	0.0431297	4.05527	3.87166	1.13572	Sensitized	0.323459	3.9504	4.07465	-1.08995		0.0314014	4.15359	3.88805	1.20208	Sensitized					1
TC0600001865.mm.1	Gm6578	mitochondrial ribosomal protein L32 pseudogene	6	12.0995	625347	Mm.389084	NA	NA	0.03462	0.451295	0.054676	0.254528	0.0158055	0.775644	-0.0452811	0.432735	0.131796	0.0359123	0.0962578	0.118727	0.341344	3.64175	3.58044	1.04341		0.701549	3.64867	3.67029	-1.0151		0.0321487	3.75557	3.59955	1.11421	Sensitized			1
TC0600001926.mm.1	Aass	aminoadipate-semialdehyde synthase	6	23.0722	30956	Mm.18651	605113	4212	-0.0105627	0.799226	0.020705	0.637153	0.041741	0.453028	0.0280103	0.635597	-0.183257	0.00229031	-0.0742687	0.265139	0.769904	5.84169	5.83369	1.00556		0.525344	5.85123	5.80615	1.03174		0.0033928	5.84306	6.0217	-1.13182	Desensitized			1
TC0600001930.mm.1	Fezf1	Fez family zinc finger 1	6	23.245	73191	Mm.55115	NA	NA	0.0108933	0.794012	0.031034	0.478966	-0.093553	0.385986	-0.110496	0.329064	0.14289	0.041132	0.147048	0.0228927	0.529844	5.51547	5.4863	1.02042		0.357317	5.48334	5.61741	-1.09738		0.0372332	5.61081	5.41422	1.14599	Sensitized			1
TC0600001953.mm.1	Gpr37	G protein-coupled receptor 37	6	25.6685	14763	Mm.409670	602583	3875	-0.0920896	0.386239	-0.053765	0.637288	-0.11748	0.0578557	-0.0997508	0.138998	0.157873	0.037413	0.150223	0.0353151	0.512931	8.15156	8.24916	-1.06999		0.0976517	8.09179	8.23315	-1.10294		0.0162256	8.27214	8.0628	1.15616	Sensitized			1
TC0600001958.mm.1	Grm8	glutamate receptor, metabotropic 8	6	27.2751	14823	Mm.320732	601116	654	0.135087	0.138072	0.27659	0.000516948	0.042314	0.645111	0.05166	0.593085	-0.406615	0.000913323	-0.0753787	0.59895	0.0104569	6.62554	6.34113	1.21791	Sensitized	0.617811	6.58965	6.52785	1.04377		0.023685	6.18607	6.52496	-1.26479	Desensitized					1
TC0600001970.mm.1	Rbm28	RNA binding motif protein 28	6	29.1236	68272	Mm.40802	612074	135952	0.081012	0.303576	0.0948085	0.253827	0.0857587	0.213469	0.200002	0.000625472	-0.188441	0.00106813	-0.116992	0.0613222	0.193433	7.38253	7.26273	1.08658		0.00225518	7.4298	7.23856	1.14174	Sensitized	0.00361345	7.05373	7.26354	-1.15654	Desensitized						1
TC0600001990.mm.1	Mir96	microRNA 96	6	30.1694	723886	NA	NA	NA	0.000167556	0.998774	-0.0348505	0.762782	-0.158655	0.228033	-0.0585231	0.682392	0.2609	0.0494446	0.286558	0.0176592	0.882626	4.80852	4.83331	-1.01733		0.312741	4.70922	4.84737	-1.10049		0.00661092	4.87635	4.50577	1.29287	Sensitized			1
TC0600002066.mm.1	Slc13a4	solute carrier family 13 (sodium	6	35.268	NA	Mm.23666	604309	69125	-0.268158	0.477716	0.106092	0.793068	0.248288	0.413348	-0.285608	0.370524	-0.428291	0.0748466	-0.643054	0.00096606	0.870387	7.72624	7.82285	-1.06926		0.893034	7.7467	7.79164	-1.03164		0.00232931	7.41948	8.13879	-1.6464	Desensitized			1
TC0600002095.mm.1	Svopl	SV2 related protein homolog (rat)-like	6	37.9837	320590	Mm.197449	NA	NA	0.00868022	0.868353	0.001978	0.971609	-0.0163815	0.779577	-0.0226606	0.713039	0.108179	0.149824	0.155441	0.0183409	0.914376	5.4947	5.48771	1.00486		0.748327	5.47158	5.49734	-1.01802		0.020258	5.55192	5.37472	1.13069	Sensitized			1
TC0600002113.mm.1	1700025N23Rik	RIKEN cDNA 1700025N23 gene	6	39.0639	69986	Mm.490941	NA	NA	0.0717151	0.47546	0.03188	0.766958	-0.0871905	0.343026	0.00568417	0.954221	0.161549	0.0199315	0.104611	0.134308	0.660248	5.54677	5.4779	1.0489		0.683574	5.34988	5.3996	-1.03506		0.022587	5.59155	5.40891	1.13496	Sensitized			1
TC0600002154.mm.1	Try5	trypsin 5	6	41.3112	103964	Mm.333022	NA	NA	0.0398589	0.599536	0.099507	0.203315	-0.010473	0.845751	0.0255333	0.651448	0.125056	0.0737239	0.148111	0.018396	0.312868	5.49072	5.39402	1.06932		0.865638	5.38689	5.37566	1.00782		0.000343544	5.51535	5.33081	1.13645	Sensitized			1
TC0600002227.mm.1	Gimap6	GTPase, IMAP family member 6	6	48.7016	231931	Mm.321047	NA	11670	0.0647504	0.292855	-0.0503395	0.445879	0.144846	0.0332491	0.0848956	0.272581	0.193559	0.0035318	0.0429578	0.561186	0.939726	5.96156	5.95589	1.00394		0.0105687	5.95314	5.80523	1.10796	Sensitized	0.0379827	6.21494	6.04907	1.12184	Sensitized						1
TC0600002240.mm.1	Tra2a	transformer 2 alpha homolog	6	49.2439	101214	Mm.196598	NA	40866	-0.0185987	0.852446	0.0055395	0.958374	0.128021	0.214982	0.239225	0.0153661	-0.402092	0.00385294	-0.164768	0.277626	0.93331	8.42558	8.43358	-1.00556		0.0168045	8.44767	8.20327	1.1846	Sensitized	0.00826298	8.10079	8.49393	-1.31324	Desensitized						1
TC0600002265.mm.1	Hnrnpa2b1	heterogeneous nuclear ribonucleoprotein A2	6	51.4604	NA	Mm.155896	NA	NA	0.00132378	0.982231	-0.057358	0.353927	0.020887	0.740899	0.126957	0.0351082	-0.162526	0.0425984	-0.151289	0.0458434	0.546851	9.56553	9.60565	-1.0282		0.127615	9.47936	9.37861	1.07233		0.00619244	9.35859	9.57193	-1.15937	Desensitized			1
TC0600002285.mm.1	Hoxa11	homeobox A11	6	52.2421	15396	Mm.26954	142958	4033	0.00663089	0.912367	-0.026818	0.673636	-0.057368	0.319886	-0.0535125	0.381243	0.17598	0.0423313	0.151867	0.0674394	0.86498	5.55921	5.5741	-1.01038		0.357931	5.58386	5.65621	-1.05143		0.0280552	5.70898	5.48565	1.16742	Sensitized			1
TC0600002312.mm.1	9130019P16Rik	RIKEN cDNA 9130019P16 gene	6	54.2697	100042056	Mm.448157	NA	NA	0.0146936	0.761977	-0.0203355	0.692272	0.0588687	0.191935	0.0527447	0.272987	0.100772	0.0795081	0.121036	0.018857	0.924585	5.48589	5.49097	-1.00353		0.24229	5.52206	5.44932	1.05171		0.0427695	5.54285	5.39306	1.10941	Sensitized			1
TC0600002345.mm.1	Vmn1r7	vomeronasal 1 receptor 7	6	57.0241	434016	Mm.480245	NA	NA	-0.0418127	0.592313	-0.0547595	0.507076	0.128912	0.101989	0.183891	0.0182117	-0.108605	0.304016	-0.125443	0.202426	0.586791	2.22293	2.28893	-1.04681		0.014917	2.44701	2.24038	1.154	Sensitized	0.233934	2.17098	2.32919	-1.11591			1
TC0600002346.mm.1	Vmn1r16	vomeronasal 1 receptor 16	6	57.3226	171202	Mm.431971	NA	NA	0.00591311	0.928709	-0.0118465	0.865741	-0.039293	0.627892	-0.0554669	0.51437	-0.233752	0.0453137	-0.161235	0.160482	0.949817	2.31297	2.31763	-1.00324		0.530072	2.37502	2.4376	-1.04433		0.0324113	2.18666	2.45727	-1.20632	Desensitized			1
TC0600002359.mm.1	Vmn1r23	vomeronasal 1 receptor 23	6	57.9258	171197	Mm.377176	NA	NA	0.030196	0.632999	-0.030451	0.649985	-0.0237498	0.779886	-0.0417636	0.639933	-0.124752	0.0711806	-0.132556	0.0376454	0.974793	1.92541	1.92775	-1.00162		0.72885	1.96259	2.00612	-1.03063		0.030083	1.85271	2.02704	-1.12843	Desensitized			1
TC0600002373.mm.1	Vmn1r-ps21	vomeronasal 1 receptor, pseudogene 21	6	58.4551	NA	NA	NA	NA	-0.200938	0.0369364	-0.203016	0.0490713	-0.13564	0.13025	-0.159715	0.0861947	-0.134877	0.170531	-0.0515576	0.591287	0.00903091	2.9066	3.18079	-1.20931	Desensitized	0.0936024	2.83518	3.02922	-1.14396		0.327727	2.94526	3.07474	-1.0939		1
TC0600002380.mm.1	Nap1l5	nucleosome assembly protein 1-like 5	6	58.9052	58243	Mm.389747	612203	36397	0.0885269	0.141206	0.129004	0.0338293	0.0956052	0.179821	0.0578681	0.454406	-0.250922	0.00262831	-0.0801809	0.388989	0.0840093	9.50133	9.35227	1.10884		0.268805	9.51354	9.41465	1.07095		0.0370635	9.30929	9.54006	-1.17346	Desensitized			1
TC0600002381.mm.1	Fam13a	family with sequence similarity 13, member A	6	58.9321	58909	Mm.28813	613299	8922	-0.159713	0.0730326	-0.227744	0.00971836	-0.049238	0.526512	-0.105163	0.18522	0.147742	0.196075	-0.145485	0.175408	0.0301133	7.02939	7.29474	-1.20193	Desensitized	0.280751	7.11064	7.21375	-1.07408		0.906247	7.36565	7.35365	1.00836		1
TC0600002427.mm.1	Tacstd2	tumor-associated calcium signal transducer 2	6	67.5341	56753	Mm.439913	137290	1763	0.0445527	0.771713	-0.092351	0.568681	-0.034229	0.810342	-0.0770178	0.606678	0.328933	0.067736	0.347542	0.0364901	0.866595	5.51116	5.54848	-1.02621		0.710089	5.33377	5.40815	-1.05291		0.0277446	5.63275	5.17438	1.37399	Sensitized			1
TC0600002472.mm.1	Kdm3a	lysine (K)-specific demethylase 3A	6	71.589	104263	Mm.260479	NA	NA	-0.000458889	0.993964	-0.0494935	0.435695	0.0492517	0.350197	-0.00126861	0.982161	-0.118292	0.0864299	-0.131256	0.0379094	0.689697	7.98193	8.01758	-1.02502		0.689361	8.0419	8.01247	1.02061		0.0219027	7.89395	8.06282	-1.12418	Desensitized			1
TC0600002491.mm.1	Mat2a	methionine adenosyltransferase II, alpha	6	72.4328	232087	Mm.485037	601468	38112	0.0423551	0.621656	-0.109521	0.216089	0.075856	0.156294	-0.0256419	0.663157	-0.168996	0.0365134	-0.226264	0.000626103	0.62103	9.86383	9.91484	-1.03598		0.555198	9.78875	9.75982	1.02025		0.00372273	9.6383	9.90447	-1.20261	Desensitized			1
TC0600002508.mm.1	1700065L07Rik	RIKEN cDNA 1700065L07 gene	6	73.437	73408	NA	NA	NA	-0.00678711	0.93774	0.021038	0.819257	-0.16738	0.00765111	-0.0811031	0.28325	0.047779	0.420253	0.0513553	0.356065	0.931674	4.83683	4.82617	1.00742		0.0310312	4.76538	4.92453	-1.11663	Desensitized	0.37944	4.96723	4.90009	1.04764			1
TC0600002528.mm.1	6330415B21Rik	RIKEN cDNA 6330415B21 gene	6	77.3803	70753	Mm.490700	NA	NA	0.204825	0.126875	0.27352	0.0468088	0.0620493	0.616769	0.145772	0.252793	-0.137351	0.318257	-0.183658	0.147258	0.0210693	5.16521	4.83817	1.25444	Sensitized	0.472279	4.89223	4.75312	1.10122		0.251171	4.93717	5.15334	-1.16165		1
TC0600002561.mm.1	Ino80b	INO80 complex subunit B	6	83.1218	70020	Mm.27814	NA	NA	-0.0208951	0.63097	0.0090525	0.845092	0.019498	0.620371	0.00985722	0.813054	0.0822515	0.243102	0.142045	0.0200445	0.915311	8.04866	8.05562	-1.00484		0.634963	8.10189	8.08306	1.01313		0.0405829	8.14605	7.99598	1.10962	Sensitized			1
TC0600002629.mm.1	Dusp11	dual specificity phosphatase 11 (RNA	6	85.9423	NA	Mm.24007	603092	31183	0.0489796	0.581383	0.043599	0.644215	0.079918	0.236954	0.144347	0.0285877	-0.336238	0.00101547	-0.177752	0.118173	0.419694	7.95627	7.89365	1.04437		0.0686231	7.89296	7.74384	1.10889		0.00304782	7.68633	8.04077	-1.27849	Desensitized			1
TC0600002644.mm.1	Anxa4	annexin A4	6	86.7368	11746	Mm.259702	106491	68164	-0.0409098	0.420324	-0.0167375	0.758755	-0.0230485	0.668671	-0.0902811	0.0903997	-0.220115	0.0213316	-0.195919	0.0321734	0.647028	6.31298	6.35123	-1.02687		0.294779	6.30608	6.38277	-1.05459		0.00056798	6.57132	6.85449	-1.21687	Desensitized			1
TC0600002654.mm.1	Gkn3	gastrokine 3	6	87.3833	68888	Mm.46387	NA	NA	-0.139469	0.156661	-0.042356	0.696771	-0.172257	0.0834338	-0.297807	0.000661031	-0.414757	0.0173738	-0.476731	0.00163719	0.206307	5.75736	5.87728	-1.08667		0.00587829	5.7905	6.10268	-1.24158	Desensitized	0.00597646	5.68091	6.28364	-1.51858	Desensitized						1
TC0600002656.mm.1	Arhgap25	Rho GTPase activating protein 25	6	87.4585	232201	Mm.119564	610587	45507	0.214408	0.110141	0.293572	0.0312996	0.14018	0.0401239	0.0240778	0.761086	-0.142789	0.0309358	0.0322627	0.637642	0.021059	6.51159	6.16406	1.27238	Sensitized	0.103372	6.44111	6.33818	1.07396		0.126303	6.25367	6.33492	-1.05794		1
TC0600002774.mm.1	Mir7041	microRNA mir-7041	6	94.6064	102466992	NA	NA	NA	0.0615256	0.549483	0.0035845	0.973977	-0.051319	0.735624	-0.0276006	0.863492	0.195398	0.145661	0.257009	0.0327056	0.756025	6.30808	6.26597	1.02962		0.759566	6.02139	6.07207	-1.03576		0.0286789	6.27927	5.97448	1.23524	Sensitized			1
TC0600002954.mm.1	Mkrn2os	makorin, ring finger protein 2, opposite strand	6	115.584	70291	Mm.133694	NA	NA	-0.04127	0.605992	-0.142509	0.0738768	-0.0242703	0.789245	-0.100629	0.280597	0.0881575	0.363144	0.215314	0.00721592	0.231112	5.81299	5.94131	-1.09302		0.454017	5.84219	5.92679	-1.06039		0.00633705	5.89227	5.69088	1.1498	Sensitized			1
TC0600002961.mm.1	Snora7a	small nucleolar RNA, H	6	115.808	NA	Mm.484708	NA	NA	-0.105922	0.256022	0.058753	0.560625	0.0930215	0.429512	0.190551	0.108032	-0.291316	0.0222664	-0.149643	0.250899	0.685386	8.24931	8.27544	-1.01827		0.171493	8.37672	8.18756	1.1401		0.0488246	7.97137	8.27565	-1.2348	Desensitized			1
TC0600002994.mm.1	Csgalnact2	chondroitin sulfate N-acetylgalactosaminyltransferase 2	6	118.107	78752	Mm.300317	NA	NA	-0.0433722	0.337075	-0.034017	0.48186	0.0181275	0.742943	0.0764178	0.171557	-0.148386	0.0134977	-0.0864407	0.160942	0.30982	7.25625	7.30843	-1.03683		0.328842	7.24073	7.17667	1.0454		0.0233436	7.16936	7.33091	-1.1185	Desensitized			1
TC0600003000.mm.1	Bms1	BMS1 homolog, ribosome assembly protein	6	118.383	213895	Mm.25269	NA	7065	-0.00882489	0.867418	-0.009678	0.862955	0.013124	0.822062	0.07531	0.203945	-0.102599	0.100599	-0.114044	0.0469388	0.867723	7.6581	7.67069	-1.00876		0.445063	7.72248	7.66227	1.04262		0.00770186	7.76584	7.91244	-1.10696	Desensitized			1
TC0600003050.mm.1	Mical3	microtubule associated monooxygenase, calponin and LIM domain containing 3	6	120.932	194401	Mm.122399	608882	85288	0.0880833	0.0765348	0.117533	0.0194543	0.087151	0.0361485	0.0824411	0.0660471	-0.119716	0.0675139	-0.0268591	0.684309	0.00866071	8.02074	7.88016	1.10235	Sensitized	0.0141437	8.02494	7.91423	1.07976		0.24215	7.8879	7.99068	-1.07384		1
TC0600003067.mm.1	Rimklb	ribosomal modification protein rimK-like family member B	6	122.447	108653	Mm.277939	NA	NA	0.0638504	0.194401	0.0255385	0.635362	0.0167047	0.802864	0.099235	0.13913	-0.109082	0.0435765	-0.125998	0.00896533	0.287955	6.92497	6.86568	1.04195		0.372142	6.99717	6.91818	1.05627		0.0102279	6.94571	7.10462	-1.11645	Desensitized			1
TC0600003079.mm.1	C3ar1	complement component 3a receptor 1	6	122.847	12267	Mm.2408	605246	2992	0.0260142	0.792258	-0.042191	0.686541	0.00793375	0.91674	-0.0466986	0.556226	0.107262	0.0661359	0.124492	0.0179217	0.902223	5.97326	5.98667	-1.00934		0.776118	5.96915	5.9966	-1.01921		0.0281074	5.87649	5.71985	1.11469	Sensitized			1
TC0600003164.mm.1	Kcna6	potassium voltage-gated channel, shaker-related, subfamily, member 6	6	126.705	16494	Mm.62535	176257	1684	0.0981698	0.100545	0.166373	0.00303749	0.051218	0.309935	0.111936	0.0200702	-0.126484	0.130867	0.0144398	0.861643	0.0331913	7.86921	7.68727	1.13441	Sensitized	0.0356316	7.86982	7.7608	1.07849		0.307625	7.61146	7.69253	-1.0578		1
TC0600003168.mm.1	9630033F20Rik	RIKEN cDNA 9630033F20 gene	6	127.085	319801	Mm.101836	NA	NA	-0.14764	0.0193441	-0.169682	0.00931784	0.012871	0.869336	0.0341328	0.67792	0.039928	0.587225	-0.00729867	0.916691	0.0175736	7.53013	7.74624	-1.1616	Desensitized	0.770337	7.68846	7.65691	1.02211		0.744732	7.52694	7.50311	1.01665		1
TC0600003179.mm.1	Mir7233	microRNA mir-7233	6	127.776	102466996	Mm.272027	NA	NA	0.00818844	0.871002	-0.0433335	0.411233	-0.0886415	0.40614	-0.300629	0.000769576	0.133221	0.0648549	0.11653	0.0903164	0.704896	4.6256	4.65129	-1.01797		0.0119163	4.50903	4.7717	-1.1997	Desensitized	0.112639	4.70291	4.53284	1.12511			1
TC0600003286.mm.1	Tas2r122	taste receptor, type 2, member 122	6	132.711	630845	Mm.439643	NA	NA	-0.0162482	0.8871	-0.109442	0.358691	0.160758	0.145911	0.224949	0.0435551	-0.149397	0.206347	-0.309361	0.000768218	0.416385	3.23332	3.32194	-1.06335		0.0481361	3.33642	3.08176	1.19306	Sensitized	0.00812848	3.22575	3.53133	-1.23592	Desensitized						1
TC0600003287.mm.1	Tas2r115	taste receptor, type 2, member 115	6	132.737	353325	Mm.377892	NA	NA	0.0359964	0.635546	-0.123121	0.107937	0.0986198	0.509105	0.0767858	0.627423	-0.1922	0.0525159	-0.21174	0.0188786	0.395056	2.30971	2.37452	-1.04594		0.129025	2.52375	2.4099	1.08211		0.0440654	2.28876	2.56216	-1.20866	Desensitized			1
TC0600003288.mm.1	Tas2r136	taste receptor, type 2, member 136	6	132.777	353165	Mm.377889	NA	NA	-0.104408	0.123296	-0.0020445	0.978431	0.19137	0.0156208	0.0788722	0.400174	-0.038807	0.679157	-0.103169	0.230669	0.255486	2.34874	2.41732	-1.04868		0.041328	2.67401	2.50164	1.12691	Sensitized	0.450137	2.49287	2.58691	-1.06736			1
TC0600003314.mm.1	Hebp1	heme binding protein 1	6	135.138	15199	Mm.378937	605826	8407	-0.126417	0.0711407	-0.227588	0.000157338	-0.0794207	0.320261	0.0748292	0.37665	0.029009	0.602278	-0.0320113	0.540999	0.00344477	7.96168	8.20551	-1.18413	Desensitized	0.968196	7.98229	7.97936	1.00203		0.997983	7.74076	7.74062	1.0001		1
TC0600003335.mm.1	Mgp	matrix Gla protein	6	136.872	17313	Mm.243085	NA	NA	-0.288926	0.216734	-0.0203525	0.936726	0.0471703	0.764057	-0.157118	0.333167	-0.802195	0.0195592	-1.0288	0.000202908	0.438819	8.03873	8.23901	-1.14892		0.705653	8.20919	8.28894	-1.05683		0.000786719	7.68694	8.92131	-2.35279	Desensitized			1
TC0600003338.mm.1	Rerg	RAS-like, estrogen-regulated, growth-inhibitor	6	137.055	232441	Mm.46233	612664	50026	-0.092398	0.3161	-0.213159	0.0160011	-0.0260757	0.8096	0.0747169	0.508668	0.162283	0.229644	0.07657	0.557139	0.0173491	7.8537	8.06536	-1.15802	Desensitized	0.771833	8.04139	8.00571	1.02504		0.247638	8.31325	8.14811	1.12127		1
TC0600003346.mm.1	Lmo3	LIM domain only 3	6	138.363	109593	Mm.490545	180386	38552	-0.147845	0.0861583	-0.191947	0.0292332	-0.13371	0.0806319	-0.0842844	0.319236	0.110782	0.214076	-0.000288	0.997356	0.0487963	9.77808	10.0102	-1.17458	Desensitized	0.152215	9.80643	9.94706	-1.10239		0.387089	9.97016	9.89122	1.05624		1
TC0600003347.mm.1	Igbp1b	immunoglobulin (CD79A) binding protein 1b	6	138.657	50540	Mm.84043	NA	75049	0.045646	0.687729	-0.0129155	0.91489	-0.0895027	0.329832	-0.00795222	0.935987	0.186749	0.0262358	0.140869	0.0881064	0.903786	4.93212	4.912	1.01404		0.482045	4.79057	4.85115	-1.04289		0.0193616	4.96211	4.73816	1.16793	Sensitized			1
TC0600003364.mm.1	Slco1a4	solute carrier organic anion transporter family, member 1a4	6	141.805	28250	Mm.255586	602883	130782	-0.0148991	0.860103	-0.0189175	0.832856	-0.0368082	0.640902	-0.0592089	0.473472	-0.216593	0.0306514	-0.178305	0.0660888	0.818372	8.14343	8.16652	-1.01613		0.517879	8.09393	8.15757	-1.0451		0.00527851	7.90996	8.1793	-1.20525	Desensitized			1
TC0600003370.mm.1	Slco1a5	solute carrier organic anion transporter family, member 1a5	6	142.234	108096	Mm.206599	NA	56603	-0.0815844	0.306175	-0.014683	0.865139	0.045991	0.341223	0.000258333	0.99604	-0.170815	0.0041135	-0.0794209	0.216836	0.447108	4.51216	4.5751	-1.04459		0.650394	4.55306	4.52457	1.01994		0.0107234	4.40453	4.5776	-1.12745	Desensitized			1
TC0600003387.mm.1	C2cd5	C2 calcium-dependent domain containing 5	6	143.011	74741	Mm.130260	NA	NA	0.0472313	0.536867	0.0247415	0.761829	0.0466638	0.296305	0.105768	0.0113728	-0.159239	0.0112926	-0.0829251	0.204971	0.612547	8.76101	8.71297	1.03386		0.0483232	8.72336	8.62142	1.07322		0.0364382	8.60486	8.77191	-1.12276	Desensitized			1
TC0600003460.mm.1	Tmtc1	transmembrane and tetratricopeptide repeat containing 1	6	148.232	387314	Mm.137858	NA	65299	-0.0357256	0.420296	0.049513	0.287292	0.01155	0.787419	-0.0307308	0.491963	-0.149642	0.0293709	-0.125296	0.0589664	0.807833	8.85256	8.84016	1.00863		0.740151	8.84303	8.8572	-1.00987		0.0387363	8.70444	8.89187	-1.13874	Desensitized			1
TC0600003501.mm.1	Gimap5	GTPase, IMAP family member 5	6	48.7462	317757	Mm.455917	608086	41257	0.0152436	0.785614	-0.039111	0.507163	-0.0106938	0.853459	-0.0606042	0.309181	0.160104	0.0403518	0.116878	0.126819	0.821816	5.46402	5.48216	-1.01265		0.494107	5.45973	5.50827	-1.03422		0.00852482	5.53357	5.34407	1.14037	Sensitized			1
TC0600003503.mm.1	Herc6	hect domain and RLD 6	6	57.581	67138	Mm.297393	NA	NA	0.139819	0.255968	0.162854	0.20945	0.101536	0.144333	0.0435156	0.569444	-0.276888	0.0094945	-0.0955204	0.402058	0.149663	5.99804	5.79183	1.15365		0.295257	5.88753	5.79492	1.0663		0.0118154	5.65536	5.91455	-1.1968	Desensitized			1
TC0600003511.mm.1	Igkv14-126	immunoglobulin kappa variable 14-126	6	67.8962	NA	Mm.333111	NA	NA	0.0778458	0.466514	0.0451945	0.692594	-0.0883875	0.488901	-0.338755	0.00220342	0.128882	0.282933	-0.0373404	0.747036	0.511461	4.42703	4.3447	1.05872		0.0265294	4.28462	4.57353	-1.22172	Desensitized	0.612792	4.42408	4.35603	1.0483			1
TC0600003512.mm.1	Igkv11-125	immunoglobulin kappa variable 11-125	6	67.9136	NA	NA	NA	NA	-0.0537738	0.266895	-0.060301	0.238919	-0.0055045	0.9307	-0.0506344	0.441555	0.266323	0.0200668	0.169211	0.142947	0.340278	5.3895	5.46715	-1.05529		0.64028	5.3595	5.39794	-1.027		0.0382058	5.57819	5.27919	1.2303	Sensitized			1
TC0600003536.mm.1	Clec1b	C-type lectin domain family 1, member b	6	129.397	56760	Mm.30700	606783	49468	0.145311	0.0548756	0.0095495	0.9124	-0.0789235	0.246771	-0.0569186	0.436088	0.0900925	0.238949	0.137425	0.0438773	0.292414	4.29608	4.19584	1.07195		0.220081	4.17891	4.26689	-1.06288		0.0460485	4.3359	4.18321	1.11165	Sensitized			1
TC0600003542.mm.1	Igkv9-124	immunoglobulin kappa chain variable 9-124	6	67.9421	NA	Mm.469488	NA	NA	-0.0398418	0.757613	-0.139421	0.298239	0.043886	0.819195	-0.106226	0.597686	0.230417	0.0985451	0.300584	0.0146019	0.315759	5.39085	5.51604	-1.09066		0.846602	5.25173	5.29826	-1.03278		0.0369633	5.44778	5.08997	1.28148	Sensitized			1
TC0600003568.mm.1	Igkv4-58	immunoglobulin kappa variable 4-58	6	69.5003	NA	Mm.321289	NA	NA	0.108431	0.365984	0.0664735	0.605638	0.114557	0.136263	0.159912	0.0387267	0.131206	0.0351575	0.0960436	0.116426	0.47863	6.08728	5.9701	1.08462		0.0358263	6.08903	5.90783	1.13383	Sensitized	0.0361218	6.15662	6.00116	1.11378	Sensitized						1
TC0600003582.mm.1	Igkv5-37	immunoglobulin kappa variable 5-37	6	69.9633	NA	Mm.333135	NA	NA	0.141843	0.201675	0.114316	0.339408	-0.0268752	0.87235	-0.000607222	0.997254	0.364454	0.00158592	0.141386	0.27593	0.193616	4.34847	4.17563	1.12727		0.933555	4.24216	4.25911	-1.01182		0.0284874	4.53469	4.18347	1.27563	Sensitized			1
TC0600003586.mm.1	Igkv8-30	immunoglobulin kappa chain variable 8-30	6	70.1171	384419	Mm.359121	NA	NA	-0.110391	0.554495	0.0135715	0.945791	0.081985	0.573872	-0.0354067	0.818905	0.543777	0.000864787	0.223871	0.229754	0.748294	4.87211	4.93338	-1.04338		0.816786	4.97751	4.95157	1.01814		0.0145386	5.31337	4.78105	1.44626	Sensitized			1
TC0600003594.mm.1	Igkv8-16	immunoglobulin kappa variable 8-16	6	70.3867	NA	NA	NA	NA	0.229669	0.0384314	0.158048	0.204031	0.07492	0.540481	-0.0791658	0.539473	0.130528	0.399725	0.124805	0.392875	0.0255983	4.85055	4.59001	1.19792	Sensitized	0.950057	4.78905	4.79775	-1.00605		0.370223	4.75729	4.58383	1.12777		1
TC0600003598.mm.1	Cml3	camello-like 3	6	85.7325	93674	Mm.440772	NA	76450	0.0324	0.400912	0.0205015	0.619794	-0.0128025	0.871288	-0.0522117	0.527072	-0.171125	0.00270833	-0.0634118	0.316022	0.402364	6.69996	6.66449	1.02489		0.688111	6.62166	6.66568	-1.03099		0.0191535	6.51867	6.68166	-1.11961	Desensitized			1
TC0700000009.mm.1	Cacng8	calcium channel, voltage-dependent, gamma subunit 8	7	3.39022	81905	Mm.357990	606900	12894	-0.14732	0.0303375	-0.177172	0.0109214	-0.103465	0.234303	-0.0154742	0.870288	0.173956	0.0816056	-0.00392511	0.968841	0.017195	9.65915	9.8804	-1.16575	Desensitized	0.327287	9.77463	9.84902	-1.05291		0.179253	9.93287	9.81114	1.08804		1
TC0700000024.mm.1	Leng8	leukocyte receptor cluster (LRC) member 8	7	4.13704	232798	Mm.22831	NA	13612	0.257507	0.0241511	0.0564345	0.67432	0.239042	0.112596	0.364855	0.012593	-0.544115	0.00167176	-0.420237	0.017742	0.0914914	9.11273	8.90688	1.15337		0.0372753	9.05364	8.65395	1.31923	Sensitized	0.00222653	8.47932	9.13812	-1.57878	Desensitized						1
TC0700000081.mm.1	Olfr1336	olfactory receptor 1336	7	6.46051	258917	Mm.223322	NA	NA	-0.0910296	0.311318	0.0200445	0.836981	-0.0248642	0.831965	-0.0664147	0.588602	0.244598	0.110262	0.32359	0.0167778	0.631324	5.48571	5.52991	-1.03111		0.699552	5.47959	5.54087	-1.04339		0.0402677	5.67954	5.29681	1.30381	Sensitized			1
TC0700000115.mm.1	Zscan4f	zinc finger and SCAN domain containing 4F	7	11.3979	665902	Mm.425380	NA	NA	-0.0446949	0.299935	0.028436	0.540248	-0.183954	0.00371011	-0.0985064	0.204458	0.0482305	0.524816	0.0938484	0.175924	0.80796	3.43545	3.44387	-1.00585		0.0392781	3.37564	3.55704	-1.13398	Desensitized	0.221854	3.54576	3.45098	1.0679			1
TC0700000157.mm.1	Vmn1r88	vomeronasal 1 receptor, 88	7	13.1777	100312474	Mm.480295	NA	NA	-0.0235778	0.757112	0.013233	0.870198	-0.11154	0.323346	-0.245115	0.0236519	-0.0110135	0.895389	0.0526171	0.501175	0.957215	4.04161	4.04732	-1.00396		0.0251712	3.99028	4.22862	-1.17963	Desensitized	0.597051	4.01305	3.98709	1.01816			1
TC0700000239.mm.1	Prkd2	protein kinase D2	7	16.8429	101540	Mm.1881	607074	9516	-0.00606644	0.905237	-0.068799	0.186368	0.018785	0.553877	-0.0323411	0.326605	-0.0483715	0.453077	-0.166963	0.000595326	0.492951	6.9838	7.03684	-1.03745		0.671891	7.01549	7.02632	-1.00754		0.00829968	6.98441	7.12629	-1.10335	Desensitized			1
TC0700000327.mm.1	Vmn1r123	vomeronasal 1 receptor 123	7	21.1622	384695	Mm.480284	NA	NA	-0.0167122	0.873257	-0.206404	0.0428514	0.0934652	0.231698	0.200326	0.00504127	-0.0782335	0.34578	-0.0279042	0.725741	0.196566	2.85945	3.01762	-1.11587		0.0161996	2.95279	2.75659	1.14568	Sensitized	0.426542	2.82124	2.89506	-1.0525			1
TC0700000329.mm.1	Vmn1r128	vomeronasal 1 receptor 128	7	21.3494	667199	Mm.480261	NA	NA	-0.117187	0.184699	-0.095142	0.317852	-0.0937292	0.130126	-0.0859458	0.194171	0.233153	0.0256395	0.153739	0.140889	0.275124	3.91718	4.06048	-1.10442		0.185291	4.06232	4.1795	-1.08461		0.0255012	4.22344	3.95807	1.20194	Sensitized			1
TC0700000351.mm.1	Nlrp5	NLR family, pyrin domain containing 5	7	23.3859	23968	Mm.333653	NA	NA	-0.324316	0.0164178	-0.313243	0.0329887	-0.0106077	0.91589	0.1383	0.172376	0.000927	0.989274	-0.122573	0.0390929	0.0172541	5.38802	5.82025	-1.34932	Desensitized	0.514719	5.56621	5.47699	1.06379		0.273686	6.13235	6.21049	-1.05565		1
TC0700000399.mm.1	Tmsb10	thymosin, beta 10	7	24.8622	19240	Mm.3532	188399	116060	0.183603	0.143925	0.325993	0.00646209	0.047987	0.713812	-0.0165294	0.90488	-0.299725	0.00994805	-0.0520111	0.67831	0.0215921	10.2477	9.89682	1.27534	Sensitized	0.925732	10.3398	10.3217	1.01262		0.150484	10.0732	10.3207	-1.18717		1
TC0700000503.mm.1	1700028B04Rik	NADH dehydrogenase (ubiquinone) 1 beta subcomplex 8 pseudogene	7	28.4926	70001	Mm.491069	NA	NA	-0.0384504	0.522194	-0.0217775	0.734195	-0.0648652	0.308704	-0.0578817	0.392237	0.121708	0.0862479	0.166765	0.00631187	0.605273	5.98365	6.02393	-1.02831		0.397291	5.90614	5.98613	-1.05701		0.0264841	6.03855	5.84441	1.14404	Sensitized			1
TC0700000505.mm.1	Sycn	syncollin	7	28.5409	68416	Mm.25210	NA	12266	-0.0601618	0.518351	-0.028957	0.771064	0.0273588	0.7285	0.12413	0.114174	0.060373	0.535601	0.20161	0.013437	0.662236	6.04765	6.10701	-1.042		0.224764	6.05713	5.95436	1.07384		0.0143729	6.09035	5.91762	1.12719	Sensitized			1
TC0700000532.mm.1	Zfp84	zinc finger protein 84	7	29.7686	74352	Mm.251083	NA	51858	-0.0971444	0.0906904	-0.139993	0.0142415	-0.0629753	0.292531	-0.0373642	0.560723	0.0016395	0.981201	-0.0579018	0.369054	0.0410817	8.13642	8.29886	-1.11918	Desensitized	0.418144	8.1423	8.20692	-1.04581		0.483933	8.16892	8.20497	-1.0253		1
TC0700000556.mm.1	Thap8	THAP domain containing 8	7	30.2801	NA	NA	NA	NA	0.0405951	0.521237	-0.008047	0.905399	-0.0807735	0.381925	-0.237317	0.0039674	0.0026495	0.979386	-0.067746	0.478659	0.83573	4.32553	4.30518	1.0142		0.0499796	4.25887	4.47288	-1.1599	Desensitized	0.704941	4.23971	4.28137	-1.0293			1
TC0700000628.mm.1	Scgb1b27	secretoglobin, family 1B, member 27	7	34.0215	11354	Mm.8025	NA	NA	-0.000257778	0.997746	-0.0079965	0.934131	-0.139455	0.0467025	-0.0832058	0.291594	0.12635	0.236736	0.0579133	0.574179	0.96689	5.64447	5.65035	-1.00408		0.0448564	5.51185	5.65527	-1.10452	Desensitized	0.143054	5.66914	5.54166	1.09238			1
TC0700000678.mm.1	Tshz3	teashirt zinc finger family member 3	7	36.6981	243931	Mm.44141	NA	NA	0.069472	0.251656	0.182688	0.000393109	-0.016729	0.813072	0.00316083	0.966235	-0.109527	0.109597	-0.0153667	0.821495	0.00452481	8.04496	7.86981	1.12908	Sensitized	0.924384	7.95429	7.96239	-1.00563		0.248152	7.89891	7.98702	-1.06298		1
TC0700000739.mm.1	Vmn2r-ps59	vomeronasal 2, receptor, pseudogene 59	7	42.3785	NA	NA	NA	NA	0.115228	0.111056	0.179071	0.0115703	-0.00330775	0.976701	0.0946928	0.420525	-0.0843395	0.3621	-0.0602918	0.492929	0.0393263	4.58554	4.38356	1.15028	Sensitized	0.580854	4.43206	4.36853	1.04501		0.408451	4.31526	4.41426	-1.07103		1
TC0700000769.mm.1	Klk14	kallikrein related-peptidase 14	7	43.6904	317653	Mm.247377	NA	NA	0.0417649	0.551546	-0.0334465	0.6541	-0.005739	0.924052	-0.0168456	0.790351	0.188775	0.0435063	0.163786	0.0672266	0.977962	5.66502	5.66206	1.00205		0.858206	5.53307	5.54826	-1.01059		0.03715	5.74555	5.50542	1.1811	Sensitized			1
TC0700000776.mm.1	Klk7	kallikrein related-peptidase 7 (chymotryptic, stratum corneum)	7	43.8113	23993	Mm.251227	604438	37998	0.00733333	0.917427	0.0368105	0.621912	-0.033244	0.692853	-0.106891	0.213054	0.160897	0.0491855	0.115672	0.148435	0.77548	6.41655	6.38554	1.02173		0.305896	6.35257	6.44703	-1.06766		0.048355	6.49729	6.30801	1.1402	Sensitized			1
TC0700000812.mm.1	2310016G11Rik	RIKEN cDNA 2310016G11 gene	7	44.6769	69578	Mm.379168	NA	NA	-0.0451482	0.365971	-0.004966	0.926604	-0.123156	0.161763	-0.206003	0.015335	-0.0231725	0.818944	-0.0491084	0.605192	0.635523	5.73082	5.7634	-1.02283		0.0201659	5.65843	5.87684	-1.16345	Desensitized	0.614817	5.73963	5.78775	-1.03392			1
TC0700000823.mm.1	6530437J22Rik	RIKEN cDNA 6530437J22 gene	7	44.9704	286968	NA	NA	NA	-0.102745	0.184325	-0.210187	0.00325093	-0.0439787	0.355803	-0.0163997	0.748293	0.09851	0.154184	0.0720124	0.27798	0.0370814	7.59351	7.80969	-1.16166	Desensitized	0.514848	7.69259	7.73101	-1.02699		0.171871	7.68582	7.56916	1.08422		1
TC0700000861.mm.1	Dbp	D site albumin promoter binding protein	7	45.7051	13170	Mm.378235	124097	1035	-0.125223	0.239237	-0.0724475	0.529757	-0.141022	0.231756	-0.319375	0.00226216	-0.348848	0.000152518	-0.122881	0.272695	0.220386	8.90621	9.03846	-1.096		0.0492355	8.99767	9.30556	-1.23789	Desensitized	0.0103794	8.96645	9.29462	-1.25542	Desensitized						1
TC0700000863.mm.1	Fam83e	family with sequence similarity 83, member E	7	45.7212	73813	Mm.322591	NA	NA	-0.060726	0.423973	-0.0668505	0.406108	-0.034916	0.637632	-0.0292417	0.708785	0.170594	0.117907	0.199732	0.0447754	0.380302	6.83744	6.92423	-1.062		0.696023	6.82267	6.8644	-1.02935		0.0310826	6.9193	6.66905	1.18941	Sensitized			1
TC0700000932.mm.1	Tubgcp5	tubulin, gamma complex associated protein 5	7	55.7941	233276	Mm.284306	608147	14172	-0.0287444	0.641933	0.0037605	0.954475	0.0225425	0.6786	0.0613494	0.272952	-0.15356	0.0350856	-0.0855933	0.242722	0.842029	6.7699	6.78569	-1.01101		0.458357	6.81478	6.75844	1.03983		0.014061	6.78769	6.9524	-1.12094	Desensitized			1
TC0700000946.mm.1	Atp10a	ATPase, class V, type 10A	7	58.6582	11982	Mm.135129	605855	56461	-0.146071	0.0776672	0.0311265	0.739538	-0.030435	0.678063	-0.160107	0.0193732	-0.290787	0.000115809	-0.198368	0.0191471	0.100719	7.36424	7.43591	-1.05093		0.044464	7.46339	7.59296	-1.09397		0.000795707	7.19254	7.52777	-1.26158	Desensitized			1
TC0700001118.mm.1	Acan	aggrecan	7	79.0535	11595	Mm.358571	NA	NA	-0.025818	0.498166	-0.005118	0.90022	-0.0509978	0.468426	-0.172959	0.00648834	0.0697865	0.124979	0.040502	0.360559	0.662535	6.93556	6.95582	-1.01414		0.00104794	6.93922	7.09034	-1.11043	Desensitized	0.208284	6.91162	6.83574	1.05401			1
TC0700001169.mm.1	Pde8a	phosphodiesterase 8A	7	81.2136	18584	Mm.371577	602972	1957	-0.101613	0.498459	0.000197	0.999023	-0.0855828	0.101615	-0.140931	0.00377169	0.0385265	0.720308	0.0957796	0.33678	0.761597	7.57434	7.63952	-1.04622		0.0163582	7.54747	7.6977	-1.10975	Desensitized	0.311496	7.41054	7.32145	1.0637			1
TC0700001173.mm.1	Mir1839	microRNA 1839	7	81.5236	100316717	Mm.217071	NA	NA	0.0638529	0.298937	-0.024709	0.710407	0.0389413	0.564133	0.0747806	0.284116	-0.115217	0.0170506	-0.10404	0.0239618	0.757805	5.75546	5.73206	1.01635		0.402415	5.62358	5.54784	1.0539		0.0120314	5.54465	5.69384	-1.10894	Desensitized			1
TC0700001181.mm.1	4833418N17Rik	RIKEN cDNA 4833418N17 gene	7	81.992	NA	Mm.483633	NA	NA	0.0276587	0.708087	-0.0471465	0.545376	0.00590925	0.941559	-0.0275975	0.744735	0.133714	0.121842	0.17226	0.025767	0.854401	7.90492	7.92082	-1.01108		0.888813	7.85621	7.87168	-1.01078		0.024746	7.9933	7.78705	1.15368	Sensitized			1
TC0700001191.mm.1	1700010L04Rik	RIKEN cDNA 1700010L04 gene	7	82.8516	619808	Mm.443250	NA	NA	0.092118	0.0878958	0.081024	0.165765	-0.01252	0.851642	-0.000675833	0.992365	0.151692	0.0213851	0.140343	0.0246475	0.0221566	4.35156	4.23447	1.08455		0.919871	4.30681	4.31498	-1.00568		0.0313512	4.4024	4.20383	1.14756	Sensitized			1
TC0700001192.mm.1	Mex3b	mex3 homolog B	7	82.8673	108797	Mm.306789	NA	NA	-0.150198	0.0388402	-0.114432	0.156923	-0.016609	0.925895	-0.0686047	0.714691	0.162955	0.213953	-0.0452504	0.722597	0.0472493	7.6139	7.79219	-1.13154	Desensitized	0.73754	7.67721	7.73492	-1.04082		0.553392	7.9069	7.8196	1.06238		1
TC0700001244.mm.1	Olfr295	olfactory receptor 295	7	86.5839	258850	Mm.334007	NA	NA	-0.0769569	0.238124	-0.0482835	0.493942	0.234314	0.0016993	0.0703075	0.466547	-0.1265	0.0712492	-0.0456571	0.515566	0.342017	2.30628	2.39024	-1.05992		0.0324629	2.50801	2.31514	1.14303	Sensitized	0.0662683	2.29147	2.41118	-1.08652			1
TC0700001264.mm.1	Fzd4	frizzled homolog 4	7	89.4044	14366	Mm.86755	604579	7325	-0.0771242	0.578828	-0.103246	0.48177	0.193369	0.307677	-0.262417	0.181403	-0.114462	0.374068	-0.34068	0.000407222	0.339443	7.11878	7.2421	-1.08924		0.669159	7.36209	7.42477	-1.0444		0.00878234	7.22595	7.52671	-1.2318	Desensitized			1
TC0700001279.mm.1	n-R5s155	nuclear encoded rRNA 5S 155	7	90.2937	NA	NA	NA	NA	-0.0870887	0.618897	0.0497505	0.789565	0.171169	0.20485	0.30681	0.0184369	0.04266	0.790156	0.159389	0.280189	0.934634	6.23913	6.25958	-1.01428		0.0456919	6.48789	6.17015	1.24638	Sensitized	0.431685	6.3491	6.21616	1.09652			1
TC0700001332.mm.1	Tenm4	teneurin transmembrane protein 4	7	96.1712	23966	Mm.254610	NA	NA	0.122977	0.0431092	0.0927655	0.169521	0.0929643	0.136273	0.134376	0.0308548	0.015849	0.855158	-0.069634	0.387613	0.0788859	8.88887	8.74355	1.10597		0.0146088	9.03072	8.88048	1.10975	Sensitized	0.688189	9.05632	9.08976	-1.02345			1
TC0700001382.mm.1	Map6	microtubule-associated protein 6	7	99.2674	17760	Mm.154087	NA	NA	0.042846	0.564472	0.137319	0.0627574	0.0705433	0.195304	0.118222	0.0267261	-0.172579	0.00281485	-0.0818862	0.193794	0.159998	9.24609	9.12046	1.09098		0.130247	9.36836	9.2431	1.0907		0.0266916	9.0752	9.25111	-1.12968	Desensitized			1
TC0700001385.mm.1	Gdpd5	glycerophosphodiester phosphodiesterase domain containing 5	7	99.3815	233552	Mm.286317	609632	32741	0.0276973	0.671477	0.189677	0.000529479	0.0772188	0.21623	0.0269653	0.691662	-0.152005	0.0429099	-0.0346813	0.651873	0.0075663	8.01479	7.86151	1.1121	Sensitized	0.409449	8.08637	8.02018	1.04695		0.0718586	7.86726	7.99813	-1.09495		1
TC0700001387.mm.1	Klhl35	kelch-like 35	7	99.466	72184	Mm.153585	NA	NA	0.00556311	0.933797	-0.048929	0.486406	-0.014998	0.754316	-0.0459781	0.354039	0.0892765	0.175586	0.147354	0.00850705	0.742568	7.0994	7.13077	-1.02198		0.531563	7.05925	7.10031	-1.02887		0.04801	7.14392	6.98543	1.11612	Sensitized			1
TC0700001400.mm.1	Lipt2	lipoyl(octanoyl) transferase 2 (putative)	7	100.159	67164	Mm.46777	NA	NA	-0.0325189	0.537111	-0.021756	0.6985	0.014152	0.877508	0.0747797	0.433287	0.176903	0.0128161	0.105165	0.149242	0.59882	5.72161	5.75805	-1.02558		0.504136	5.7427	5.68222	1.04281		0.0459527	5.7176	5.52363	1.1439	Sensitized			1
TC0700001409.mm.1	Ucp2	uncoupling protein 2 (mitochondrial, proton carrier)	7	100.493	22228	Mm.171378	601693	2516	-0.187926	0.15139	-0.100598	0.483868	0.0931423	0.349095	-0.197325	0.0426575	-0.211172	0.00393096	-0.0749371	0.351051	0.286226	8.34144	8.53411	-1.14287		0.168226	8.69084	8.77013	-1.0565		0.0483557	9.33649	9.53551	-1.14791	Desensitized			1
TC0700001432.mm.1	Pde2a	phosphodiesterase 2A, cGMP-stimulated	7	101.422	207728	Mm.247564	602658	1952	0.06772	0.131762	0.056575	0.244339	0.03236	0.597127	0.0316278	0.624413	-0.15635	0.00472885	-0.0537156	0.374189	0.14559	11.269	11.1851	1.05991		0.562539	11.2376	11.1958	1.0294		0.0361071	10.7797	10.926	-1.10666	Desensitized			1
TC0700001447.mm.1	Art1	ADP-ribosyltransferase 1	7	102.102	11870	Mm.261071	601625	21477	0.0270667	0.748353	0.0464345	0.602503	-0.0391903	0.580576	-0.0442389	0.553609	0.175739	0.0477988	0.147913	0.0829627	0.610435	6.01439	5.96382	1.03567		0.59579	5.951	6.00574	-1.03867		0.0387678	6.07029	5.84968	1.16523	Sensitized			1
TC0700001457.mm.1	Olfr547	olfactory receptor 547	7	102.535	259083	Mm.377828	NA	NA	-0.14921	0.138618	-0.172604	0.102853	0.0148037	0.867921	-0.0643067	0.488458	0.165271	0.111648	0.235365	0.00863728	0.0558507	5.38418	5.60339	-1.1641		0.734767	5.49531	5.53072	-1.02485		0.0193693	5.61469	5.34533	1.20527	Sensitized			1
TC0700001462.mm.1	Olfr554	olfactory receptor 554	7	102.64	258322	Mm.377435	NA	NA	0.0281969	0.789843	0.068294	0.540113	0.0120665	0.931834	-0.101684	0.48921	0.109424	0.403551	0.282574	0.00957788	0.669757	5.70251	5.6356	1.04747		0.713622	5.67043	5.73341	-1.04461		0.0441873	5.68526	5.42545	1.19732	Sensitized			1
TC0700001464.mm.1	Olfr556	olfactory receptor 556	7	102.67	258749	Mm.377671	NA	NA	0.022524	0.721963	0.0399655	0.549653	0.1572	0.134588	0.144404	0.198315	0.206674	0.0156563	0.196944	0.0142528	0.629927	4.53649	4.49347	1.03027		0.0735695	4.59791	4.4012	1.14608		0.00731371	4.69173	4.4175	1.20935	Sensitized			1
TC0700001467.mm.1	Olfr561	olfactory receptor 561	7	102.774	259096	Mm.377839	NA	NA	0.08927	0.31278	-0.065027	0.49332	0.107222	0.486511	0.330076	0.0239073	0.0075065	0.92714	-0.0961696	0.197855	0.924328	2.32501	2.31407	1.00761		0.0167223	2.4618	2.1673	1.22646	Sensitized	0.384619	2.30135	2.35781	-1.03991			1
TC0700001484.mm.1	Olfr593	olfactory receptor 593	7	103.212	258378	Mm.377466	NA	NA	0.0414789	0.574236	0.0516565	0.508347	-0.186905	0.0789296	-0.295949	0.00271383	-0.0607495	0.504877	0.102586	0.221838	0.562854	4.55043	4.48687	1.04504		0.00557055	4.44516	4.76507	-1.24825	Desensitized	0.812665	4.4898	4.46724	1.01576			1
TC0700001494.mm.1	Olfr606	olfactory receptor 606	7	103.451	259098	Mm.377840	NA	NA	0.167227	0.0260911	0.211182	0.00499847	-0.0424285	0.690372	-0.155973	0.145752	0.090758	0.478411	0.168426	0.148905	0.00335131	4.29209	4.03374	1.19611	Sensitized	0.296026	4.09244	4.22654	-1.0974		0.2779	4.30156	4.12845	1.12748		1
TC0700001511.mm.1	Olfr633	olfactory receptor 633	7	103.947	258351	Mm.377448	NA	NA	0.0468789	0.500867	-0.0089655	0.904312	-0.0346808	0.759285	-0.0492194	0.679373	0.039745	0.684769	0.194778	0.0180829	0.822377	4.82746	4.80373	1.01659		0.735633	4.70347	4.75888	-1.03916		0.00946751	4.77987	4.62627	1.11234	Sensitized			1
TC0700001538.mm.1	Olfr669	olfactory receptor 669	7	104.939	259045	Mm.389971	NA	NA	0.166638	0.199013	0.301844	0.0171115	-0.0896475	0.363392	-0.101847	0.325674	-0.0554165	0.598892	0.135773	0.155933	0.042423	4.6592	4.33647	1.25069	Sensitized	0.364938	4.45827	4.58395	-1.09102		0.631315	4.54035	4.49265	1.03362		1
TC0700001552.mm.1	Cckbr	cholecystokinin B receptor	7	105.426	12426	Mm.44513	118445	7258	0.46734	0.170552	0.734751	0.0314798	0.316038	0.128305	0.169478	0.457817	-0.6745	0.0250032	-0.0551278	0.861145	0.0315246	8.29513	7.46988	1.77185	Sensitized	0.247895	8.2672	7.95538	1.24127		0.0806942	7.41788	7.9351	-1.4312		1
TC0700001572.mm.1	Olfr716	olfactory receptor 716	7	107.147	258597	Mm.371710	NA	NA	0.0284102	0.74942	0.062124	0.507102	0.177426	0.0489336	0.130595	0.190668	-0.217203	0.0184694	-0.150164	0.10358	0.599122	3.20311	3.14047	1.04437		0.141123	3.3	3.10041	1.14838		0.0351063	3.11732	3.36899	-1.19059	Desensitized			1
TC0700001607.mm.1	Tub	tubby candidate gene	7	108.95	22141	Mm.439722	601197	31147	-0.0259398	0.417236	-0.049051	0.134654	0.0266873	0.469653	0.0755019	0.033368	-0.160436	0.000638124	-0.0865229	0.101238	0.261857	8.65243	8.70414	-1.03649		0.185655	8.72283	8.65413	1.04877		0.0114681	8.57449	8.7447	-1.12523	Desensitized			1
TC0700001655.mm.1	Rassf10	Ras association (RalGDS	7	112.954	NA	Mm.349943	NA	NA	-0.0655876	0.393143	-0.025919	0.753653	-0.00311725	0.972132	-0.0550047	0.555424	0.078747	0.399253	0.220824	0.00317929	0.550383	6.61408	6.67476	-1.04296		0.736667	6.67912	6.71912	-1.02811		0.010556	6.63949	6.44128	1.14727	Sensitized			1
TC0700001697.mm.1	B230311B06Rik	RIKEN cDNA B230311B06 gene	7	118.592	381914	NA	NA	NA	0.0482658	0.39773	0.0455875	0.452893	-0.0805755	0.230019	-0.0293122	0.687757	0.127036	0.175504	0.191763	0.0193744	0.397204	6.27836	6.21477	1.04506		0.440517	6.17135	6.24123	-1.04963		0.0413208	5.98862	5.77461	1.15991	Sensitized			1
TC0700001737.mm.1	Polr3e	polymerase (RNA) III (DNA directed) polypeptide E	7	120.918	26939	Mm.193632	NA	14052	0.0476511	0.269578	-0.0750895	0.089255	0.0737917	0.111544	0.0334969	0.514185	-0.166447	0.00386386	-0.134096	0.019724	0.590555	7.98416	8.00716	-1.01607		0.246438	8.04451	7.97591	1.0487		0.000259287	7.80323	8.00833	-1.15276	Desensitized			1
TC0700001743.mm.1	Hs3st2	heparan sulfate (glucosamine) 3-O-sulfotransferase 2	7	121.392	195646	Mm.247449	604056	21220	0.246444	0.184645	0.380111	0.042757	0.118386	0.210026	0.0804817	0.429165	-0.376804	0.00827519	-0.106234	0.489901	0.0197518	7.68563	7.25569	1.34717	Sensitized	0.290261	7.55446	7.42588	1.09321		0.0502967	7.10841	7.44585	-1.26351		1
TC0700001769.mm.1	Tnrc6a	trinucleotide repeat containing 6a	7	123.124	233833	Mm.102305	610739	41399	0.0517496	0.406563	-0.0001625	0.998069	0.0672205	0.0619227	0.0725603	0.054792	-0.120981	0.11561	-0.176951	0.00718734	0.640946	8.34878	8.31563	1.02324		0.0604458	8.32571	8.23411	1.06555		0.0256158	8.27981	8.47998	-1.14883	Desensitized			1
TC0700001775.mm.1	Hs3st4	heparan sulfate (glucosamine) 3-O-sulfotransferase 4	7	123.983	628779	Mm.40210	604059	82444	-0.0841044	0.118122	-0.152681	0.00209171	-0.080894	0.249842	-0.0477144	0.528722	0.14143	0.0110021	0.0643278	0.271033	0.00958391	8.36279	8.52591	-1.11971	Desensitized	0.309471	8.51509	8.5979	-1.05908		0.0420103	8.59661	8.45423	1.10372	Sensitized					1
TC0700001793.mm.1	Il4ra	interleukin 4 receptor, alpha	7	125.552	16190	Mm.233802	147781	7784	0.106678	0.107807	0.166018	0.0105367	-0.0455735	0.573942	-0.0359353	0.675079	-0.0768335	0.205947	0.0628671	0.276631	0.0236609	7.02349	6.83633	1.13852	Sensitized	0.602834	6.92235	6.97528	-1.03736		0.835543	6.87263	6.88709	-1.01008		1
TC0700001815.mm.1	Gdpd3	glycerophosphodiester phosphodiesterase domain containing 3	7	126.766	68616	Mm.246881	NA	NA	0.011012	0.857043	-0.0232115	0.719788	0.009418	0.881995	0.0494683	0.453703	0.146803	0.0312169	0.101336	0.133343	0.903049	5.33525	5.34475	-1.00661		0.592904	5.2513	5.21125	1.02814		0.0262515	5.32186	5.15186	1.12506	Sensitized			1
TC0700001893.mm.1	Sec23ip	Sec23 interacting protein	7	128.745	207352	Mm.297105	NA	38288	-0.106316	0.102367	-0.148373	0.0238154	-0.0221307	0.721332	-0.0198006	0.76228	0.0478475	0.486495	-0.0558884	0.385851	0.0406922	8.68621	8.86054	-1.12844	Desensitized	0.722717	8.72345	8.75078	-1.01912		0.977506	8.81493	8.81668	-1.00121		1
TC0700001931.mm.1	Gpr26	G protein-coupled receptor 26	7	131.966	233919	Mm.208740	604847	17764	0.114929	0.00717846	0.0935205	0.0547345	0.0390043	0.522207	0.0113214	0.86137	-0.167883	0.108194	-0.123025	0.222477	0.036712	9.11786	8.97717	1.10243	Sensitized	0.729708	9.18576	9.15392	1.02232		0.154072	8.9983	9.1973	-1.14791		1
TC0700001955.mm.1	Nps	neuropeptide S	7	135.269	100043254	Mm.192092	NA	NA	-0.057272	0.644804	-0.0603215	0.647139	-0.372251	0.00758458	-0.299628	0.059366	0.033564	0.812346	0.106857	0.416649	0.596006	3.95628	4.03618	-1.05695		0.0181562	3.75092	4.18743	-1.35333	Desensitized	0.644733	4.06553	3.97286	1.06634			1
TC0700001996.mm.1	Gpr123	G protein-coupled receptor 123	7	139.834	52389	Mm.39863	612302	18582	0.142153	0.134485	0.20181	0.0361963	0.064251	0.531185	0.111351	0.295168	-0.413935	0.000450973	-0.0769751	0.585574	0.117512	9.4903	9.25476	1.17734		0.295348	9.52468	9.40805	1.0842		0.0316832	9.09653	9.44168	-1.27028	Desensitized			1
TC0700002000.mm.1	Zfp511	zinc finger protein 511	7	140.036	69752	Mm.200818	NA	42950	-0.0218124	0.753371	0.010436	0.887487	0.0525367	0.24504	0.0723597	0.119399	-0.12178	0.0296598	-0.091632	0.0955104	0.931674	7.73717	7.74374	-1.00456		0.175622	7.81235	7.72992	1.0588		0.0414412	7.73451	7.8804	-1.10641	Desensitized			1
TC0700002019.mm.1	Olfr539	olfactory receptor 539	7	140.667	258963	Mm.377773	NA	NA	-0.0668782	0.660038	-0.184164	0.241416	-0.0405138	0.778195	-0.322553	0.0151208	-0.026899	0.862427	-0.0902462	0.534306	0.146431	4.6929	4.86744	-1.1286		0.0166262	4.66941	4.91765	-1.18776	Desensitized	0.56072	4.67614	4.75337	-1.05499			1
TC0700002045.mm.1	Drd4	dopamine receptor D4	7	141.292	13491	Mm.41075	126452	20215	-0.000405778	0.9967	0.002552	0.980435	0.0337427	0.644745	-0.0152292	0.844141	0.139658	0.175777	0.222643	0.0121029	0.990159	6.97958	6.97802	1.00108		0.912797	6.98283	6.97261	1.00711		0.0304269	7.03439	6.7915	1.18336	Sensitized			1
TC0700002055.mm.1	Cd151	CD151 antigen	7	141.467	12476	Mm.30246	602243	20916	-0.0307558	0.702939	-0.0074045	0.931227	0.0324297	0.477722	-0.0295292	0.540936	-0.096277	0.111621	-0.113071	0.0401485	0.85392	7.654	7.67906	-1.01752		0.993097	7.71184	7.71232	-1.00034		0.0141725	7.59941	7.74087	-1.10302	Desensitized			1
TC0700002061.mm.1	Muc2	mucin 2	7	141.69	17831	Mm.2041	158370	131905	0.0349538	0.533511	-0.011619	0.846446	-0.0249825	0.638292	-0.0436094	0.431949	0.105976	0.151309	0.132922	0.0470822	0.855707	5.76126	5.74708	1.00987		0.509075	5.71969	5.76525	-1.03209		0.0490021	5.78994	5.62879	1.11818	Sensitized			1
TC0700002076.mm.1	Tnni2	troponin I, skeletal, fast 2	7	142.442	21953	Mm.39469	191043	37752	-0.0289344	0.755445	-0.051897	0.596943	-0.00332425	0.96602	-0.0765589	0.341624	0.120345	0.143915	0.186457	0.00794935	0.684894	6.21768	6.27335	-1.03934		0.580401	6.23579	6.29084	-1.03889		0.0128576	6.31858	6.11276	1.15335	Sensitized			1
TC0700002126.mm.1	3300002P13Rik	RIKEN cDNA 3300002P13 gene	7	3.41787	70230	NA	NA	NA	-0.129867	0.172383	-0.268044	0.00192689	-0.130123	0.032848	-0.0208828	0.769455	0.164074	0.218386	0.0658113	0.610299	0.0389075	7.0327	7.30765	-1.20995	Desensitized	0.195553	7.13782	7.23236	-1.06772		0.196246	7.39199	7.23248	1.1169		1
TC0700002192.mm.1	Vmn1r58	vomeronasal 1 receptor 58	7	5.40889	81014	Mm.261621	NA	NA	-0.271748	0.00499371	-0.138072	0.238696	0.0217575	0.783944	-0.0265297	0.750971	0.053724	0.581016	0.0930467	0.302724	0.0175974	4.14867	4.42199	-1.20858	Desensitized	0.960637	4.37852	4.3835	-1.00346		0.346993	4.40049	4.3023	1.07043		1
TC0700002211.mm.1	Olfr1347	olfactory receptor 1347	7	6.48791	258383	Mm.425365	NA	NA	0.0117489	0.840785	-0.0701475	0.244653	-0.101724	0.292078	-0.0137978	0.894905	0.152327	0.0629546	0.154485	0.0426237	0.538457	5.95575	5.9983	-1.02993		0.62412	5.81947	5.89162	-1.05128		0.0346673	6.09143	5.88332	1.15518	Sensitized			1
TC0700002212.mm.1	Olfr1348	olfactory receptor 1348	7	6.50124	258915	Mm.223321	NA	NA	-0.0590502	0.425897	-0.101458	0.186512	-0.140753	0.170377	-0.0613611	0.584863	0.213439	0.00407405	0.0802162	0.323523	0.376873	5.22764	5.33807	-1.07955		0.316288	5.21149	5.34059	-1.09361		0.0232464	5.40087	5.19685	1.15191	Sensitized			1
TC0700002213.mm.1	Olfr1349	olfactory receptor 1349	7	6.5144	269862	Mm.377869	NA	NA	0.106654	0.258204	0.096803	0.336987	0.0743145	0.396719	0.14976	0.0882254	0.180837	0.232243	0.402703	0.000494358	0.348781	5.78069	5.64298	1.10016		0.191757	5.78733	5.63792	1.10912		0.00601917	5.9258	5.53775	1.30862	Sensitized			1
TC0700002224.mm.1	Vmn2r29	vomeronasal 2, receptor 29	7	7.21266	76229	Mm.387947	NA	NA	0.006294	0.929581	0.042228	0.573585	-0.00206575	0.958608	0.0382406	0.352182	-0.225618	0.0190438	-0.244259	0.00468002	0.720948	6.54406	6.50986	1.024		0.647441	6.52549	6.50028	1.01762		0.0011823	6.46842	6.7866	-1.24676	Desensitized			1
TC0700002231.mm.1	Vmn2r31	vomeronasal 2, receptor 31	7	7.38399	100042591	Mm.469891	NA	NA	-0.0133573	0.854939	0.049662	0.518128	0.133479	0.0557042	0.143279	0.0505118	-0.079674	0.181437	-0.126157	0.014387	0.773058	4.47033	4.44344	1.01881		0.0368911	4.54083	4.3595	1.13393		0.041987	4.47336	4.61138	-1.10039	Desensitized			1
TC0700002233.mm.1	Vmn2r32	vomeronasal 2, receptor 32	7	7.46397	22311	Mm.482571	NA	NA	-0.0160091	0.852703	-0.0978165	0.272632	-0.102876	0.23072	-0.0119767	0.898157	-0.164247	0.0483189	-0.163118	0.035529	0.521406	3.38363	3.46379	-1.05714		0.555213	3.31776	3.38936	-1.05088		0.0460772	3.37226	3.59444	-1.1665	Desensitized			1
TC0700002257.mm.1	Vmn2r-ps45	vomeronasal 2, receptor, pseudogene 45	7	8.30423	NA	NA	NA	NA	0.0685751	0.278474	0.026474	0.699647	0.0470245	0.520385	0.136885	0.0556497	-0.197828	0.00270415	-0.169172	0.00912053	0.469139	5.12539	5.0624	1.04463		0.088826	5.02289	4.89919	1.08953		0.00367611	4.94999	5.20005	-1.18926	Desensitized			1
TC0700002259.mm.1	Vmn2r44	vomeronasal 2, receptor 44	7	8.36746	434113	Mm.469891	NA	NA	0.0245618	0.725881	0.045289	0.539958	0.151933	0.00718887	0.152749	0.0119037	-0.084107	0.122295	-0.12942	0.00476236	0.598857	4.28325	4.23512	1.03393		0.00513059	4.37531	4.17607	1.1481	Sensitized	0.0146598	4.27287	4.41615	-1.10441	Desensitized						1
TC0700002277.mm.1	Vmn2r39	vomeronasal 2, receptor 39	7	9.01475	545909	Mm.469894	NA	NA	0.0764616	0.15758	0.018287	0.759701	0.0899397	0.229623	0.108894	0.162641	-0.196709	0.0258955	-0.101904	0.256912	0.340909	4.16375	4.10153	1.04407		0.127147	4.14717	4.01643	1.09485		0.0453019	4.0375	4.24352	-1.1535	Desensitized			1
TC0700002279.mm.1	Vmn2r38	vomeronasal 2, receptor 38	7	9.0748	434110	Mm.469895	NA	NA	-0.00857489	0.892231	-0.0042365	0.949696	0.0771558	0.223993	0.144674	0.0174777	-0.0346235	0.37992	-0.0972369	0.00167893	0.90712	3.78104	3.78958	-1.00594		0.0311584	3.80095	3.65331	1.10776	Sensitized	0.0292529	3.76154	3.84878	-1.06234			1
TC0700002296.mm.1	Vmn2r46	vomeronasal 2, receptor 46	7	9.75464	100042894	Mm.465204	NA	NA	0.0159016	0.817949	0.0001205	0.998689	0.0213685	0.78246	0.0968769	0.219254	-0.249228	0.0343352	-0.215345	0.0566588	0.913848	5.38713	5.37682	1.00717		0.409531	5.37081	5.29059	1.05718		0.0282439	5.27842	5.59488	-1.24527	Desensitized			1
TC0700002325.mm.1	Zscan4e	zinc finger and SCAN domain containing 4E	7	11.3064	665848	Mm.478783	NA	NA	0.0323976	0.696081	-0.048811	0.577691	-0.129103	0.0871194	-0.160669	0.0370078	0.015798	0.873603	-0.00216889	0.981529	0.883385	3.98991	4.00395	-1.00978		0.00691486	3.88101	4.07169	-1.1413	Desensitized	0.93184	3.95083	3.94094	1.00688			1
TC0700002372.mm.1	Sult2a1	sulfotransferase family 2A, dehydroepiandrosterone (DHEA)-preferring, member 1	7	13.7962	20859	Mm.260026	NA	NA	-0.159133	0.0297886	-0.130671	0.107461	0.088332	0.378446	0.14064	0.172346	-0.010687	0.889084	0.0291909	0.68524	0.0266298	3.08922	3.28486	-1.14523	Desensitized	0.219768	3.22996	3.07824	1.1109		0.884947	3.14269	3.13156	1.00775		1
TC0700002386.mm.1	RP23-51O3.7	oocyte specific homeobox 4 (Obox4) pseudogene	7	14.5296	NA	NA	NA	NA	0.202633	0.265125	0.090447	0.646517	-0.107908	0.418393	-0.0513761	0.718125	-0.237021	0.0540027	-0.260354	0.0201594	0.248051	3.80072	3.60585	1.14462		0.609478	3.63762	3.7396	-1.07324		0.0486925	3.61089	3.94757	-1.26284	Desensitized			1
TC0700002387.mm.1	Vmn1r90	vomeronasal 1 receptor 90	7	14.5307	627280	Mm.372763	NA	NA	-0.367023	0.011525	-0.369903	0.0181495	0.000464	0.997074	0.19832	0.115004	-0.146354	0.229934	-0.243568	0.0217687	0.00193878	6.38206	6.88222	-1.41437	Desensitized	0.38794	6.6629	6.52532	1.10006		0.0993162	7.28653	7.54765	-1.19841		1
TC0700002422.mm.1	C5ar1	complement component 5a receptor 1	7	16.2467	12273	Mm.247623	113995	20413	-0.0264536	0.578554	-0.047967	0.335822	-0.207655	0.0195336	-0.186479	0.0559258	0.080801	0.451514	0.155615	0.108396	0.330148	5.54171	5.59298	-1.03618		0.0182091	5.40369	5.66057	-1.1949	Desensitized	0.149351	5.42717	5.26941	1.11555			1
TC0700002438.mm.1	9330104G04Rik	RIKEN cDNA 9330104G04 gene	7	16.8714	320950	Mm.420078	NA	NA	0.000286	0.996647	0.0344045	0.631918	-0.0194562	0.775228	0.0720533	0.304592	0.179718	0.106522	0.222706	0.025943	0.809571	5.24574	5.22098	1.01731		0.592063	5.25183	5.21392	1.02663		0.00905114	5.37072	5.09918	1.20709	Sensitized			1
TC0700002445.mm.1	Hif3a	hypoxia inducible factor 3, alpha subunit	7	17.031	53417	Mm.135110	609976	9646	-0.138232	0.0848461	-0.0342315	0.704867	-0.0320988	0.740039	-0.229153	0.00887241	-0.161639	0.000225668	-0.101675	0.0394248	0.15455	6.99123	7.10454	-1.08171		0.0371615	7.13407	7.31247	-1.13163	Desensitized	0.00457138	7.09876	7.27958	-1.13353	Desensitized						1
TC0700002458.mm.1	Psg20	pregnancy-specific glycoprotein 20	7	18.6741	434540	Mm.479863	NA	NA	0.10835	0.160711	0.157443	0.0448513	0.0280187	0.729058	0.0970886	0.240787	0.0858585	0.37773	0.131586	0.139504	0.0436135	4.96832	4.78621	1.13454	Sensitized	0.408617	4.93665	4.85219	1.06029		0.217907	4.99203	4.84611	1.10643		1
TC0700002461.mm.1	Psg17	pregnancy specific glycoprotein 17	7	18.8139	26437	Mm.302844	NA	110989	-0.138957	0.00453792	-0.0414565	0.49438	-0.0673823	0.535846	-0.0774186	0.499039	0.18879	0.0424803	0.181485	0.0378015	0.0644196	4.78064	4.89958	-1.08594		0.518968	4.79903	4.8941	-1.06811		0.0490159	4.98738	4.73587	1.19046	Sensitized			1
TC0700002468.mm.1	Foxa3	forkhead box A3	7	19.0133	15377	Mm.42260	602295	3308	0.00262978	0.978447	-0.045008	0.66157	0.0295083	0.649612	0.0366681	0.59154	0.196066	0.022011	0.157138	0.0601235	0.841113	6.69479	6.72525	-1.02134		0.674626	6.71564	6.6721	1.03064		0.0238411	6.85154	6.61048	1.18186	Sensitized			1
TC0700002504.mm.1	Ceacam16	carcinoembryonic antigen-related cell adhesion molecule 16	7	19.8521	330483	Mm.260192	NA	NA	-0.0919327	0.242367	-0.078773	0.350056	0.103504	0.196328	-0.0126219	0.885686	0.118582	0.0412815	0.0946811	0.0927811	0.300033	6.36924	6.48461	-1.08325		0.603759	6.47176	6.41681	1.03883		0.0282387	6.52536	6.37979	1.10617	Sensitized			1
TC0700002509.mm.1	Igsf23	immunoglobulin superfamily, member 23	7	19.9373	70080	Mm.98583	NA	NA	0.011288	0.87816	0.0107575	0.890455	-0.032335	0.582451	-0.0751531	0.211738	0.148201	0.0327707	0.145647	0.0245859	0.889877	5.91534	5.9004	1.01041		0.338001	5.87286	5.94479	-1.05112		0.0191205	5.99511	5.79562	1.14829	Sensitized			1
TC0700002540.mm.1	Vmn1r129	vomeronasal 1 receptor 129	7	21.3604	621510	Mm.480271	NA	NA	0.175278	0.0579962	0.253738	0.0047375	0.0469632	0.684157	-0.0334728	0.783723	-0.0476995	0.71628	-0.0353336	0.775468	0.00496772	3.89714	3.60322	1.22597	Sensitized	0.964991	3.83144	3.82572	1.00398		0.754975	3.74294	3.79973	-1.04015		1
TC0700002631.mm.1	Cnfn	cornifelin	7	25.3676	72383	Mm.34382	611764	13039	0.0552142	0.499305	0.123186	0.140383	-0.0297007	0.683937	-0.0346336	0.652168	0.10041	0.228842	0.148757	0.0461606	0.303348	6.96836	6.84488	1.08936		0.624848	6.87946	6.92171	-1.02972		0.0328316	6.99389	6.82653	1.12299	Sensitized			1
TC0700002651.mm.1	Vmn1r185	vomeronasal 1 receptor 185	7	26.611	171265	Mm.377217	NA	NA	-0.179104	0.0243172	-0.078988	0.392499	0.0711862	0.600357	0.144182	0.305199	-0.055103	0.568898	0.0595533	0.512784	0.0329641	2.35068	2.52224	-1.12627	Desensitized	0.427199	2.61602	2.47239	1.10468		0.992911	2.51171	2.51279	-1.00075		1
TC0700002692.mm.1	Dll3	delta-like 3	7	28.2936	13389	Mm.12896	602768	7291	0.015172	0.676971	0.027431	0.474373	0.00707975	0.878558	-0.0208372	0.66845	0.0925855	0.0886944	0.121455	0.010822	0.53272	6.51652	6.48718	1.02055		0.873319	6.49295	6.50301	-1.007		0.0389504	6.56105	6.41684	1.10513	Sensitized			1
TC0700002700.mm.1	Nccrp1	non-specific cytotoxic cell receptor protein 1 homolog (zebrafish)	7	28.5436	233038	Mm.224815	NA	NA	0.0714449	0.359322	0.012071	0.885944	-0.021759	0.808188	0.0152622	0.871767	0.105741	0.195037	0.20843	0.00127294	0.58538	6.81726	6.7627	1.03854		0.977851	6.75501	6.75783	-1.00196		0.0109863	6.83604	6.62652	1.1563	Sensitized			1
TC0700002717.mm.1	Catsperg1	catsper channel auxiliary subunit gamma 1	7	29.1813	320225	Mm.349382	NA	NA	0.017058	0.724463	-0.021347	0.677155	0.0083585	0.876673	0.0100892	0.858927	-0.121106	0.0560958	-0.120146	0.0423877	0.952132	5.5456	5.54988	-1.00297		0.858801	5.52078	5.50865	1.00844		0.0152883	5.62706	5.7908	-1.12019	Desensitized			1
TC0700002727.mm.1	Catsperg2	catsper channel auxiliary subunit gamma 2	7	29.6972	76718	Mm.69030	613452	NA	0.0171673	0.731753	-0.012043	0.820896	0.0366283	0.356443	-0.00410361	0.923466	-0.170596	0.00762688	-0.165982	0.00528634	0.972048	4.93723	4.9348	1.00169		0.692911	4.95809	4.93839	1.01375		0.00100168	5.12068	5.34924	-1.17166	Desensitized			1
TC0700002761.mm.1	Nphs1os	nephrosis 1 homolog, nephrin, opposite strand	7	30.4622	445267	Mm.398140	NA	NA	-0.0638911	0.466768	0.006521	0.944804	-0.066562	0.459265	-0.0951214	0.310187	0.110747	0.234978	0.200751	0.0113781	0.761831	6.25664	6.29305	-1.02556		0.392529	6.26235	6.36916	-1.07685		0.0342517	6.40984	6.20168	1.15521	Sensitized			1
TC0700002769.mm.1	Zbtb32	zinc finger and BTB domain containing 32	7	30.5897	58206	Mm.116789	605859	8661	-0.0405982	0.587282	0.0229255	0.773622	-0.0692452	0.195936	-0.0171622	0.76961	0.097996	0.148999	0.145169	0.0138891	0.924568	5.85557	5.8653	-1.00676		0.459622	5.85078	5.90527	-1.03849		0.0394239	6.01602	5.8527	1.11986	Sensitized			1
TC0700002786.mm.1	Fxyd5	FXYD domain-containing ion transport regulator 5	7	31.0327	18301	Mm.1870	606669	7458	0.0849553	0.335431	0.104672	0.259664	0.087517	0.354656	0.0866528	0.385789	-0.234346	0.0184794	-0.134423	0.185122	0.359081	7.87413	7.74475	1.09382		0.347753	7.91416	7.80031	1.08211		0.0156687	7.68802	7.94182	-1.19235	Desensitized			1
TC0700002789.mm.1	Fxyd3	FXYD domain-containing ion transport regulator 3	7	31.0682	17178	Mm.263847	604996	4356	-0.0100958	0.86518	0.007731	0.90247	-0.0298327	0.632469	-0.0335081	0.610058	0.104692	0.204659	0.14922	0.0434567	0.988366	5.94052	5.94149	-1.00067		0.58472	5.94634	5.98789	-1.02922		0.0308457	6.05935	5.88865	1.12561	Sensitized			1
TC0700002816.mm.1	Scgb2b24	secretoglobin, family 2B, member 24	7	33.7372	233090	Mm.261648	NA	NA	0.148477	0.00197516	0.093325	0.110949	0.0111785	0.879235	-0.0218228	0.778116	0.001343	0.987519	0.0568473	0.477647	0.0123372	4.45118	4.28907	1.11892	Sensitized	0.946433	4.36382	4.37204	-1.00572		0.708893	4.34616	4.30866	1.02634		1
TC0700002921.mm.1	Vmn2r-ps60	vomeronasal 2, receptor, pseudogene 60	7	42.4298	628490	Mm.246518	NA	NA	0.0213153	0.801672	-0.001079	0.990448	0.002869	0.979439	-0.0706103	0.543811	0.148739	0.0752882	0.209367	0.00294126	0.91517	4.68114	4.66821	1.009		0.651084	4.67249	4.71961	-1.0332		0.0147856	4.62763	4.38679	1.18168	Sensitized			1
TC0700002938.mm.1	Vmn2r63	vomeronasal 2, receptor 63	7	42.9033	435975	Mm.469897	NA	NA	-0.117071	0.0310036	-0.119804	0.0389571	-0.0652115	0.343705	0.0882247	0.217486	-0.0515955	0.571952	-0.0131904	0.878977	0.0270459	3.96706	4.12789	-1.11793	Desensitized	0.66156	4.11043	4.08948	1.01463		0.590187	3.9835	4.02884	-1.03192		1
TC0700003004.mm.1	Snrnp70	small nuclear ribonucleoprotein 70 (U1)	7	45.3765	20637	Mm.216386	NA	NA	0.0874513	0.0602434	0.0168865	0.750484	0.194993	0.0640624	0.270068	0.00865899	-0.313467	0.0010614	-0.166942	0.116094	0.185486	9.38936	9.32108	1.04847		0.0240677	9.43318	9.12621	1.2371	Sensitized	0.00216795	9.03678	9.368	-1.25808	Desensitized						1
TC0700003028.mm.1	Emp3	epithelial membrane protein 3	7	45.918	13732	Mm.20829	602335	1090	-0.112931	0.447464	-0.075406	0.635089	0.020364	0.912179	-0.184106	0.33358	-0.176787	0.136074	-0.281735	0.00460959	0.609981	7.62186	7.74832	-1.09161		0.626902	7.67837	7.7933	-1.08292		0.0212476	7.59433	7.90172	-1.23747	Desensitized			1
TC0700003040.mm.1	Saa4	serum amyloid A 4	7	46.728	20211	Mm.3489	104752	4750	0.0746522	0.482414	-0.0741275	0.511367	-0.204652	0.0793158	-0.153965	0.227709	0.1437	0.295585	0.287248	0.0140272	0.973295	4.66812	4.67308	-1.00344		0.152144	4.53769	4.77022	-1.17489		0.0290084	4.73482	4.44752	1.22036	Sensitized			1
TC0700003050.mm.1	Ptpn5	protein tyrosine phosphatase, non-receptor type 5	7	47.0778	19259	Mm.4654	176879	8423	0.15249	0.0205479	0.132952	0.0677687	0.0380815	0.325512	-0.00736778	0.859908	-0.070084	0.22326	-0.0692269	0.200461	0.0109012	8.28857	8.09558	1.14313	Sensitized	0.736154	8.27713	8.2588	1.01279		0.278803	8.26362	8.35819	-1.06774		1
TC0700003088.mm.1	1700015G11Rik	RIKEN cDNA 1700015G11 gene	7	52.0117	100503036	Mm.279725	NA	132671	0.00163289	0.986433	-0.036989	0.715698	-0.0523247	0.623397	-0.07811	0.484219	0.225215	0.0623398	0.247038	0.0252396	0.853243	5.12182	5.14719	-1.01774		0.513915	5.01995	5.10623	-1.06163		0.045536	5.17607	4.85639	1.24805	Sensitized			1
TC0700003111.mm.1	Gabra5	gamma-aminobutyric acid (GABA) A receptor, subunit alpha 5	7	57.4077	110886	Mm.273114	137142	20219	-0.151884	0.126083	-0.236145	0.0160689	-0.105953	0.209619	-0.0613	0.502468	0.1434	0.144069	-0.0110578	0.909122	0.0338767	11.7161	11.9824	-1.20273	Desensitized	0.310569	11.7725	11.8801	-1.07746		0.313925	11.8163	11.721	1.0683		1
TC0700003361.mm.1	A230006K03Rik	RIKEN cDNA A230006K03 gene	7	61.0103	27493	Mm.484442	NA	NA	0.169226	0.0231981	0.175775	0.0270143	0.0454315	0.477436	0.0809158	0.218998	-0.132735	0.104368	-0.0822907	0.301682	0.00421538	7.78931	7.55497	1.17637	Sensitized	0.0459099	7.63831	7.55434	1.05994		0.10144	7.48898	7.63669	-1.10781		1
TC0700003364.mm.1	B230209E15Rik	RIKEN cDNA B230209E15 gene	7	61.5272	319752	Mm.294476	NA	NA	0.0932516	0.128272	0.158212	0.00717964	-0.0195217	0.801036	0.0400586	0.622233	-0.0958105	0.284138	-0.05384	0.529949	0.00383661	9.53434	9.36138	1.12737	Sensitized	0.811834	9.38162	9.3659	1.01096		0.381816	8.87272	8.97577	-1.07404		1
TC0700003372.mm.1	A230057D06Rik	RIKEN cDNA A230057D06 gene	7	61.7045	319893	Mm.490625	NA	NA	0.118316	0.0883411	0.102293	0.174319	0.0777472	0.231016	0.0841194	0.218026	-0.10012	0.054764	-0.137371	0.00154704	0.0274982	5.79046	5.64134	1.1089		0.168928	5.73634	5.63026	1.0763		0.00923345	5.48237	5.64219	-1.11715	Desensitized			1
TC0700003385.mm.1	Mir344	microRNA 344	7	61.8778	723931	NA	NA	NA	0.129444	0.110086	0.189221	0.0193831	0.221352	0.027635	0.227291	0.0331074	-0.082805	0.399755	-0.134119	0.135024	0.00863991	4.25872	4.04035	1.16342	Sensitized	0.0217972	4.39748	4.10391	1.22567	Sensitized	0.210113	4.18215	4.32752	-1.10601					1
TC0700003387.mm.1	A330076H08Rik	RIKEN cDNA A330076H08 gene	7	61.9301	320026	Mm.131850	NA	NA	0.201927	0.172018	0.0862275	0.595118	0.0997045	0.488141	0.192227	0.191882	-0.285113	0.0502067	-0.345145	0.00708602	0.0670047	6.84	6.6486	1.14187		0.165148	6.67665	6.48222	1.14428		0.00276846	6.14608	6.57161	-1.34307	Desensitized			1
TC0700003390.mm.1	Mir344f	microRNA Mir344f	7	61.9856	100526527	NA	NA	NA	0.0935949	0.283154	0.043411	0.645611	0.030762	0.683746	0.0927969	0.229539	-0.145258	0.0427501	-0.139207	0.0387794	0.29225	6.26119	6.17001	1.06524		0.29755	6.10244	6.01927	1.05935		0.0338349	5.79892	5.99217	-1.14333	Desensitized			1
TC0700003400.mm.1	Peg12	paternally expressed 12	7	62.4619	27412	Mm.422745	NA	3999	0.0746187	0.206705	-0.0080985	0.900627	-0.0775655	0.328805	-0.0695036	0.409499	0.158439	0.108518	0.24088	0.00356248	0.526235	6.87653	6.83435	1.02967		0.381397	6.81192	6.90777	-1.0687		0.0335511	6.8983	6.63028	1.20416	Sensitized			1
TC0700003403.mm.1	Chrna7	cholinergic receptor, nicotinic, alpha polypeptide 7	7	63.0956	11441	Mm.113464	118511	593	-0.08223	0.410009	-0.259081	0.00438049	-0.0905248	0.403469	-0.0184758	0.87352	0.255844	0.0760398	-0.0260533	0.857709	0.0490698	9.10208	9.34	-1.17929	Desensitized	0.616404	9.18242	9.25092	-1.04862		0.204837	9.46574	9.29974	1.12194		1
TC0700003419.mm.1	1810049I09Rik	RIKEN cDNA 1810049I09 gene	7	65.2128	75601	NA	NA	NA	0.0190449	0.741474	-0.0777765	0.188362	-0.0595612	0.46719	-0.0165308	0.849938	0.308215	0.0428729	0.411058	0.00115954	0.573857	5.40912	5.45243	-1.03048		0.577747	5.31113	5.35923	-1.0339		0.00338772	5.61242	5.12802	1.39901	Sensitized			1
TC0700003484.mm.1	LOC102640608	uncharacterized LOC102640608	7	71.9475	102640608	NA	NA	NA	-0.105501	0.180334	-0.034798	0.687532	-0.0461782	0.612568	-0.0709722	0.457116	0.125207	0.0113673	0.102135	0.0353223	0.397927	4.29273	4.38541	-1.06635		0.457302	4.30987	4.38742	-1.05523		0.0110159	4.45976	4.30467	1.11349	Sensitized			1
TC0700003501.mm.1	Fam174b	family with sequence similarity 174, member B	7	73.7379	100038347	Mm.425464	NA	NA	-0.0218958	0.786737	-0.0059915	0.944437	0.169983	0.0969426	0.275074	0.00406459	0.04172	0.530228	0.0340091	0.588163	0.882647	6.35559	6.37395	-1.0128		0.0162781	6.3102	6.01516	1.22692	Sensitized	0.39551	6.10548	6.05382	1.03646			1
TC0700003569.mm.1	Mesp1	mesoderm posterior 1	7	79.7922	17292	Mm.1404	608689	32039	0.000895111	0.987203	-0.019154	0.745691	0.0115457	0.892072	-0.0490325	0.582061	0.105885	0.316008	0.229006	0.00970651	0.849695	5.55962	5.57273	-1.00913		0.821817	5.53458	5.56142	-1.01878		0.0211576	5.62277	5.39992	1.16704	Sensitized			1
TC0700003570.mm.1	Anpep	alanyl (membrane) aminopeptidase	7	79.8218	16790	Mm.4487	151530	68163	-0.0498942	0.646594	0.128489	0.254397	0.010073	0.918393	-0.151357	0.122505	-0.221585	0.00316681	-0.257783	1.29179e-05	0.67962	7.00204	6.94233	1.04225		0.396656	6.99333	7.09192	-1.07072		0.000229781	6.7665	7.09049	-1.25179	Desensitized			1
TC0700003581.mm.1	Idh2	isocitrate dehydrogenase 2 (NADP+), mitochondrial	7	80.0948	269951	Mm.246432	147650	4037	-0.0627042	0.285923	-0.007234	0.909818	0.0084845	0.83866	-0.0208494	0.633521	-0.181289	0.000620686	-0.05089	0.413249	0.455232	7.81059	7.85606	-1.03202		0.845796	7.88637	7.89558	-1.00641		8.29555e-05	7.79427	7.95648	-1.119	Desensitized			1
TC0700003597.mm.1	Iqgap1	IQ motif containing GTPase activating protein 1	7	80.7116	29875	Mm.207619	603379	74514	-0.0353718	0.545509	-0.020986	0.736657	0.0476805	0.27526	0.0162119	0.731532	-0.203693	0.0299729	-0.263447	0.000686524	0.672553	7.72229	7.76002	-1.0265		0.476342	7.70954	7.66897	1.02852		0.00101962	7.62713	7.94198	-1.24389	Desensitized			1
TC0700003641.mm.1	Il16	interleukin 16	7	83.6421	16170	Mm.10137	603035	18157	-0.211852	0.0576925	-0.264823	0.0203637	-0.106109	0.373665	-0.0954328	0.450198	0.30832	0.0411361	-0.0137222	0.929668	0.0264442	7.63154	7.95689	-1.25297	Desensitized	0.395327	7.78599	7.91736	-1.09533		0.199943	8.20027	7.98886	1.15782		1
TC0700003671.mm.1	Vmn2r69	vomeronasal 2, receptor 69	7	85.4064	330581	Mm.469909	NA	NA	0.132149	0.105383	0.023611	0.796227	0.0738338	0.38808	0.0169669	0.853226	-0.0491555	0.46399	-0.160587	0.00251927	0.277489	3.28638	3.18456	1.07312		0.644408	3.30129	3.24411	1.04043		0.0275313	3.22132	3.35967	-1.10064	Desensitized			1
TC0700003683.mm.1	Vmn2r-ps83	vomeronasal 2, receptor, pseudogene 83	7	86.0731	NA	NA	NA	NA	0.142755	0.00921747	0.127524	0.0366805	-0.0484023	0.495931	-0.0962	0.185715	-0.031887	0.686781	-0.0323082	0.664595	0.0136187	2.71735	2.53449	1.13513	Sensitized	0.22682	2.54388	2.64027	-1.06909		0.684843	2.70129	2.74484	-1.03064		1
TC0700003742.mm.1	4632427E13Rik	RIKEN cDNA 4632427E13 gene	7	92.7342	666737	Mm.476428	NA	NA	0.0737951	0.643717	0.0682105	0.687241	0.0896538	0.482436	0.132222	0.320064	-0.118223	0.204797	-0.205439	0.00941139	0.526266	6.81105	6.71489	1.06893		0.394563	6.66079	6.51408	1.10704		0.0499375	6.68384	6.90036	-1.16192	Desensitized			1
TC0700003764.mm.1	Thrsp	thyroid hormone responsive	7	97.4129	21835	Mm.28585	601926	2441	-0.144554	0.110795	-0.150809	0.117478	-0.115901	0.119823	-0.158064	0.0351598	0.191567	0.0543223	-0.00551089	0.956719	0.0938454	7.75859	7.95924	-1.14921		0.0120659	7.7669	7.94765	-1.13347	Desensitized	0.26105	7.66521	7.53192	1.09679			1
TC0700003773.mm.1	B3gnt6	UDP-GlcNAc:betaGal beta-1,3-N-acetylglucosaminyltransferase 6 (core 3 synthase)	7	98.1924	272411	Mm.98333	NA	16339	0.0715482	0.578109	0.029093	0.832121	-0.006743	0.946319	-0.0118061	0.910936	0.0328095	0.816541	0.353679	0.000977438	0.723115	5.81503	5.74825	1.04737		0.921162	5.74753	5.75985	-1.00858		0.0183857	5.83527	5.58447	1.18987	Sensitized			1
TC0700003859.mm.1	Olfr543	olfactory receptor 543	7	102.477	257947	Mm.376117	NA	NA	-0.0314984	0.782016	-0.0382865	0.751051	-0.128919	0.297615	-0.0582914	0.661814	0.200207	0.12158	0.27853	0.0137816	0.781341	5.11272	5.16031	-1.03354		0.430562	5.05005	5.16974	-1.0865		0.0162591	5.30622	4.98416	1.25011	Sensitized			1
TC0700003885.mm.1	Olfr601	olfactory receptor 601	7	103.358	258311	Mm.377431	NA	NA	-0.0984076	0.124524	0.016422	0.818099	0.0691375	0.557967	0.114467	0.351472	0.171565	0.0821235	0.186845	0.0394496	0.590572	5.96416	6.01569	-1.03636		0.446769	6.03358	5.91179	1.08809		0.0329051	6.14035	5.89769	1.18317	Sensitized			1
TC0700003886.mm.1	Olfr602-ps1	olfactory receptor 602, pseudogene 1	7	103.368	NA	NA	NA	NA	-0.148737	0.0773094	-0.062781	0.506686	-0.230755	0.101693	-0.397162	0.00189773	0.070014	0.572614	0.0966342	0.405006	0.0307491	4.46615	4.60661	-1.10226		0.0053146	4.28843	4.7054	-1.33511	Desensitized	0.483243	4.45974	4.34761	1.08082			1
TC0700003894.mm.1	Olfr611	olfactory receptor 611	7	103.517	258722	Mm.377656	NA	NA	0.0396613	0.708304	-0.027697	0.805758	-0.0772845	0.458586	-0.232999	0.0172217	0.02005	0.859674	0.103467	0.3233	0.969961	3.47691	3.4712	1.00397		0.00788309	3.44946	3.65833	-1.15578	Desensitized	0.498013	3.49847	3.41763	1.05763			1
TC0700003895.mm.1	Olfr612	olfactory receptor 612	7	103.538	545985	Mm.485770	NA	NA	-0.0943362	0.325549	-0.0140095	0.892735	-0.148026	0.0982491	-0.224715	0.00921228	0.073393	0.536062	0.0358329	0.750125	0.551943	3.75495	3.8256	-1.05019		0.0218888	3.76266	4.00932	-1.18646	Desensitized	0.572238	3.82622	3.75077	1.0537			1
TC0700003905.mm.1	Olfr69	olfactory receptor 69	7	103.767	18370	Mm.377110	NA	128070	-0.0962042	0.213387	-0.08571	0.300897	-0.0454785	0.519591	0.0348556	0.641196	0.0121095	0.902712	0.225336	0.00437237	0.188629	3.23405	3.35711	-1.08905		0.93907	3.37586	3.37972	-1.00268		0.00851499	3.44196	3.28845	1.11227	Sensitized			1
TC0700003906.mm.1	Olfr68	olfactory receptor 68	7	103.777	18369	Mm.377109	NA	130658	0.0368333	0.790909	0.090897	0.534517	0.133291	0.248993	0.260147	0.0189786	0.0544235	0.589513	0.00330489	0.972453	0.610137	4.035	3.94639	1.06334		0.0345779	4.12584	3.86372	1.19925	Sensitized	0.743561	4.13581	4.09481	1.02883			1
TC0700003929.mm.1	Ubqlnl	ubiquilin-like	7	104.148	244179	Mm.189668	NA	NA	0.0486833	0.521929	-0.0160075	0.843892	-0.0781378	0.403368	0.0569411	0.566897	-0.154897	0.143962	-0.243649	0.00672289	0.844971	3.6297	3.60984	1.01386		0.92075	3.53176	3.54042	-1.00602		0.0202556	3.58401	3.85128	-1.20353	Desensitized			1
TC0700003930.mm.1	E030002O03Rik	RIKEN cDNA E030002O03 gene	7	104.153	244180	Mm.17149	NA	NA	0.108458	0.0397295	0.111416	0.0478106	-0.133413	0.140051	-0.173689	0.0601285	0.0415485	0.654933	0.123366	0.142135	0.0442765	5.14961	5.0003	1.10904	Sensitized	0.0641689	4.97292	5.17526	-1.15057		0.232326	5.09268	4.9837	1.07847		1
TC0700003946.mm.1	Trim30d	tripartite motif-containing 30D	7	104.47	209387	Mm.277377	NA	114426	-0.0639449	0.36183	-0.096479	0.185846	-0.0952228	0.234475	-0.192845	0.0103394	0.112643	0.0690804	0.0415373	0.503422	0.176085	4.87933	4.98935	-1.07924		0.03889	4.84101	5.03311	-1.14243	Desensitized	0.231414	4.59555	4.48839	1.07711			1
TC0700003951.mm.1	Olfr655	olfactory receptor 655	7	104.596	258817	Mm.377706	NA	NA	0.22886	0.0205292	0.177772	0.109276	0.11282	0.471367	-0.101362	0.540672	0.127789	0.412675	0.15629	0.282921	0.0120439	5.00377	4.72967	1.20924	Sensitized	0.996842	4.9006	4.90134	-1.00052		0.293417	4.85717	4.66542	1.14215		1
TC0700003960.mm.1	Lamtor3	late endosomal	7	104.949	NA	Mm.331392	NA	NA	-0.0320398	0.443412	0.0246435	0.580674	0.067668	0.205846	0.0461553	0.423523	-0.18388	0.00122763	-0.108522	0.0802026	0.959712	8.24132	8.24431	-1.00208		0.334564	8.31873	8.24513	1.05234		0.00795164	8.22149	8.42259	-1.14958	Desensitized			1
TC0700003962.mm.1	Olfr671	olfactory receptor 671	7	104.975	257910	Mm.377296	NA	NA	-0.0264996	0.765933	0.030067	0.750069	-0.157187	0.149738	-0.0924792	0.437321	0.331807	0.000949493	0.143288	0.208533	0.972404	4.48777	4.48332	1.00308		0.243888	4.49355	4.6543	-1.11787		0.0279421	4.77217	4.44305	1.25625	Sensitized			1
TC0700003963.mm.1	Olfr672	olfactory receptor 672	7	104.996	258755	Mm.377677	NA	138317	0.0658724	0.596376	-0.091789	0.48459	0.079849	0.531924	0.0781931	0.561951	-0.248029	0.00848116	-0.190051	0.0433374	0.886672	3.71311	3.73632	-1.01622		0.471489	3.80474	3.70147	1.07421		0.0211635	3.57786	3.87719	-1.23058	Desensitized			1
TC0700003974.mm.1	Olfr690	olfactory receptor 690	7	105.329	56860	Mm.377127	NA	10653	-0.0591071	0.461982	-0.075584	0.372532	0.157959	0.0552441	0.211192	0.00925993	0.0803615	0.317931	0.144789	0.0413636	0.29303	5.22594	5.31793	-1.06584		0.0168187	5.38541	5.14199	1.18379	Sensitized	0.177601	5.47803	5.32755	1.10994			1
TC0700004014.mm.1	Olfr694	olfactory receptor 694	7	106.689	258444	Mm.271372	NA	NA	-0.00981289	0.875577	-0.029975	0.650751	-0.107631	0.295494	-0.0619111	0.575192	0.165427	0.250617	0.336586	0.00442808	0.778323	5.06335	5.09107	-1.0194		0.429517	4.85651	4.96561	-1.07855		0.0313704	5.11153	4.77699	1.26097	Sensitized			1
TC0700004017.mm.1	Olfr698	olfactory receptor 698	7	106.752	258595	Mm.377585	NA	NA	0.222338	0.045882	0.069873	0.584297	-0.140175	0.089297	-0.135766	0.122773	0.0897305	0.486645	0.0978309	0.419436	0.0406262	3.77594	3.5831	1.14301	Sensitized	0.0501008	3.6246	3.80486	-1.13308		0.490196	3.78272	3.65574	1.09201		1
TC0700004025.mm.1	Olfr709-ps1	olfactory receptor 709, pseudogene 1	7	106.927	NA	NA	NA	NA	0.0187127	0.883711	-0.071636	0.595469	-0.283384	0.00183989	-0.209111	0.0552293	0.12109	0.441375	0.200735	0.163492	0.790451	3.59073	3.62986	-1.0275		0.00352184	3.39788	3.71704	-1.2476	Desensitized	0.231524	3.72994	3.51441	1.16114			1
TC0700004072.mm.1	Lmo1	LIM domain only 1	7	109.139	109594	Mm.360145	186921	48101	-0.203186	0.0261473	-0.221975	0.0209703	-0.008618	0.860283	-0.0398697	0.433441	-0.0025485	0.974315	0.0164327	0.825538	0.0297724	8.03122	8.3204	-1.22194	Desensitized	0.610197	8.22312	8.25603	-1.02307		0.902815	8.21386	8.20511	1.00608		1
TC0700004075.mm.1	Trim66	tripartite motif-containing 66	7	109.449	330627	Mm.183528	612000	28044	0.154607	0.0926137	0.279164	0.000691427	0.145229	0.0865124	0.0551194	0.561343	-0.2577	0.0229779	-0.00873222	0.941559	0.0074039	7.57245	7.27365	1.23012	Sensitized	0.241146	7.50499	7.37746	1.09242		0.122793	7.14139	7.33108	-1.14051		1
TC0700004079.mm.1	Ascl3	achaete-scute complex homolog 3	7	109.727	56787	Mm.29275	NA	10571	0.0973678	0.260101	-0.086196	0.351404	-0.190621	0.0245979	-0.156734	0.0957211	-0.0849015	0.327835	-0.136092	0.0821995	0.991343	4.19281	4.19179	1.00071		0.0447838	3.96034	4.18616	-1.16944	Desensitized	0.0969183	4.04414	4.19227	-1.10813			1
TC0700004081.mm.1	Nrip3	nuclear receptor interacting protein 3	7	109.758	78593	Mm.275374	613125	10764	-0.0920642	0.294503	-0.187229	0.0302234	-0.124296	0.149754	-0.0206625	0.828547	0.14713	0.16224	0.0109809	0.915504	0.0408067	9.4902	9.68312	-1.14307	Desensitized	0.395304	9.72309	9.81388	-1.06496		0.31278	10.0189	9.90671	1.08084		1
TC0700004126.mm.1	Btbd10	BTB (POZ) domain containing 10	7	113.316	68815	Mm.238034	NA	13009	0.0148873	0.801266	0.02678	0.668644	-0.00452275	0.947716	0.0908797	0.193287	-0.119306	0.0129014	-0.0878727	0.0665996	0.677592	7.95634	7.92765	1.02009		0.455054	7.92078	7.86064	1.04256		0.0119409	7.85196	7.99367	-1.10321	Desensitized			1
TC0700004132.mm.1	Rras2	related RAS viral (r-ras) oncogene homolog 2	7	114.047	66922	Mm.276572	600098	6945	-0.140764	0.0327486	-0.184148	0.00486912	-0.0586218	0.381009	-0.0295397	0.679693	0.033558	0.598541	-0.0838196	0.146867	0.0116784	7.87965	8.10168	-1.16637	Desensitized	0.334894	7.86327	7.9198	-1.03996		0.575117	7.95825	7.98816	-1.02095		1
TC0700004166.mm.1	Smg1	SMG1 homolog, phosphatidylinositol 3-kinase-related kinase	7	118.131	233789	Mm.309053	607032	44191	0.107002	0.416986	0.023834	0.866481	0.121376	0.0848248	0.18466	0.00594169	-0.242962	0.0105953	-0.151828	0.119279	0.452373	8.74199	8.65617	1.06128		0.000311302	8.73639	8.53386	1.15072	Sensitized	0.0145597	8.51266	8.78381	-1.20677	Desensitized						1
TC0700004174.mm.1	Tmc7	transmembrane channel-like gene family 7	7	118.536	209760	Mm.69380	NA	36424	-0.0194887	0.686211	0.0092525	0.856901	-0.050339	0.398187	-0.159439	0.00208664	-0.23176	0.000871403	-0.0630189	0.436111	0.92491	7.63454	7.64046	-1.00411		0.0102264	7.68026	7.82162	-1.10294	Desensitized	0.00646708	7.35801	7.56407	-1.15353	Desensitized						1
TC0700004194.mm.1	Crym	crystallin, mu	7	120.186	12971	Mm.9114	123740	1424	-0.0821296	0.42456	-0.223148	0.0249166	-0.070403	0.413967	0.0625436	0.493175	0.049829	0.67521	-0.118541	0.280047	0.0318973	9.30061	9.5128	-1.15844	Desensitized	0.999759	9.46271	9.46274	-1.00002		0.679771	9.28881	9.32943	-1.02855		1
TC0700004241.mm.1	Zkscan2	zinc finger with KRAB and SCAN domains 2	7	123.478	210162	Mm.135397	NA	19671	0.0554816	0.312414	-0.0502645	0.391142	0.0742898	0.250422	0.0758467	0.266598	-0.0536925	0.627745	-0.269884	0.00167932	0.996189	6.50989	6.51012	-1.00016		0.258374	6.51901	6.42078	1.07046		0.0305825	6.49801	6.70986	-1.15817	Desensitized			1
TC0700004262.mm.1	Gsg1l	GSG1-like	7	125.878	269994	Mm.39599	NA	78152	0.311945	0.0875895	0.437141	0.0168628	0.156004	0.130272	0.0663817	0.559564	-0.269571	0.0375021	0.0449069	0.736705	0.0155591	8.57935	8.06657	1.4268	Sensitized	0.322046	8.42986	8.28791	1.1034		0.255023	8.05993	8.22361	-1.12014		1
TC0700004291.mm.1	Sult1a1	sulfotransferase family 1A, phenol-preferring, member 1	7	126.673	20887	Mm.368982	171150	128224	-0.173582	0.133712	-0.0467235	0.716118	0.0874407	0.251322	-0.0335367	0.684617	-0.391311	1.436e-05	-0.188977	0.0986864	0.18858	6.81288	6.95784	-1.1057		0.720865	7.08018	7.04959	1.02143		0.00237516	6.726	7.127	-1.32042	Desensitized			1
TC0700004366.mm.1	Tial1	Tia1 cytotoxic granule-associated RNA binding protein-like 1	7	128.439	21843	Mm.242072	603413	87796	0.0702282	0.232624	-0.005286	0.934532	0.0792768	0.163426	0.166035	0.000673001	-0.229989	0.0102993	-0.151933	0.0962394	0.487379	7.29767	7.25629	1.02909		0.00777438	7.27475	7.11102	1.12018	Sensitized	0.0137532	7.06309	7.32504	-1.1991	Desensitized						1
TC0700004378.mm.1	1700102J08Rik	RIKEN cDNA 1700102J08 gene	7	129.917	74290	NA	NA	NA	0.0432364	0.574715	0.010167	0.90164	-0.00054375	0.99256	0.0164914	0.788108	0.182649	0.0434274	0.147349	0.092159	0.783187	5.219	5.18394	1.0246		0.901738	5.16098	5.1499	1.00771		0.0193972	5.35941	5.13422	1.16893	Sensitized			1
TC0700004456.mm.1	C230079O03Rik	RIKEN cDNA C230079O03 gene	7	136.332	330664	Mm.127762	NA	NA	-0.09341	0.187615	-0.19347	0.00300577	-0.0517365	0.505876	0.0592386	0.469031	-0.0803345	0.375587	-0.0135267	0.876311	0.0159402	4.08534	4.28358	-1.1473	Desensitized	0.915288	4.1643	4.15512	1.00638		0.437091	4.1212	4.18728	-1.04687		1
TC0700004464.mm.1	Ebf3	early B cell factor 3	7	137.194	13593	Mm.258708	605788	56472	-0.0140253	0.887502	-0.138234	0.17128	0.0158207	0.783088	-0.0445053	0.457428	0.186289	0.00324709	0.141981	0.0272074	0.400319	6.67678	6.78453	-1.07755		0.775476	6.56695	6.58803	-1.01472		0.00341939	6.61784	6.3935	1.16824	Sensitized			1
TC0700004470.mm.1	Tcerg1l	transcription elongation regulator 1-like	7	138.209	70571	Mm.334297	NA	52165	0.128646	0.16579	0.077515	0.444249	0.0830917	0.0757071	0.0282744	0.591727	-0.150245	0.00913384	-0.106061	0.0689114	0.34344	7.28296	7.14489	1.10043		0.228116	7.3367	7.26599	1.05023		0.0116118	7.06702	7.24252	-1.12936	Desensitized			1
TC0700004473.mm.1	Mapk1ip1	mitogen-activated protein kinase 1 interacting protein 1	7	138.836	69546	Mm.31598	NA	75251	0.0614116	0.43795	-0.014529	0.864325	0.060749	0.254548	0.13615	0.00509065	-0.239342	0.00440908	-0.0673391	0.466858	0.783104	7.56246	7.53336	1.02038		0.0634479	7.67302	7.54138	1.09554		0.0199609	7.47299	7.68724	-1.1601	Desensitized			1
TC0700004475.mm.1	Stk32c	serine	7	139.104	NA	Mm.65336	NA	75157	0.0980389	0.490226	0.136689	0.360705	0.126222	0.00778504	0.112882	0.0325002	-0.144675	0.133536	-0.102293	0.27112	0.373652	8.63465	8.47399	1.1178		0.00759781	8.59849	8.44267	1.11406	Sensitized	0.0668758	8.4182	8.58729	-1.12436			1
TC0700004486.mm.1	6430531B16Rik	RIKEN cDNA 6430531B16 gene	7	139.972	381933	Mm.440431	NA	134514	-0.0292171	0.731512	-0.0456065	0.612515	-0.0102442	0.853152	-0.0303894	0.600337	0.0870775	0.295531	0.183007	0.00858954	0.635452	6.58995	6.64131	-1.03624		0.702048	6.55267	6.58002	-1.01913		0.037403	6.64588	6.46603	1.13276	Sensitized			1
TC0700004502.mm.1	Olfr536	olfactory receptor 536	7	140.501	258513	Mm.261779	NA	NA	-0.0138153	0.84063	-0.028694	0.693021	-0.00079925	0.993391	-0.00669306	0.947527	0.159064	0.176183	0.238832	0.0204464	0.77345	5.68541	5.71479	-1.02057		0.964623	5.66592	5.67105	-1.00356		0.0340304	5.83319	5.56604	1.20343	Sensitized			1
TC0700004506.mm.1	Zfp941	zinc finger protein 941	7	140.807	407812	Mm.359154	NA	NA	0.144626	0.134635	0.0859305	0.417842	0.165663	0.0910218	0.269852	0.00294171	-0.097396	0.0866917	-0.0380138	0.501182	0.18372	6.43592	6.28157	1.11292		0.00832265	6.38266	6.09389	1.2216	Sensitized	0.220016	6.24363	6.33764	-1.06733			1
TC0700004571.mm.1	Igf2	insulin-like growth factor 2	7	142.651	16002	Mm.3862	147470	510	-0.219666	0.247987	0.0692835	0.737954	0.1519	0.451683	-0.109699	0.608714	-0.192507	0.240109	-0.350199	0.0121337	0.730592	8.435	8.52673	-1.06564		0.944034	8.46987	8.45233	1.01223		0.0212002	8.35558	8.71821	-1.28577	Desensitized			1
TC0700004580.mm.1	Kcnq1ot1	KCNQ1 overlapping transcript 1	7	143.213	63830	Mm.356096	NA	NA	0.074458	0.718957	0.188821	0.383067	0.0694025	0.559155	0.00856667	0.945905	-0.19552	0.236241	-0.387243	0.00432602	0.137123	6.07425	5.89151	1.13504		0.755258	5.9555	5.90686	1.03429		0.0292446	5.8678	6.2564	-1.30912	Desensitized			1
TC0700004619.mm.1	C630016N16Rik	RIKEN cDNA C630016N16 gene	7	30.7296	791088	Mm.483016	NA	NA	0.0941904	0.039552	0.103698	0.0312194	0.0129197	0.827819	0.0950703	0.106975	-0.147713	0.00278482	-0.0706936	0.189328	0.000980657	6.5409	6.40628	1.0978		0.27017	6.4885	6.41473	1.05246		0.0182289	6.07446	6.22542	-1.1103	Desensitized			1
TC0700004656.mm.1	Nmb	neuromedin B	7	80.9022	68039	Mm.22246	162340	36392	-0.046184	0.579321	-0.047431	0.591573	0.0252022	0.507497	0.0360236	0.364458	0.169624	0.0597737	0.207057	0.00929053	0.611737	5.9333	5.99686	-1.04505		0.426323	5.96608	5.92563	1.02843		0.0180163	6.11469	5.86042	1.19273	Sensitized			1
TC0700004658.mm.1	Rnf141	ring finger protein 141	7	110.8	67150	Mm.96867	NA	9503	-0.0523778	0.605548	0.047105	0.661991	0.0186717	0.860729	-0.0487244	0.66284	-0.282896	0.000797559	-0.0488278	0.62231	0.999801	6.4068	6.40683	-1.00002		0.855347	6.30611	6.32835	-1.01554		0.0183846	6.10564	6.3391	-1.17565	Desensitized			1
TC0700004663.mm.1	E430018J23Rik	RIKEN cDNA E430018J23 gene	7	127.39	101604	Mm.334241	NA	138471	-0.0689738	0.0273663	-0.086269	0.00609818	-0.013417	0.698775	-0.0457497	0.194286	0.171243	0.00213219	0.052714	0.400631	0.00420205	7.09979	7.20575	-1.07621		0.314395	7.12231	7.16224	-1.02806		0.019958	7.29864	7.14244	1.11435	Sensitized			1
TC0800000010.mm.1	Mcoln1	mucolipin 1	8	3.50046	94178	Mm.8356	605248	10744	0.0289958	0.405398	0.05256	0.142355	0.0550892	0.120643	0.0774069	0.0291372	-0.152569	0.00668999	-0.0791064	0.183209	0.156067	8.00536	7.94917	1.03971		0.017512	8.04684	7.95935	1.06252		0.010939	7.8647	8.02453	-1.11716	Desensitized			1
TC0800000011.mm.1	Pnpla6	patatin-like phospholipase domain containing 6	8	3.51538	50767	Mm.23085	NA	NA	0.0378722	0.564992	0.0725075	0.290745	0.080995	0.0561516	0.127186	0.000873456	-0.122477	0.0179217	-0.08023	0.12385	0.387244	8.28554	8.2094	1.05419		0.0216642	8.44247	8.30457	1.1003	Sensitized	0.0467599	8.27833	8.41739	-1.10119	Desensitized						1
TC0800000017.mm.1	Stxbp2	syntaxin binding protein 2	8	3.63096	20911	Mm.7247	601717	55530	0.170298	0.00781381	0.047972	0.538444	0.10797	0.305188	0.186406	0.078229	-0.333423	0.000977783	-0.200898	0.0692624	0.0840604	7.81788	7.67413	1.10477		0.133104	7.74557	7.55007	1.14512		0.000163426	7.51862	7.88593	-1.28994	Desensitized			1
TC0800000036.mm.1	Cers4	ceramide synthase 4	8	4.49303	67260	Mm.35511	NA	NA	0.00661467	0.888866	-0.0134845	0.788016	0.0497435	0.244313	0.0805128	0.0601651	-0.16648	0.00113545	-0.108818	0.0476009	0.937466	7.80675	7.81213	-1.00374		0.0975885	7.89024	7.80388	1.06168		0.00776538	7.71868	7.90755	-1.13987	Desensitized			1
TC0800000062.mm.1	4921522P10Rik	RIKEN cDNA 4921522P10 gene	8	8.6618	66719	Mm.59310	NA	NA	-0.0102284	0.895599	-0.0972945	0.224545	0.0894245	0.384354	0.0627092	0.566743	0.232013	0.0295437	0.26232	0.00569365	0.438241	5.38321	5.45928	-1.05414		0.533032	5.50618	5.40774	1.07062		0.0132969	5.62609	5.29173	1.26082	Sensitized			1
TC0800000095.mm.1	1700128E19Rik	RIKEN cDNA 1700128E19 gene	8	11.7133	NA	Mm.159039	NA	NA	0.0361756	0.663494	0.016617	0.851037	-0.168528	0.0487579	-0.174001	0.0545943	0.0411165	0.638	0.00721556	0.930538	0.790149	4.92493	4.8898	1.02465		0.026361	4.76794	4.99211	-1.16811	Desensitized	0.785785	4.93887	4.90486	1.02385			1
TC0800000111.mm.1	Atp11a	ATPase, class VI, type 11A	8	12.757	50770	Mm.257837	605868	75050	-0.0285489	0.675505	0.035018	0.627871	0.0591535	0.0813514	0.0537497	0.140815	-0.154617	0.0130038	-0.10085	0.110592	0.918497	8.01947	8.01281	1.00463		0.0562794	8.08283	8.00921	1.05235		0.0111862	7.89333	8.0686	-1.12918	Desensitized			1
TC0800000124.mm.1	2810030D12Rik	RIKEN cDNA 2810030D12 gene	8	13.2007	78335	Mm.482884	NA	NA	0.0394549	0.685678	0.053483	0.604154	-0.0617995	0.406072	-0.00903722	0.909702	0.165968	0.147904	0.247012	0.0130136	0.597245	5.85755	5.79398	1.04505		0.646753	5.75724	5.80152	-1.03117		0.0346088	5.93273	5.65539	1.21196	Sensitized			1
TC0800000127.mm.1	Grk1	G protein-coupled receptor kinase 1	8	13.4051	24013	Mm.257501	180381	2197	-0.008196	0.93712	-0.09395	0.386211	0.0317955	0.69044	0.00294167	0.97222	0.17233	0.0797317	0.222124	0.0100221	0.618969	5.55604	5.62842	-1.05145		0.818174	5.52456	5.50296	1.01509		0.0151008	5.61261	5.34672	1.20238	Sensitized			1
TC0800000150.mm.1	Kbtbd11	kelch repeat and BTB (POZ) domain containing 11	8	15.011	74901	Mm.46675	NA	28701	-0.216388	0.0720938	-0.267832	0.030626	-0.0561665	0.46483	-0.0706117	0.380706	0.126754	0.159117	-0.0470191	0.593244	0.0229859	9.81026	10.1407	-1.25738	Desensitized	0.361317	9.77578	9.85923	-1.05955		0.455671	9.90626	9.84595	1.04269		1
TC0800000189.mm.1	Defb7	defensin beta 7	8	19.4951	246080	Mm.207067	NA	NA	0.170551	0.123379	0.07953	0.515921	-0.205935	0.013935	-0.133493	0.168226	0.120005	0.439696	0.200175	0.159018	0.324278	4.42541	4.25896	1.12229		0.0106015	4.31771	4.53686	-1.16405	Desensitized	0.218138	4.48241	4.26801	1.16022			1
TC0800000192.mm.1	LOC101056094	cadherin-11-like	8	19.6823	101056094	Mm.426534	NA	NA	0.0335838	0.702651	-0.0338395	0.716949	0.0163147	0.835271	0.0543092	0.50737	-0.0872795	0.213783	-0.131731	0.0343516	0.977103	8.82201	8.82459	-1.00179		0.616765	8.6999	8.65226	1.03357		0.0327041	9.19072	9.33774	-1.10728	Desensitized			1
TC0800000211.mm.1	Defa21	defensin, alpha, 21	8	21.0255	66298	Mm.482941	NA	NA	-0.0255191	0.673402	0.0131945	0.837686	0.040605	0.642176	-0.00201889	0.982604	0.065328	0.363118	0.143458	0.0196985	0.927351	5.72162	5.7286	-1.00485		0.814256	5.64067	5.61708	1.01649		0.0256542	5.72908	5.59019	1.10105	Sensitized			1
TC0800000228.mm.1	Defa3	defensin, alpha, 3	8	21.2874	13237	Mm.436573	NA	NA	-0.0230056	0.837984	0.0484005	0.684246	-0.109437	0.182576	-0.066435	0.455724	0.082899	0.24694	0.161209	0.00701009	0.905186	5.6025	5.58272	1.01381		0.355434	5.61301	5.72635	-1.08173		0.0354254	5.7268	5.56395	1.11949	Sensitized			1
TC0800000229.mm.1	Defa5	defensin, alpha, 5	8	21.2974	13239	Mm.426634	NA	NA	0.00229467	0.979649	-0.064928	0.491736	-0.0667172	0.428715	-0.0658836	0.45929	0.157427	0.185938	0.228228	0.0306556	0.694374	5.51235	5.55725	-1.03161		0.384593	5.38684	5.47351	-1.06192		0.0192542	5.59976	5.3406	1.19679	Sensitized			1
TC0800000251.mm.1	Defa17	defensin, alpha, 17	8	21.6558	23855	Mm.425519	NA	NA	-0.0436329	0.74083	-0.019382	0.890045	-0.209086	0.0266985	-0.116561	0.281963	0.166426	0.018165	0.106133	0.135947	0.840455	4.87228	4.91417	-1.02946		0.0507937	4.82755	5.03691	-1.15618		0.0329017	4.99554	4.80844	1.13848	Sensitized			1
TC0800000300.mm.1	Zmat4	zinc finger, matrin type 4	8	23.636	320158	Mm.121274	NA	81899	-0.109362	0.25915	-0.0171505	0.870996	-0.0992993	0.274051	-0.0767156	0.428987	-0.270848	0.00395666	-0.0495849	0.635365	0.4864	7.47815	7.5607	-1.05889		0.30261	7.42506	7.53928	-1.08239		0.0429721	7.37693	7.60227	-1.16905	Desensitized			1
TC0800000349.mm.1	4933416M07Rik	RIKEN cDNA 4933416M07 gene	8	27.1414	71082	Mm.395259	NA	NA	0.06266	0.342125	0.022853	0.748184	-0.0325043	0.704228	-0.0513939	0.567373	0.060473	0.419839	0.155196	0.0140627	0.535539	6.22898	6.17237	1.04002		0.598011	6.14963	6.20521	-1.03928		0.0351303	6.25313	6.11017	1.10417	Sensitized			1
TC0800000356.mm.1	Gm9731	Fam58a pseudogene	8	27.296	732482	Mm.463248	NA	NA	-0.0970784	0.148091	-0.155871	0.0187735	0.010382	0.905858	-0.0420506	0.647995	-0.115876	0.131499	-0.0955758	0.192431	0.0160524	5.62308	5.79682	-1.12798	Desensitized	0.850313	5.66812	5.69085	-1.01588		0.25945	5.53492	5.67913	-1.10513		1
TC0800000441.mm.1	D8Ertd82e	DNA segment, Chr 8, ERATO Doi 82, expressed	8	36.0948	244418	Mm.244971	NA	18256	0.10719	0.155029	0.184346	0.0117482	0.101345	0.0183808	0.0458089	0.363894	0.011992	0.896094	0.0460449	0.592653	0.0363587	8.1783	7.97771	1.14916	Sensitized	0.0853958	8.30675	8.21267	1.06738		0.705669	8.73013	8.69196	1.02681		1
TC0800000638.mm.1	BC030500	cDNA sequence BC030500	8	58.9118	234290	Mm.39244	NA	NA	-0.168881	0.0010174	-0.087733	0.178087	-0.039683	0.461475	0.0384508	0.499323	0.0231115	0.674066	0.0111133	0.830633	0.0178913	6.82399	6.99522	-1.12602	Desensitized	0.972357	6.97303	6.97083	1.00153		0.719778	6.98545	6.9618	1.01653		1
TC0800000700.mm.1	Sh2d4a	SH2 domain containing 4A	8	68.2765	72281	Mm.40974	NA	11117	-0.00857222	0.917654	0.020581	0.814786	-0.0338825	0.618605	-0.11563	0.0860643	0.107615	0.232089	0.18415	0.0180613	0.937859	5.34711	5.33792	1.00639		0.224677	5.29503	5.39593	-1.07244		0.0435916	5.41152	5.21627	1.14492	Sensitized			1
TC0800000704.mm.1	Ints10	integrator complex subunit 10	8	68.7939	70885	Mm.252421	NA	10029	0.0192327	0.791362	-0.023447	0.760964	0.0713488	0.134055	0.113816	0.0134413	-0.200754	0.015019	-0.209109	0.00533243	0.962866	8.24266	8.24704	-1.00304		0.0376328	8.26276	8.14006	1.08877		0.00745798	7.82529	8.10311	-1.21236	Desensitized			1
TC0800000707.mm.1	Lpl	lipoprotein lipase	8	68.8805	16956	Mm.1514	609708	200	-0.0911042	0.343557	-0.29665	0.000167075	-0.0437623	0.807509	0.0655339	0.728867	0.399585	0.0153703	0.0462389	0.792189	0.00491922	7.40554	7.676	-1.20619	Desensitized	0.935234	7.59976	7.58133	1.01286		0.0620432	8.80886	8.49372	1.24413		1
TC0800000742.mm.1	Homer3	homer homolog 3	8	70.2828	26558	Mm.440659	604800	37972	-0.107233	0.113921	-0.178231	0.00610218	-0.044805	0.548307	0.0325539	0.680415	0.156984	0.0119503	0.0544904	0.410347	0.0076898	7.90162	8.09787	-1.14571	Desensitized	0.94141	8.05618	8.06122	-1.0035		0.0594042	8.0522	7.90503	1.10739		1
TC0800000749.mm.1	Crlf1	cytokine receptor-like factor 1	8	70.4932	12931	Mm.335584	604237	3489	-0.0899042	0.0652318	-0.128116	0.00757035	-0.0498572	0.434263	0.0395458	0.558807	0.041711	0.327799	0.0291829	0.471962	0.0179048	7.44471	7.59401	-1.10904	Desensitized	0.939786	7.47768	7.48099	-1.00229		0.298882	7.45639	7.40784	1.03423		1
TC0800000774.mm.1	Mir1969	microRNA 1969	8	70.9255	100316777	NA	NA	NA	0.1547	0.0815183	0.0931305	0.344794	-0.238761	0.0234072	-0.235668	0.0369843	0.122132	0.127036	-0.00697689	0.929911	0.157029	6.21922	6.05325	1.12192		0.00958498	5.88807	6.19815	-1.23978	Desensitized	0.396244	5.93394	5.85119	1.05904			1
TC0800000782.mm.1	Myo9b	myosin IXb	8	71.2727	17925	Mm.33779	602129	3058	0.075134	0.134207	0.046408	0.398618	0.047346	0.381708	0.0706911	0.206412	-0.169665	0.00643849	-0.147619	0.0145508	0.24972	7.82462	7.74318	1.05808		0.22083	7.7846	7.70652	1.05561		0.00636733	7.62339	7.83947	-1.16158	Desensitized			1
TC0800000798.mm.1	Glt25d1	glycosyltransferase 25 domain containing 1	8	71.611	234407	Mm.273836	NA	23465	0.0160696	0.654895	0.0078205	0.838057	0.038778	0.411669	0.00679917	0.893056	-0.190024	0.000128117	-0.0951369	0.106222	0.671465	7.72967	7.71376	1.01109		0.537715	7.81899	7.79042	1.02		0.00167575	7.59781	7.7947	-1.14623	Desensitized			1
TC0800000812.mm.1	Olfr374	olfactory receptor 374	8	72.107	258335	Mm.377439	NA	NA	-0.00777844	0.952033	-0.0909385	0.503175	-0.0522932	0.496545	-0.0547539	0.499488	0.130365	0.0674068	0.186006	0.00162117	0.683089	5.67625	5.7462	-1.04969		0.48343	5.65983	5.72991	-1.04978		0.013928	5.77954	5.56685	1.15885	Sensitized			1
TC0800000817.mm.1	Hsh2d	hematopoietic SH2 domain containing	8	72.1897	209488	Mm.157431	608349	13142	0.0225833	0.771854	-0.0181235	0.826486	-0.021827	0.767489	-0.0581425	0.44975	0.151686	0.081834	0.189426	0.0143313	0.988711	5.17272	5.17115	1.00109		0.560092	5.15872	5.2124	-1.03791		0.032469	5.32162	5.0915	1.17293	Sensitized			1
TC0800000864.mm.1	0610038B21Rik	RIKEN cDNA 0610038B21 gene	8	77.5171	70345	Mm.411813	NA	NA	-0.0772867	0.443263	-0.013371	0.901706	0.089395	0.235368	-0.0536211	0.509304	0.214737	0.0432388	0.220964	0.0244059	0.670875	5.68621	5.74545	-1.04191		0.828925	5.75622	5.73833	1.01248		0.0291459	5.89418	5.59875	1.22725	Sensitized			1
TC0800000916.mm.1	Tbc1d9	TBC1 domain family, member 9	8	83.1654	71310	Mm.24031	NA	57079	0.0821667	0.21098	0.177998	0.00315972	0.102908	0.162675	0.107922	0.165043	-0.138117	0.049161	-0.0679902	0.334336	0.0249488	9.57755	9.39759	1.13285	Sensitized	0.16583	9.65977	9.52172	1.10041		0.123861	9.32866	9.47102	-1.10371		1
TC0800000947.mm.1	Podnl1	podocan-like 1	8	84.126	244550	Mm.334654	NA	NA	-0.0123311	0.852676	-0.000893	0.989891	-0.0525275	0.48133	-0.0556694	0.478895	0.123423	0.17378	0.194898	0.0127134	0.923425	6.1892	6.19777	-1.00595		0.514736	6.14843	6.21929	-1.05035		0.0193773	6.27145	6.058	1.15946	Sensitized			1
TC0800000948.mm.1	C19orf57	human chromosome 19 open reading frame 57	8	84.148	74666	Mm.33625	NA	11525	0.00503889	0.920022	-0.0016405	0.975418	0.012126	0.796716	-0.0179706	0.716804	0.089924	0.0721848	0.115376	0.00833195	0.97632	6.30776	6.30569	1.00143		0.935209	6.33118	6.33615	-1.00346		0.00452661	6.41516	6.27676	1.10069	Sensitized			1
TC0800000964.mm.1	1700122E12Rik	RIKEN cDNA 1700122E12 gene	8	84.8472	73619	Mm.71182	NA	NA	0.00981822	0.891414	-0.060187	0.423866	-0.0392272	0.64292	-0.0301544	0.735903	0.088827	0.148778	0.182048	2.66163e-05	0.660978	5.26562	5.30229	-1.02575		0.70787	5.20808	5.2531	-1.03169		0.00118142	5.33931	5.15883	1.13326	Sensitized			1
TC0800001094.mm.1	Mt2	metallothionein 2	8	94.1726	17750	Mm.147226	156360	3249	-0.114584	0.326421	-0.07242	0.564053	-0.0424025	0.610241	-0.188747	0.0141347	0.01755	0.854012	-0.0528978	0.553633	0.417538	12.3768	12.5022	-1.0908		0.0116641	12.5474	12.7041	-1.11478	Desensitized	0.859893	12.6977	12.7192	-1.01499			1
TC0800001124.mm.1	Polr2c	polymerase (RNA) II (DNA directed) polypeptide C	8	94.8575	20021	Mm.292492	180663	2017	-0.101037	0.0362566	-0.0494765	0.369901	-0.000533	0.993075	0.0431167	0.500729	-0.155417	0.0278735	-0.0970916	0.170609	0.165729	9.39016	9.49045	-1.07199		0.752474	9.44299	9.41347	1.02067		0.0359752	9.30117	9.4746	-1.12774	Desensitized			1
TC0800001176.mm.1	Cdh5	cadherin 5	8	104.102	12562	Mm.21767	601120	1359	-0.0364191	0.635274	0.0151925	0.852621	0.0235345	0.486697	-0.000546389	0.987917	-0.130322	0.143108	-0.208768	0.00528939	0.911755	7.96014	7.9727	-1.00874		0.652102	7.918	7.9039	1.00982		0.0156064	7.76997	7.99726	-1.17064	Desensitized			1
TC0800001179.mm.1	Cklf	chemokine-like factor	8	104.251	75458	Mm.269219	NA	9663	0.0336264	0.468277	0.0018655	0.970083	0.0568905	0.168862	0.0019875	0.965215	-0.134281	0.00533425	-0.100788	0.0384976	0.705192	5.73077	5.70782	1.01603		0.489629	5.77422	5.73783	1.02554		0.00990174	5.63672	5.79743	-1.11784	Desensitized			1
TC0800001185.mm.1	Car7	carbonic anhydrase 7	8	104.535	12354	Mm.129265	114770	55875	-0.055046	0.367893	-0.0793615	0.213712	-0.121734	0.0645296	-0.184706	0.00268626	0.021545	0.677047	-0.0215542	0.658372	0.268262	7.76409	7.85617	-1.0659		0.0105493	7.75703	7.95981	-1.15092	Desensitized	0.981074	7.8513	7.84977	1.00106			1
TC0800001214.mm.1	Tmem208	transmembrane protein 208	8	105.326	66320	Mm.29990	NA	NA	-0.0179176	0.556665	-0.01656	0.609169	0.0249937	0.57778	0.0834553	0.0568822	-0.0923755	0.046758	-0.111639	0.00622906	0.65735	7.37298	7.39633	-1.01631		0.156418	7.38219	7.30903	1.05202		0.00166563	7.27302	7.41077	-1.10019	Desensitized			1
TC0800001215.mm.1	Slc9a5	solute carrier family 9 (sodium	8	105.348	NA	Mm.334766	600477	31247	0.116846	0.190986	0.1194	0.209011	0.077285	0.0466274	0.0170517	0.703016	-0.177848	0.00467818	-0.0699889	0.3056	0.0870479	7.399	7.2386	1.1176		0.157605	7.34912	7.28976	1.04201		0.0265872	7.24688	7.41891	-1.12664	Desensitized			1
TC0800001245.mm.1	Slc7a6	solute carrier family 7 (cationic amino acid transporter, y+ system), member 6	8	106.169	330836	Mm.46749	605641	62496	0.0549216	0.118448	0.0045105	0.908636	0.0636225	0.268454	0.0910906	0.122541	-0.171941	0.000122803	-0.0975131	0.0620378	0.30621	7.52575	7.48722	1.02707		0.176268	7.53128	7.42906	1.07342		0.00320705	7.47471	7.66021	-1.13721	Desensitized			1
TC0800001349.mm.1	Cntnap4	contactin associated protein-like 4	8	112.57	170571	Mm.209232	610518	24912	0.0549651	0.499662	0.147709	0.069229	0.017797	0.823537	0.0461392	0.581079	-0.211256	0.0154958	-0.141196	0.108672	0.247274	7.67953	7.53869	1.10255		0.677122	7.68678	7.64389	1.03018		0.024761	7.46876	7.71043	-1.18236	Desensitized			1
TC0800001398.mm.1	Gan	giant axonal neuropathy	8	117.158	209239	Mm.132992	605379	32523	0.0138867	0.548825	-0.0269705	0.263061	0.0109668	0.75266	0.0363014	0.311749	-0.105937	0.124005	-0.124996	0.0465858	0.718375	7.51478	7.52512	-1.00719		0.549468	7.55199	7.52011	1.02234		0.0391171	7.45	7.60603	-1.11421	Desensitized			1
TC0800001419.mm.1	Mlycd	malonyl-CoA decarboxylase	8	119.395	56690	Mm.423037	606761	40821	-0.085234	0.0472636	-0.025502	0.604598	0.0163723	0.631026	0.0689119	0.0344533	-0.142979	0.0107667	-0.144623	0.00492178	0.234389	7.28474	7.35774	-1.05191		0.104529	7.40765	7.34986	1.04087		0.00433072	7.41298	7.60808	-1.1448	Desensitized			1
TC0800001432.mm.1	Crispld2	cysteine-rich secretory protein LCCL domain containing 2	8	119.992	78892	Mm.264680	612434	41792	-0.0284096	0.637008	-0.059088	0.347915	-0.020844	0.686006	-0.0751067	0.148149	-0.0847565	0.297314	-0.186345	0.0053455	0.453858	6.32328	6.38375	-1.0428		0.390312	6.29983	6.36465	-1.04596		0.0425452	6.29121	6.47155	-1.13315	Desensitized			1
TC0800001463.mm.1	1700030M09Rik	RIKEN cDNA 1700030M09 gene	8	121.544	72259	Mm.396206	NA	NA	-0.0112578	0.825686	0.0412365	0.441514	0.00135925	0.984557	-0.0129942	0.860555	0.138353	0.0453058	0.167142	0.00585691	0.758446	6.03014	6.00792	1.01552		0.930074	5.99771	6.00587	-1.00567		0.0105778	6.10907	5.9028	1.1537	Sensitized			1
TC0800001501.mm.1	Cdh15	cadherin 15	8	122.848	12555	Mm.1976	114019	3622	-0.0303602	0.68976	-0.0683735	0.390743	-0.0156492	0.804401	-0.0384658	0.561021	0.134468	0.151974	0.18791	0.0236604	0.530115	6.83914	6.9075	-1.04852		0.675672	6.82401	6.86027	-1.02545		0.0230936	6.9465	6.72965	1.16219	Sensitized			1
TC0800001509.mm.1	Cpne7	copine VII	8	123.117	102278	Mm.36434	605689	65128	0.149216	0.288134	-0.202893	0.166077	0.141661	0.201205	0.297651	0.00279047	-0.21888	0.0221152	-0.236241	0.00613774	0.750265	9.51899	9.56799	-1.03455		0.00569137	9.69833	9.40509	1.22539	Sensitized	0.00804322	9.23986	9.54807	-1.23817	Desensitized						1
TC0800001599.mm.1	Itgb1	integrin beta 1 (fibronectin receptor beta)	8	128.686	16412	Mm.263396	135630	22999	-0.0362751	0.52927	0.001114	0.985592	0.0281165	0.480879	0.00910222	0.830416	-0.112471	0.168642	-0.179587	0.0102666	0.801124	8.40379	8.42631	-1.01573		0.629571	8.42737	8.40377	1.0165		0.0198657	8.49653	8.69232	-1.14535	Desensitized			1
TC0800001633.mm.1	Timm44	translocase of inner mitochondrial membrane 44	8	4.25973	21856	Mm.195249	605058	4631	0.0355429	0.292631	-0.016695	0.647629	0.0880622	0.0560363	0.134512	0.00149644	-0.173497	0.0145397	-0.145315	0.0353537	0.801551	7.93697	7.92605	1.0076		0.00349728	7.97853	7.83121	1.10751	Sensitized	0.0116697	7.81874	8.03608	-1.16259	Desensitized						1
TC0800001654.mm.1	Efnb2	ephrin B2	8	8.61743	13642	Mm.209813	600527	3019	0.169202	0.181057	0.151468	0.264508	-0.00377225	0.971485	0.0899822	0.411057	-0.391877	0.000112709	-0.176684	0.148577	0.247512	8.94715	8.73019	1.16229		0.535196	8.92456	8.86459	1.04245		0.00266078	8.56237	8.95586	-1.31357	Desensitized			1
TC0800001657.mm.1	Arglu1	arginine and glutamate rich 1	8	8.66507	234023	Mm.251655	NA	NA	0.109219	0.185121	-0.042143	0.640962	0.135174	0.11318	0.239834	0.00184606	-0.362304	0.00219706	-0.265523	0.0297926	0.576979	8.69256	8.65245	1.02819		0.0116701	8.5877	8.33848	1.18857	Sensitized	0.00216074	8.19845	8.62793	-1.34675	Desensitized						1
TC0800001701.mm.1	Ankrd10	ankyrin repeat domain 10	8	11.6116	102334	Mm.12459	NA	9768	0.0214053	0.641177	-0.0239765	0.6224	0.0832482	0.0722891	0.114573	0.0120076	-0.111158	0.0368538	-0.118452	0.0148706	0.959295	7.33392	7.33729	-1.00234		0.0168707	7.38675	7.2562	1.09471		0.00631508	7.2082	7.36375	-1.11384	Desensitized			1
TC0800001703.mm.1	1700016D06Rik	RIKEN cDNA 1700016D06 gene	8	11.6549	76413	Mm.440041	NA	NA	-0.00784111	0.90626	-0.010478	0.88204	-0.0684877	0.166541	-0.0198361	0.715492	0.101942	0.148754	0.139053	0.0267663	0.894722	4.03036	4.04289	-1.00872		0.401786	4.04407	4.09994	-1.03949		0.0409855	4.09127	3.92907	1.119	Sensitized			1
TC0800001716.mm.1	Tubgcp3	tubulin, gamma complex associated protein 3	8	12.6143	259279	Mm.246402	NA	4609	-0.00594178	0.904733	-0.062054	0.223829	0.0418405	0.31898	0.0652925	0.128131	-0.154668	0.0175354	-0.126537	0.0463391	0.426494	7.97399	8.02213	-1.03393		0.24663	8.01514	7.94419	1.05041		0.0163946	7.93597	8.12779	-1.14221	Desensitized			1
TC0800001729.mm.1	Mir1968	microRNA 1968	8	13.189	100316713	NA	NA	NA	0.0415107	0.686716	0.0363805	0.739225	0.0998307	0.386799	0.0580164	0.637501	0.261026	0.0275484	0.0964862	0.429183	0.70012	4.87601	4.82334	1.03718		0.506133	4.8153	4.7137	1.07296		0.0467274	4.90937	4.6609	1.18795	Sensitized			1
TC0800001737.mm.1	Gas6	growth arrest specific 6	8	13.4654	14456	Mm.3982	600441	638	-0.0503933	0.483711	0.065794	0.385955	0.0588312	0.244119	0.0401969	0.458856	-0.247749	0.00267692	-0.11365	0.208516	0.855043	9.15912	9.14452	1.01017		0.357797	9.26631	9.20228	1.04538		0.00520064	9.06252	9.31254	-1.18923	Desensitized			1
TC0800001764.mm.1	BB014433	expressed sequence BB014433	8	15.0414	434285	Mm.334425	NA	NA	0.00950667	0.913902	-0.031355	0.736152	0.011061	0.900982	0.0537069	0.563602	0.181434	0.0542723	0.180488	0.0401643	0.906527	5.11231	5.12859	-1.01135		0.746826	5.15923	5.11524	1.03096		0.0171028	5.23682	4.9912	1.18561	Sensitized			1
TC0800001865.mm.1	Rpl30-ps2	ribosomal protein L30, pseudogene 2	8	22.2309	NA	NA	NA	NA	-0.011912	0.830296	0.035141	0.548372	0.00371875	0.956688	-0.0828836	0.235128	0.137962	0.0127487	0.120171	0.0245215	0.759442	7.84245	7.82501	1.01216		0.534629	7.72047	7.77556	-1.03893		0.00954449	8.0096	7.8338	1.12959	Sensitized			1
TC0800001872.mm.1	Polb	polymerase (DNA directed), beta	8	22.6281	18970	Mm.123211	174760	2013	-0.025742	0.732371	-0.0086255	0.914166	0.0626682	0.364715	0.138651	0.0396219	-0.187893	0.0496088	-0.173469	0.0554729	0.817119	7.69037	7.71308	-1.01587		0.128066	7.82131	7.68676	1.09775		0.0270048	7.65956	7.90528	-1.18569	Desensitized			1
TC0800001873.mm.1	A930013F10Rik	RIKEN cDNA A930013F10 gene	8	22.6344	68074	Mm.463136	NA	NA	0.129833	0.264999	0.0909055	0.468755	0.132616	0.218066	0.135785	0.232543	-0.165122	0.0857693	-0.214277	0.0111119	0.315638	6.70947	6.56108	1.10834		0.180793	6.68263	6.50701	1.12945		0.0332041	6.45977	6.71546	-1.19391	Desensitized			1
TC0800001883.mm.1	Agpat6	1-acylglycerol-3-phosphate O-acyltransferase 6 (lysophosphatidic acid acyltransferase, zeta)	8	23.1729	102247	Mm.200898	608143	32425	-0.0178053	0.682844	0.026088	0.571185	0.0769295	0.177071	0.133136	0.0151584	-0.074932	0.131704	-0.0472269	0.327152	0.88244	8.53126	8.52407	1.00499		0.00754299	8.63029	8.49078	1.10153	Sensitized	0.13052	8.5056	8.58948	-1.05987			1
TC0800001897.mm.1	Adam18	a disintegrin and metallopeptidase domain 18	8	24.6022	13524	Mm.89943	NA	74941	-0.00801644	0.832457	-0.0743135	0.0441221	-0.140011	0.00558829	-0.109352	0.0607628	0.0809395	0.173329	0.0404251	0.483636	0.0879047	4.4246	4.48283	-1.04119		0.0119401	4.28946	4.45133	-1.11873	Desensitized	0.160944	4.16212	4.07832	1.05981			1
TC0800001964.mm.1	Unc5d	unc-5 homolog D	8	28.6467	210801	Mm.248433	NA	15450	0.304042	0.0334891	0.257956	0.101597	0.184891	0.0590929	0.207477	0.0417687	-0.0055645	0.948134	-0.110474	0.152288	0.0516078	8.20123	7.82152	1.30108		0.0107018	8.15038	7.89297	1.19534	Sensitized	0.490918	8.13529	8.21029	-1.05336			1
TC0800001976.mm.1	Snord13	small nucleolar RNA, C	8	31.1499	NA	NA	NA	NA	-0.125312	0.394709	-0.0137755	0.930794	0.312105	0.136821	0.491697	0.0159555	-0.04183	0.826473	-0.318031	0.0563504	0.452592	7.11333	7.20373	-1.06466		0.0259302	7.37704	6.84457	1.4464	Sensitized	0.172467	7.57405	7.80838	-1.17636			1
TC0800001984.mm.1	Nrg1	neuregulin 1	8	31.8145	211323	Mm.153432	142445	8509	0.134946	0.2747	0.282573	0.0181705	0.164666	0.0331569	0.07556	0.395547	-0.179102	0.0249591	-0.0137247	0.86971	0.0340712	6.6898	6.40121	1.22144	Sensitized	0.0706923	6.6883	6.53466	1.11238		0.156829	6.53139	6.66814	-1.09943		1
TC0800002060.mm.1	Lonrf1	LON peptidase N-terminal domain and ring finger 1	8	36.2161	244421	Mm.324032	NA	34980	-0.0240447	0.626966	0.0230745	0.660441	0.0159853	0.827466	0.0763814	0.311949	-0.289169	0.00774918	-0.0869162	0.458229	0.9882	7.95406	7.95304	1.00071		0.50758	8.105	8.04229	1.04443		0.0185016	7.65817	7.92059	-1.19949	Desensitized			1
TC0800002152.mm.1	1700029J07Rik	RIKEN cDNA 1700029J07 gene	8	45.9536	69479	Mm.158282	NA	45977	0.0124178	0.818734	-0.0802415	0.144269	-0.018537	0.72012	0.0611078	0.248972	-0.171879	0.00594852	-0.0748898	0.263921	0.524151	5.29931	5.34864	-1.03479		0.603204	5.25969	5.22879	1.02165		0.0207639	5.08543	5.25634	-1.12577	Desensitized			1
TC0800002154.mm.1	Snx25	sorting nexin 25	8	46.0333	102141	Mm.267258	NA	23744	-0.0270469	0.517274	0.0011505	0.97947	-0.0302043	0.573998	-0.00969694	0.864971	-0.184681	0.00791242	-0.101429	0.16337	0.784856	8.08597	8.10254	-1.01155		0.717647	8.13362	8.15892	-1.01769		0.0403344	8.07652	8.27364	-1.14641	Desensitized			1
TC0800002256.mm.1	Galnt7	UDP-N-acetyl-alpha-D-galactosamine: polypeptide N-acetylgalactosaminyltransferase 7	8	57.5238	108150	Mm.62886	605005	9685	-0.0156649	0.523649	-0.016143	0.535721	0.0256357	0.692283	0.0172664	0.800799	-0.0759485	0.269163	-0.133091	0.0264987	0.296712	6.76117	6.78277	-1.01509		0.755965	6.85849	6.83076	1.01941		0.0403043	6.95102	7.09083	-1.10176	Desensitized			1
TC0800002309.mm.1	Mir710	microRNA 710	8	64.5143	735270	NA	NA	NA	-0.11337	0.135074	-0.192814	0.00832403	0.107328	0.171606	0.0317992	0.712225	0.0475365	0.636179	0.130446	0.152144	0.0218024	3.97618	4.18678	-1.15717	Desensitized	0.426146	4.13579	4.04773	1.06294		0.277065	4.16284	4.04503	1.08509		1
TC0800002330.mm.1	Tma16	translation machinery associated 16 homolog	8	66.4743	66282	Mm.294985	NA	NA	0.0109676	0.863448	-0.088562	0.173225	0.029848	0.642605	0.00919389	0.892637	-0.064985	0.455343	-0.186402	0.0100018	0.29748	6.06767	6.12388	-1.03973		0.714668	6.19584	6.17111	1.01729		0.0256261	6.15248	6.31873	-1.12214	Desensitized			1
TC0800002488.mm.1	Gm8096	3-phosphoglycerate dehydrogenase pseudogene	8	75.7115	666422	Mm.484413	NA	NA	-0.034752	0.522633	0.0350645	0.543434	-0.101796	0.0933133	-0.135951	0.0256068	0.050908	0.469415	0.157472	0.00613958	0.957723	7.27034	7.26763	1.00188		0.0151041	7.1727	7.32947	-1.11478	Desensitized	0.043326	7.07461	6.93702	1.10007	Sensitized						1
TC0800002515.mm.1	1700011L22Rik	RIKEN cDNA 1700011L22 gene	8	79.2104	67687	Mm.178707	NA	78034	0.0126413	0.851899	-0.008188	0.909273	0.001107	0.987998	-0.127522	0.0769637	0.127189	0.191864	0.19756	0.0203116	0.981434	6.16022	6.15794	1.00158		0.198629	6.08478	6.17239	-1.0626		0.0443841	6.19489	5.97704	1.163	Sensitized			1
TC0800002516.mm.1	Mmaa	methylmalonic aciduria (cobalamin deficiency) type A	8	79.2664	109136	Mm.26510	607481	14586	0.0112673	0.816866	0.0170985	0.740089	0.0468355	0.350538	0.117475	0.012033	-0.184834	5.9133e-05	-0.0364927	0.534376	0.780014	7.44308	7.42363	1.01358		0.0335612	7.43334	7.32319	1.07934		0.00425257	7.25704	7.41253	-1.11379	Desensitized			1
TC0800002568.mm.1	C330011M18Rik	RIKEN cDNA C330011M18 gene	8	84.0652	442802	Mm.356327	NA	NA	-0.0307898	0.642507	-0.0742295	0.281527	-0.163338	0.0227234	-0.119824	0.138322	0.161971	0.0175783	0.0647056	0.362705	0.131373	5.81803	5.89084	-1.05177		0.0504315	5.75079	5.93426	-1.13561		0.039337	5.87429	5.717	1.11519	Sensitized			1
TC0800002609.mm.1	Mylk3	myosin light chain kinase 3	8	85.3243	213435	Mm.32804	NA	NA	-0.0207304	0.653092	-0.021335	0.662829	0.0349147	0.426348	-0.0141014	0.763513	0.155128	0.0125172	0.0589231	0.368639	0.674034	5.50564	5.53421	-1.02		0.834384	5.44976	5.43803	1.00816		0.0196163	5.58736	5.43868	1.10856	Sensitized			1
TC0800002644.mm.1	Cbln1	cerebellin 1 precursor protein	8	87.4689	12404	Mm.4880	600432	74520	0.135161	0.179211	0.241151	0.0135923	0.0651328	0.558755	-0.0055975	0.962287	-0.092018	0.413729	0.098022	0.353753	0.0413852	7.79019	7.53105	1.19677	Sensitized	0.803338	7.74464	7.70844	1.02541		0.98344	7.49219	7.4949	-1.00188		1
TC0800002683.mm.1	Rpgrip1l	Rpgrip1-like	8	91.217	244585	Mm.324592	610937	18296	-0.0139949	0.817672	0.048546	0.445645	-0.00468975	0.937401	0.0230389	0.713506	-0.146294	0.0379276	-0.106365	0.124236	0.748431	6.92162	6.89594	1.01796		0.86687	7.00488	6.99182	1.0091		0.0170347	6.74507	6.91794	-1.1273	Desensitized			1
TC0800002698.mm.1	Ces1a	carboxylesterase 1A	8	93.0202	244595	Mm.390089	NA	NA	0.0442249	0.516379	-0.0257625	0.72325	-0.0721398	0.303397	-0.0618617	0.40656	0.11328	0.205451	0.18365	0.0180482	0.920055	5.62864	5.61861	1.00698		0.362585	5.55089	5.63811	-1.06232		0.0359334	5.66729	5.46831	1.14788	Sensitized			1
TC0800002700.mm.1	Ces1b	carboxylesterase 1B	8	93.0567	382044	Mm.482549	NA	NA	-0.0163273	0.832333	-0.021522	0.792359	-0.0311375	0.452365	-0.0740508	0.0711028	0.095192	0.234937	0.145393	0.0415458	0.817554	5.28469	5.31055	-1.01809		0.142888	5.24918	5.31961	-1.05003		0.0154354	5.28819	5.12672	1.11842	Sensitized			1
TC0800002717.mm.1	LOC102632567	uncharacterized LOC102632567	8	93.707	102632567	NA	NA	NA	-0.175577	0.0129549	-0.180845	0.0167891	0.0270783	0.815878	-0.116731	0.330709	-0.065013	0.437523	-0.103933	0.17653	0.00602387	4.36622	4.60826	-1.18267	Desensitized	0.517653	4.66666	4.73081	-1.04547		0.268077	4.47941	4.59266	-1.08166		1
TC0800002725.mm.1	Bbs2	Bardet-Biedl syndrome 2 (human)	8	94.068	67378	Mm.292107	606151	12122	-0.000421333	0.995605	-0.039455	0.624911	0.0941715	0.213401	0.142787	0.061195	-0.253855	0.000566282	-0.112482	0.184287	0.793177	7.56895	7.59741	-1.01992		0.100103	7.70962	7.55282	1.11481		0.0177638	7.4588	7.71244	-1.19221	Desensitized			1
TC0800002747.mm.1	Prss54	protease, serine 54	8	95.5591	70993	Mm.486561	NA	NA	-0.0101156	0.907156	-0.009131	0.920943	-0.041621	0.510238	-0.0340211	0.611112	0.10641	0.200492	0.175798	0.0140526	0.907591	6.01121	6.02424	-1.00907		0.560835	5.98848	6.03765	-1.03467		0.0487656	6.12424	5.93522	1.13999	Sensitized			1
TC0800002799.mm.1	Cmtm4	CKLF-like MARVEL transmembrane domain containing 4	8	104.348	97487	Mm.29658	607887	45211	0.0722624	0.21716	0.053814	0.394353	0.0518685	0.340511	0.0741714	0.187348	-0.132789	0.0359912	-0.0946331	0.129111	0.289473	9.03331	8.94842	1.06061		0.298418	9.11018	9.02691	1.05942		0.0479356	8.90159	9.05727	-1.11395	Desensitized			1
TC0800002805.mm.1	Nae1	NEDD8 activating enzyme E1 subunit 1	8	104.511	234664	Mm.237670	NA	NA	-0.0176482	0.749096	-0.017137	0.769753	0.000549	0.992538	0.106179	0.0628891	-0.109997	0.0945634	-0.1298	0.0293745	0.730212	6.84056	6.86415	-1.01648		0.274014	6.77915	6.70531	1.05252		0.0102866	6.74809	6.9101	-1.11885	Desensitized			1
TC0800002810.mm.1	Matr3-ps2	matrin 3, pseudogene 2	8	104.845	NA	NA	NA	NA	-0.00562222	0.925686	-0.031886	0.616095	0.0815717	0.365267	-0.0117758	0.903183	0.201297	0.0220033	0.188684	0.0229964	0.745557	5.55903	5.58542	-1.01846		0.538623	5.56662	5.52457	1.02957		0.0285342	5.71531	5.45023	1.2017	Sensitized			1
TC0800002823.mm.1	Zdhhc1	zinc finger, DHHC domain containing 1	8	105.472	70796	Mm.100917	NA	36891	0.0354816	0.570421	0.050332	0.445346	0.006489	0.806119	0.0113292	0.683605	-0.150369	0.00743413	-0.0603238	0.315556	0.534368	8.67578	8.61702	1.04157		0.706866	8.69248	8.68065	1.00824		0.0435088	8.64644	8.79263	-1.10664	Desensitized			1
TC0800002854.mm.1	Slc7a6os	solute carrier family 7, member 6 opposite strand	8	106.2	66432	Mm.269029	NA	NA	-0.068682	0.00120025	-0.017128	0.53429	0.0920755	0.0799562	0.119161	0.0246172	-0.070232	0.019762	-0.073978	0.00688534	0.0297619	7.20866	7.26504	-1.03986		0.0212131	7.30853	7.16937	1.10126	Sensitized	0.0178633	7.21777	7.3155	-1.07008			1
TC0800002960.mm.1	Adat1	adenosine deaminase, tRNA-specific 1	8	111.967	30947	Mm.282162	604230	8096	0.0989956	0.189216	0.039669	0.631012	0.0363217	0.431707	0.0353075	0.469394	-0.14366	0.000234312	-0.0979064	0.0231907	0.357095	6.79907	6.70709	1.06583		0.323374	6.74073	6.69393	1.03297		0.00213828	6.64684	6.81239	-1.1216	Desensitized			1
TC0800003077.mm.1	Galns	galactosamine (N-acetyl)-6-sulfate sulfatase	8	122.578	50917	Mm.34702	612222	55468	-0.0864949	0.122562	-0.142131	0.00876542	-0.0702515	0.10842	-0.0613489	0.192506	0.032469	0.645803	-0.0856211	0.183742	0.00762292	7.37373	7.53086	-1.11506	Desensitized	0.114266	7.48777	7.57347	-1.06121		0.69514	7.64307	7.67492	-1.02232		1
TC0800003082.mm.1	C230057M02Rik	RIKEN cDNA C230057M02 gene	8	122.725	319463	Mm.126081	NA	NA	0.199776	0.000995172	0.100575	0.192459	0.0511527	0.31835	0.116203	0.0166683	-0.159755	0.00199666	-0.102426	0.062337	0.00197899	7.10664	6.90637	1.14891	Sensitized	0.0430762	7.02909	6.91717	1.08067		0.00999442	6.81155	6.9915	-1.13285	Desensitized					1
TC0800003106.mm.1	n-R5s102	nuclear encoded rRNA 5S 102	8	123.542	NA	NA	NA	NA	-0.100389	0.517621	0.024795	0.881261	0.100852	0.600339	0.461683	0.00808048	0.01787	0.893256	0.0865289	0.486302	0.812556	10.5189	10.5657	-1.03299		0.0476288	10.5892	10.2075	1.30287	Sensitized	0.570788	10.5143	10.4459	1.04855			1
TC0800003110.mm.1	n-R5s106	nuclear encoded rRNA 5S 106	8	123.549	NA	NA	NA	NA	-0.0635711	0.702593	0.101405	0.564231	0.12678	0.389829	0.352389	0.00945744	0.037115	0.808156	0.0624	0.664137	0.883652	12.0699	12.0384	1.02212		0.0381439	12.074	11.752	1.25004	Sensitized	0.706362	12.0126	11.946	1.04726			1
TC0800003119.mm.1	n-R5s115	nuclear encoded rRNA 5S 115	8	123.564	NA	NA	NA	NA	-0.0899267	0.742455	0.27503	0.334753	0.208085	0.408557	0.593786	0.0107221	0.12604	0.488311	0.106076	0.537054	0.700765	11.4285	11.2899	1.10087		0.0429848	11.4644	10.9252	1.4531	Sensitized	0.417958	11.3733	11.2151	1.11591			1
TC0800003122.mm.1	n-R5s118	nuclear encoded rRNA 5S 118	8	123.569	NA	NA	NA	NA	-0.0635711	0.702593	0.101405	0.564231	0.12678	0.389829	0.352389	0.00945744	0.037115	0.808156	0.0624	0.664137	0.883652	12.0699	12.0384	1.02212		0.0381439	12.074	11.752	1.25004	Sensitized	0.706362	12.0126	11.946	1.04726			1
TC0800003134.mm.1	n-R5s130	nuclear encoded rRNA 5S 130	8	123.59	NA	NA	NA	NA	-0.0635711	0.702593	0.101405	0.564231	0.12678	0.389829	0.352389	0.00945744	0.037115	0.808156	0.0624	0.664137	0.883652	12.0699	12.0384	1.02212		0.0381439	12.074	11.752	1.25004	Sensitized	0.706362	12.0126	11.946	1.04726			1
TC0800003159.mm.1	2810455O05Rik	RIKEN cDNA 2810455O05 gene	8	123.839	NA	Mm.458554	NA	NA	0.235599	0.0303412	-0.038981	0.759143	0.0656367	0.341365	0.00414361	0.955522	-0.27411	0.00604495	-0.298332	0.000599909	0.25381	6.8936	6.76999	1.08946		0.626031	6.67418	6.63092	1.03044		0.00546929	6.40874	6.79632	-1.30819	Desensitized			1
TC0800003232.mm.1	Trmt1	tRNA methyltransferase 1	8	84.6863	212528	Mm.275720	611669	5632	0.076176	0.17948	-0.027026	0.664533	0.0607655	0.16085	0.0909442	0.0352307	-0.171744	0.0019092	-0.0882929	0.145177	0.6558	7.71084	7.68117	1.02078		0.09612	7.7108	7.61044	1.07204		0.0226937	7.53779	7.71722	-1.13244	Desensitized			1
TC0800003240.mm.1	6820431F20Rik	cadherin 11 pseudogene	8	20.2626	547150	Mm.359054	NA	NA	0.0151447	0.85681	-0.061828	0.482998	0.008135	0.922141	0.0395075	0.650976	-0.127809	0.0467796	-0.152463	0.0072382	0.644792	8.8141	8.84853	-1.02415		0.75218	8.71369	8.68133	1.02268		0.0079861	9.18028	9.36958	-1.14021	Desensitized			1
TC0800003241.mm.1	2610005L07Rik	cadherin 11 pseudogene	8	20.3825	381598	Mm.359054	NA	NA	0.0456004	0.588911	-0.0173195	0.847396	0.0184132	0.801427	0.0651058	0.391319	-0.186538	0.0130893	-0.165912	0.0214073	0.813143	8.89445	8.8775	1.01181		0.52748	8.79291	8.73651	1.03987		0.00375688	9.1417	9.38159	-1.18091	Desensitized			1
TC0900000031.mm.1	Casp1	caspase 1	9	5.29852	12362	Mm.1051	147678	133086	0.201344	0.192321	0.408914	0.00450114	0.0141705	0.937339	-0.122297	0.515628	-0.485684	0.0130571	-0.255147	0.208187	0.0103221	5.50814	5.08662	1.33934	Sensitized	0.756994	5.71671	5.79265	-1.05405		0.0430674	5.25367	5.76461	-1.42498	Desensitized					1
TC0900000033.mm.1	Casp12	caspase 12	9	5.34543	12364	Mm.42163	608633	7654	-0.0454991	0.471566	-0.0112085	0.868605	-0.0068025	0.907632	-0.0363225	0.553515	-0.117262	0.113485	-0.1548	0.01826	0.601021	4.57471	4.61197	-1.02616		0.687227	4.58542	4.61475	-1.02054		0.045797	4.49958	4.68285	-1.13546	Desensitized			1
TC0900000040.mm.1	Dcun1d5	DCN1, defective in cullin neddylation 1, domain containing 5	9	7.18457	76863	Mm.27293	NA	NA	0.0230989	0.735822	-0.039486	0.585099	-0.012049	0.890128	0.117767	0.181743	-0.192849	0.0312325	-0.137386	0.120099	0.863589	8.71076	8.72412	-1.0093		0.454551	8.65665	8.58253	1.05272		0.0233206	8.55915	8.78521	-1.16964	Desensitized			1
TC0900000069.mm.1	Pgr	progesterone receptor	9	8.89983	18667	Mm.12798	607311	713	0.0509138	0.431316	0.0922995	0.166704	-0.0238673	0.790693	0.00276111	0.976801	-0.267761	0.00178855	-0.05808	0.552461	0.2518	8.5852	8.48654	1.07078		0.893676	8.6478	8.66058	-1.00889		0.0276179	8.40855	8.63714	-1.17169	Desensitized			1
TC0900000081.mm.1	Ccdc82	coiled-coil domain containing 82	9	13.247	66396	Mm.290620	NA	11678	0.0330656	0.69514	0.0582415	0.512658	0.029256	0.647647	0.0526931	0.430323	-0.229907	0.0251583	-0.192256	0.052989	0.557218	5.8983	5.83544	1.04453		0.504485	5.73645	5.68196	1.03849		0.0254622	5.67132	5.95913	-1.22079	Desensitized			1
TC0900000100.mm.1	Sesn3	sestrin 3	9	14.2763	75747	Mm.325126	NA	14386	0.166486	0.0295188	0.120642	0.16035	0.0555833	0.385302	0.0641578	0.339981	-0.10401	0.204891	-0.0124724	0.876173	0.0419667	9.64686	9.45366	1.1433	Sensitized	0.332694	9.55503	9.47641	1.05601		0.308142	9.33222	9.41453	-1.05871		1
TC0900000103.mm.1	Sesn3	sestrin 3	9	14.3314	75747	Mm.325126	NA	14386	0.170737	0.152159	0.241936	0.0464718	0.0857198	0.254878	0.0731219	0.362109	-0.0613035	0.440837	0.0419047	0.578636	0.0309185	9.94191	9.65934	1.21636	Sensitized	0.326931	9.92507	9.82169	1.07428		0.867782	9.70934	9.72619	-1.01175		1
TC0900000132.mm.1	Chordc1	cysteine and histidine-rich domain (CHORD)-containing, zinc-binding protein 1	9	18.2923	66917	Mm.103534	NA	8111	-0.0642693	0.47258	0.0731045	0.440332	0.0604385	0.375064	0.0994364	0.154028	-0.186258	0.0276391	-0.0392071	0.655703	0.907189	9.11303	9.10213	1.00758		0.197423	9.12679	9.02075	1.07627		0.0493115	8.96841	9.12666	-1.11593	Desensitized			1
TC0900000164.mm.1	Olfr872	olfactory receptor 872	9	20.2372	258553	Mm.334989	NA	NA	0.00130244	0.989663	-0.018325	0.863466	-0.138497	0.102691	-0.212219	0.00942308	-0.0054575	0.952873	0.110004	0.189797	0.932619	3.31376	3.32601	-1.00853		0.0118261	3.31343	3.54558	-1.17458	Desensitized	0.496975	3.32308	3.25626	1.0474			1
TC0900000181.mm.1	A230050P20Rik	RIKEN cDNA A230050P20 gene	9	20.8686	319278	Mm.249932	NA	NA	0.0537573	0.334187	-0.0082345	0.891247	0.131306	0.0380381	0.168897	0.00690586	-0.266785	0.0004154	-0.162839	0.0534089	0.591748	8.00803	7.97936	1.02008		0.011582	8.0755	7.87777	1.14689	Sensitized	0.00445942	7.84304	8.13828	-1.22709	Desensitized						1
TC0900000187.mm.1	1700084C06Rik	RIKEN cDNA 1700084C06 gene	9	21.0918	NA	NA	NA	NA	0.0558149	0.492382	-0.0710395	0.407873	-0.130254	0.0309471	-0.125907	0.0524246	0.10799	0.34368	0.0250807	0.81885	0.871654	6.71647	6.73133	-1.01035		0.0447762	6.63035	6.79767	-1.12297	Desensitized	0.492347	6.74728	6.65402	1.06678			1
TC0900000207.mm.1	Ccdc159	coiled-coil domain containing 159	9	21.9275	67119	Mm.154305	NA	NA	0.207537	0.0109733	0.0294835	0.765453	0.072269	0.295517	0.158096	0.0156492	-0.253249	0.00018621	-0.168234	0.0263449	0.0749462	7.06727	6.9128	1.11302		0.0237499	6.97534	6.82142	1.11259	Sensitized	0.000292918	6.72192	7.01096	-1.22183	Desensitized						1
TC0900000223.mm.1	Bbs9	Bardet-Biedl syndrome 9 (human)	9	22.4757	319845	Mm.176725	607968	44480	0.0758056	0.271754	0.156034	0.0199114	0.12463	0.0025235	0.0553578	0.285487	-0.184483	0.0117543	-0.0305629	0.697174	0.0497968	7.82864	7.66846	1.11743	Sensitized	0.0369152	7.83564	7.72062	1.08299		0.0578828	7.61283	7.76425	-1.11066		1
TC0900000259.mm.1	Igsf9b	immunoglobulin superfamily, member 9B	9	27.2992	235086	Mm.335029	NA	NA	0.229967	0.0826278	0.324489	0.0140666	0.0660813	0.389532	0.0497064	0.542751	-0.329423	0.0117533	-0.109336	0.430924	0.0188318	8.29477	7.91515	1.30099	Sensitized	0.398364	8.28288	8.2078	1.05342		0.0670772	7.99584	8.30143	-1.23592		1
TC0900000260.mm.1	AI414108	expressed sequence AI414108	9	27.3357	102623	Mm.254365	NA	NA	0.160485	0.182234	0.277875	0.0185914	0.0950588	0.180681	0.0940114	0.211587	-0.316368	0.0182348	-0.133131	0.338908	0.028337	6.95996	6.65831	1.23255	Sensitized	0.154275	6.91539	6.79181	1.08944		0.0722425	6.62302	6.93458	-1.24105		1
TC0900000285.mm.1	Arhgap32	Rho GTPase activating protein 32	9	32.1161	330914	Mm.46683	NA	NA	0.155104	0.215421	0.261859	0.0363802	0.137866	0.0900121	0.103529	0.243539	-0.162903	0.187374	0.00636111	0.958054	0.0370589	9.90984	9.62309	1.21989	Sensitized	0.111109	9.89746	9.74094	1.11459		0.454819	9.60775	9.72002	-1.08093		1
TC0900000313.mm.1	Kirrel3	kin of IRRE like 3	9	34.4859	67703	Mm.220710	607761	57050	0.0241944	0.6842	-0.0020595	0.974053	0.0169788	0.671059	0.0616186	0.123738	-0.07913	0.185984	-0.132377	0.00930586	0.830716	8.62431	8.61023	1.00981		0.154596	8.65412	8.60101	1.0375		0.0313261	8.56184	8.70346	-1.10314	Desensitized			1
TC0900000366.mm.1	Msantd2	Myb	9	37.4893	NA	Mm.127892	NA	NA	0.0374047	0.463881	-0.083731	0.106111	0.0401525	0.572172	0.112556	0.11392	-0.119804	0.0381537	-0.14888	0.00272529	0.485619	5.67655	5.71231	-1.0251		0.218998	5.62805	5.52542	1.07373		0.021395	5.5327	5.71398	-1.13389	Desensitized			1
TC0900000373.mm.1	Olfr874	olfactory receptor 874	9	37.7461	258882	Mm.223176	NA	NA	0.0766122	0.375479	0.00254	0.978273	-0.169875	0.13113	-0.248835	0.0258109	-0.0536945	0.570857	0.0255247	0.776193	0.58883	3.46233	3.41126	1.03603		0.0323531	3.28455	3.56136	-1.21151	Desensitized	0.832912	3.38493	3.40687	-1.01533			1
TC0900000391.mm.1	Olfr894	olfactory receptor 894	9	38.2188	258868	Mm.377728	NA	NA	-0.0422669	0.650853	-0.132127	0.166396	0.16345	0.0185249	0.121556	0.121556	-0.047021	0.648821	-0.179246	0.0461009	0.365017	3.3929	3.51445	-1.0879		0.0275205	3.55099	3.36625	1.13661	Sensitized	0.211067	3.429	3.57782	-1.10866			1
TC0900000400.mm.1	Olfr902	olfactory receptor 902	9	38.4488	258798	Mm.377696	NA	NA	-0.134925	0.108256	-0.276229	6.62146e-05	-0.009272	0.905538	0.0681147	0.400458	-0.0540175	0.564977	-0.0615449	0.48531	0.010996	2.75225	3.03629	-1.2176	Desensitized	0.541553	2.78652	2.74507	1.02915		0.405637	2.82505	2.9032	-1.05566		1
TC0900000407.mm.1	Olfr911-ps1	olfactory receptor 911, pseudogene 1	9	38.5237	258873	Mm.223288	NA	NA	0.151069	0.0481299	0.205988	0.00639833	0.16389	0.120109	0.0840136	0.469587	0.047685	0.652152	-0.106493	0.275354	0.0114699	3.16711	2.92286	1.18448	Sensitized	0.271903	3.2231	3.06408	1.11653		0.721809	3.1681	3.20249	-1.02413		1
TC0900000449.mm.1	Olfr986	olfactory receptor 986	9	40.1871	258608	Mm.377590	NA	NA	0.161839	0.0334224	0.0332195	0.707484	-0.223915	0.0215071	-0.138802	0.214166	0.049919	0.648126	-0.0424969	0.680536	0.112431	4.91136	4.78359	1.0926		0.0319048	4.65406	4.88795	-1.176	Desensitized	0.953193	4.85513	4.84679	1.0058			1
TC0900000467.mm.1	Mir100	microRNA 100	9	41.4054	723892	NA	NA	NA	0.159199	0.257707	0.283551	0.0439242	0.0263802	0.736767	0.0580053	0.479137	-0.209301	0.0476919	-0.21191	0.0308606	0.0157582	5.01946	4.71458	1.23531	Sensitized	0.629628	4.79278	4.73639	1.03986		0.0439156	4.37792	4.66365	-1.21903	Desensitized					1
TC0900000469.mm.1	2610203C20Rik	RIKEN cDNA 2610203C20 gene	9	41.4749	100042464	Mm.38166	NA	NA	0.177903	0.0938915	0.218835	0.046602	0.164906	0.0532001	0.152222	0.0979093	-0.149746	0.056524	-0.10189	0.185902	0.0146774	6.50865	6.23798	1.20637	Sensitized	0.0816424	6.48901	6.28214	1.15418		0.106409	6.27365	6.44611	-1.12698		1
TC0900000492.mm.1	Pvrl1	poliovirus receptor-related 1	9	43.7446	58235	Mm.335096	600644	2138	0.113925	0.12037	0.0237775	0.771252	0.109646	0.0689621	0.183322	0.0005379	0.142287	0.149694	0.0148158	0.879007	0.286472	9.05334	8.96312	1.06453		0.00536042	9.14873	8.95434	1.14424	Sensitized	0.300836	8.91117	8.80001	1.08009			1
TC0900000531.mm.1	Mpzl2	myelin protein zero-like 2	9	45.0423	14012	Mm.33240	NA	NA	-0.0547369	0.54606	-0.061817	0.519924	-0.0187027	0.859754	-0.150767	0.156915	-0.19089	0.00998131	-0.216967	0.000633948	0.575219	6.02936	6.1087	-1.05654		0.422918	6.04739	6.16327	-1.08364		0.000768495	5.95909	6.23492	-1.21069	Desensitized			1
TC0900000540.mm.1	Fxyd6	FXYD domain-containing ion transport regulator 6	9	45.3702	59095	Mm.208287	606683	11090	0.169067	0.261947	0.207892	0.188987	0.141556	0.153109	0.0903747	0.4017	-0.141134	0.0019568	-0.0618411	0.221187	0.220771	9.78448	9.5273	1.19514		0.20753	9.88471	9.73503	1.10932		0.0490549	9.57986	9.72042	-1.10234	Desensitized			1
TC0900000573.mm.1	Cadm1	cell adhesion molecule 1	9	47.5302	54725	Mm.234832	605686	NA	0.107085	0.106719	0.0941365	0.189422	0.0295848	0.581357	0.0550369	0.322751	-0.140109	0.00102979	-0.0719278	0.13074	0.140469	9.53359	9.39751	1.09892		0.232074	9.52163	9.46532	1.0398		0.0030242	9.3349	9.48122	-1.10674	Desensitized			1
TC0900000589.mm.1	Usp28	ubiquitin specific peptidase 28	9	48.9854	235323	Mm.21630	610748	10840	0.0342229	0.609673	-0.0068725	0.923416	0.0528737	0.346089	0.069185	0.236486	-0.118649	0.0467527	-0.123988	0.0240929	0.840104	7.3488	7.33171	1.01192		0.306153	7.41054	7.33011	1.05734		0.0104933	7.30854	7.473	-1.12074	Desensitized			1
TC0900000599.mm.1	Il18	interleukin 18	9	50.5549	16173	Mm.1410	600953	1200	-0.005462	0.917075	0.07303	0.171908	0.0255115	0.638246	0.100533	0.057195	-0.137257	0.00583844	-0.0917176	0.0737365	0.409115	6.68719	6.63854	1.0343		0.206905	6.73701	6.65172	1.06091		0.00281265	6.55641	6.71341	-1.11497	Desensitized			1
TC0900000601.mm.1	Timm8b	translocase of inner mitochondrial membrane 8B	9	50.6039	30057	Mm.379061	606659	8262	-0.116183	0.020101	-0.0945945	0.0902888	-0.0284695	0.508884	0.0113067	0.805168	-0.047035	0.326152	-0.034584	0.447628	0.015088	8.20876	8.35101	-1.10363	Desensitized	0.839748	8.30996	8.31965	-1.00674		0.368223	8.32931	8.38513	-1.03946		1
TC0900000613.mm.1	Btg4	B cell translocation gene 4	9	51.1059	56057	Mm.431317	605673	9734	0.003256	0.940593	-0.0328225	0.473889	0.0820103	0.147971	0.0741992	0.220667	0.172433	0.0504348	0.174833	0.0327018	0.722534	3.53776	3.55911	-1.01491		0.250719	3.5924	3.49057	1.07314		0.000337701	3.66721	3.43165	1.17736	Sensitized			1
TC0900000682.mm.1	Hmg20a	high mobility group 20A	9	56.4186	66867	Mm.150856	605534	32399	0.0178862	0.770096	0.028407	0.660929	0.0354273	0.361648	0.0609983	0.122313	-0.145838	0.00401605	-0.0657671	0.231052	0.683624	7.15513	7.12334	1.02228		0.150776	7.13842	7.07439	1.04538		0.0359145	7.07431	7.22076	-1.10684	Desensitized			1
TC0900000696.mm.1	Man2c1	mannosidase, alpha, class 2C, member 1	9	57.1307	73744	Mm.30110	154580	4887	0.0738071	0.052315	0.0061055	0.888849	0.0488295	0.169073	0.0854939	0.0115692	-0.13239	0.00167834	-0.0861416	0.0548788	0.222391	7.57637	7.52456	1.03656		0.0140056	7.56497	7.47574	1.06381		0.00212472	7.53001	7.67995	-1.10952	Desensitized			1
TC0900000699.mm.1	Trcg1	taste receptor cell gene 1	9	57.2366	541610	Mm.378036	NA	NA	0.00380556	0.957909	-0.0297135	0.696696	-0.0932293	0.102779	-0.0970286	0.107818	0.107797	0.193785	0.165728	0.0226781	0.851018	5.65016	5.66894	-1.0131		0.122372	5.57357	5.69812	-1.09016		0.0256627	5.71427	5.53073	1.13567	Sensitized			1
TC0900000713.mm.1	Cyp1a1	cytochrome P450, family 1, subfamily a, polypeptide 1	9	57.6879	13076	Mm.14089	108330	68062	-0.0608676	0.372079	-0.108907	0.118957	-0.045079	0.472246	-0.0206383	0.757253	0.0939255	0.113176	0.110388	0.0409135	0.216918	4.80901	4.92593	-1.08442		0.64442	4.84837	4.89039	-1.02956		0.00976757	4.94615	4.80809	1.10042	Sensitized			1
TC0900000748.mm.1	Hexa	hexosaminidase A	9	59.5397	15211	Mm.2284	606869	437	-0.0247853	0.719238	0.031215	0.669134	0.0827492	0.19486	0.118849	0.0663084	-0.221435	0.00114023	-0.0754696	0.332194	0.944179	8.34511	8.33874	1.00442		0.127251	8.49091	8.3577	1.09673		0.0114974	8.17469	8.38137	-1.15403	Desensitized			1
TC0900000768.mm.1	1700036A12Rik	RIKEN cDNA 1700036A12 gene	9	60.7431	100040447	Mm.158983	NA	NA	-0.0372173	0.629064	0.01627	0.842849	-0.0680517	0.27338	-0.0406286	0.54298	0.095109	0.201801	0.169532	0.00667489	0.921446	5.72103	5.73333	-1.00856		0.389533	5.69089	5.7609	-1.04972		0.0405782	5.79612	5.6192	1.13047	Sensitized			1
TC0900000769.mm.1	Uaca	uveal autoantigen with coiled-coil domains and ankyrin repeats	9	60.7945	72565	Mm.68819	612516	74297	-0.0554591	0.511531	-0.0844665	0.340895	0.00273075	0.959028	-0.0288939	0.60377	-0.0711275	0.238869	-0.144916	0.00315711	0.452006	6.53447	6.63046	-1.0688		0.81087	6.4849	6.50323	-1.01278		0.0159365	6.44292	6.58689	-1.10494	Desensitized			1
TC0900000834.mm.1	Cilp	cartilage intermediate layer protein, nucleotide pyrophosphohydrolase	9	65.2652	214425	Mm.138455	603489	2679	0.00618556	0.919333	-0.0048355	0.940505	-0.0315252	0.521245	-0.0533633	0.295162	0.126289	0.0529172	0.144588	0.0137432	0.995195	5.88206	5.88154	1.00036		0.333553	5.83882	5.89516	-1.03983		0.00807491	5.92365	5.7405	1.13537	Sensitized			1
TC0900000865.mm.1	Dapk2	death-associated protein kinase 2	9	66.1582	13143	Mm.335252	NA	74940	-0.011442	0.867227	-0.0331505	0.6466	-0.0233077	0.689506	-0.0444719	0.465609	0.113642	0.152071	0.144308	0.044323	0.766302	6.36216	6.39319	-1.02174		0.566895	6.31898	6.36411	-1.03178		0.0294059	6.44684	6.2729	1.12814	Sensitized			1
TC0900000885.mm.1	C2cd4b	C2 calcium-dependent domain containing 4B	9	67.7594	75697	Mm.105353	610344	78036	-0.122419	0.188685	-0.296166	0.000112188	0.0548298	0.58779	-0.0818753	0.439252	0.135758	0.112445	-0.0249233	0.769242	0.00429555	7.24345	7.53369	-1.22285	Desensitized	0.839406	7.33737	7.36031	-1.01603		0.384784	7.45533	7.37438	1.05771		1
TC0900000895.mm.1	9530091C08Rik	RIKEN cDNA 9530091C08 gene	9	68.7637	320440	Mm.483129	NA	NA	0.0279613	0.834114	0.232793	0.0794479	0.0536662	0.66103	-0.0857247	0.503792	-0.39015	0.00258416	-0.254331	0.0622889	0.0910028	6.29753	6.11327	1.13623		0.808159	6.30296	6.32928	-1.01841		0.0114587	6.14435	6.58652	-1.35865	Desensitized			1
TC0900000898.mm.1	F830001A07Rik	RIKEN cDNA F830001A07 gene	9	68.8353	NA	NA	NA	NA	0.141133	0.315823	0.276371	0.0491667	0.19537	0.339873	0.00255639	0.99075	-0.345234	0.0088631	-0.184712	0.180488	0.00623236	6.58018	6.29205	1.22106	Sensitized	0.665399	6.57968	6.45768	1.08824		0.0518902	6.59837	6.96371	-1.28818		1
TC0900000918.mm.1	Anxa2	annexin A2	9	69.4536	12306	Mm.238343	151740	20857	-0.0338636	0.697336	-0.0186285	0.840524	0.0583523	0.415296	-0.0178433	0.815833	-0.112782	0.0876854	-0.124002	0.0409236	0.811875	6.45941	6.49449	-1.02461		0.810077	6.52924	6.50568	1.01646		0.0415077	6.39129	6.55156	-1.1175	Desensitized			1
TC0900000919.mm.1	Mir3109	microRNA 3109	9	69.4569	100526560	NA	NA	NA	0.166861	0.125846	-0.064177	0.595379	-0.0276468	0.844789	0.0292108	0.844428	0.211427	0.0360279	0.123634	0.220982	0.637274	4.8292	4.76777	1.0435		0.980099	4.58072	4.57751	1.00223		0.0284415	4.89083	4.66033	1.17324	Sensitized			1
TC0900000922.mm.1	Bnip2	BCL2	9	69.9895	NA	Mm.159777	603292	3194	-0.0569751	0.31769	-0.101492	0.0794758	0.00804725	0.87143	0.0304075	0.558852	-0.123236	0.0879652	-0.152586	0.0178852	0.115824	7.68865	7.79777	-1.07857		0.697229	7.6797	7.65369	1.01819		0.000298735	7.55889	7.745	-1.1377	Desensitized			1
TC0900000927.mm.1	Myo1e	myosin IE	9	70.2074	71602	Mm.249311	601479	55864	0.02681	0.72348	0.0890435	0.255869	0.0834688	0.104952	0.0323983	0.571644	-0.207531	0.0018513	-0.109916	0.131423	0.524148	7.54423	7.46339	1.05763		0.284986	7.57464	7.50084	1.05248		0.0108314	7.20161	7.4205	-1.16384	Desensitized			1
TC0900000950.mm.1	Aldh1a2	aldehyde dehydrogenase family 1, subfamily A2	9	71.2158	19378	Mm.42016	603687	68368	-0.0828673	0.677346	-0.067343	0.750257	0.0675248	0.74679	-0.172593	0.427919	-0.289794	0.0916844	-0.494409	0.000135007	0.74685	7.08245	7.18382	-1.07279		0.762613	7.02712	7.10505	-1.05551		0.00348806	7.05589	7.58072	-1.43876	Desensitized			1
TC0900000951.mm.1	RP23-16D16.1	serine	9	71.9088	NA	NA	NA	NA	0.139584	0.0278288	0.119738	0.0872249	0.0567318	0.280991	0.0459928	0.412432	-0.066294	0.387956	-0.0831182	0.244744	0.010205	6.09092	5.91566	1.12917	Sensitized	0.283142	5.89525	5.82849	1.04736		0.190547	5.86371	5.9645	-1.07236		1
TC0900000982.mm.1	Pygo1	pygopus 1	9	72.9256	72135	Mm.273605	NA	41050	-0.123846	0.0967045	-0.183958	0.0125164	-0.107806	0.136289	-0.0669792	0.396556	0.193947	0.0689926	-0.0170511	0.874373	0.039537	8.91577	9.12678	-1.1575	Desensitized	0.215102	9.04315	9.15586	-1.08126		0.159228	9.40704	9.27947	1.09245		1
TC0900001000.mm.1	RP24-376I11.1	ribosomal protein L7A (Rpl7a) pseudogene	9	74.5682	NA	NA	NA	NA	-0.0849291	0.339232	-0.0604075	0.526204	-0.0159735	0.871521	0.0837725	0.413905	0.231748	0.00341514	0.14519	0.0815846	0.463086	6.33832	6.43607	-1.0701		0.594776	6.30597	6.25781	1.03395		0.0409002	6.61286	6.35399	1.19654	Sensitized			1
TC0900001020.mm.1	Bmp5	bone morphogenetic protein 5	9	75.7754	12160	Mm.428950	112265	22412	-0.0240413	0.795502	0.026554	0.78722	0.021666	0.828545	-0.0354242	0.736528	-0.252144	0.012013	-0.260473	0.00434415	0.979425	5.23396	5.23045	1.00244		0.928987	5.24944	5.26063	-1.00779		0.00418411	5.11537	5.46292	-1.2724	Desensitized			1
TC0900001074.mm.1	D430036J16Rik	RIKEN cDNA D430036J16 gene	9	81.6299	319405	Mm.246494	NA	NA	0.0584122	0.272297	0.089809	0.100469	-0.0704148	0.406584	-0.0365139	0.686806	-0.159451	0.0124423	-0.0675009	0.313894	0.146798	6.25167	6.14997	1.07304		0.612195	6.30848	6.37709	-1.04871		0.0364733	6.15806	6.31535	-1.11519	Desensitized			1
TC0900001124.mm.1	Mrap2	melanocortin 2 receptor accessory protein 2	9	87.1443	244958	Mm.335337	NA	NA	0.0412416	0.563214	0.04008	0.596779	0.172174	0.0317584	0.192394	0.0206644	-0.0568535	0.38374	0.00914222	0.883766	0.589026	6.62751	6.57236	1.03896		0.0257822	6.7601	6.52095	1.1803	Sensitized	0.699813	6.594	6.62873	-1.02437			1
TC0900001132.mm.1	Zfp949	zinc finger protein 949	9	88.548	71640	Mm.259988	NA	129930	-0.0549931	0.17167	-0.0925215	0.0195497	0.038079	0.523413	0.0715589	0.24471	-0.105746	0.0701499	-0.1364	0.00734482	0.0328717	7.65863	7.76007	-1.07284		0.345169	7.75489	7.68192	1.05188		0.0133589	8.08986	8.25308	-1.11978	Desensitized			1
TC0900001175.mm.1	Plod2	procollagen lysine, 2-oxoglutarate 5-dioxygenase 2	9	92.5422	26432	Mm.79983	601865	22681	-0.0442869	0.388011	-0.0860025	0.0992942	-0.0463815	0.421879	-0.013905	0.821811	-0.0716565	0.387819	-0.187583	0.00575974	0.188784	5.97324	6.06314	-1.0643		0.511671	5.94843	5.9866	-1.02681		0.0392195	6.08917	6.26094	-1.12644	Desensitized			1
TC0900001218.mm.1	C430002N11Rik	RIKEN cDNA C430002N11 gene	9	96.7656	319707	Mm.392191	NA	NA	0.0651898	0.347909	-0.0015305	0.983738	-0.0352272	0.640522	-0.0594861	0.450635	0.120505	0.16614	0.166561	0.031792	0.575681	4.6664	4.62559	1.02869		0.528476	4.58613	4.64899	-1.04454		0.00772972	4.69942	4.50627	1.14326	Sensitized			1
TC0900001234.mm.1	Rbp2	retinol binding protein 2, cellular	9	98.4905	19660	Mm.12825	180202	3070	0.0214609	0.841115	-0.0802645	0.475136	0.0385005	0.661599	-0.0215217	0.817039	0.145104	0.215476	0.209948	0.0452742	0.744292	6.7621	6.80564	-1.03064		0.935972	6.74537	6.73658	1.00611		0.0426202	6.78406	6.54545	1.17986	Sensitized			1
TC0900001247.mm.1	Cep70	centrosomal protein 70	9	99.2434	68121	Mm.288739	NA	11387	0.0752616	0.376965	-0.030305	0.740984	0.0833585	0.247559	0.212963	0.000354133	-0.291486	0.00750852	-0.268789	0.00950924	0.745891	6.93355	6.90681	1.0187		0.00767722	6.83363	6.63489	1.14769	Sensitized	0.00122771	6.48156	6.86256	-1.30224	Desensitized						1
TC0900001253.mm.1	A4gnt	alpha-1,4-N-acetylglucosaminyltransferase	9	99.6125	333424	Mm.297753	NA	NA	-0.0657044	0.46007	-0.0803165	0.392666	-0.171177	0.0366838	-0.164645	0.0615403	0.207055	0.0497884	0.170838	0.0928267	0.381094	3.46754	3.56715	-1.07148		0.0457708	3.37275	3.59207	-1.16419	Desensitized	0.0658594	3.62574	3.36802	1.19559			1
TC0900001288.mm.1	Ky	kyphoscoliosis peptidase	9	102.506	16716	Mm.101692	605739	11506	-0.0984836	0.037314	-0.100159	0.0477491	-0.0609505	0.302353	-0.0508481	0.41885	0.187206	0.00316457	0.0588662	0.403	0.0811248	6.52162	6.65648	-1.09798		0.0248816	6.55714	6.62985	-1.05169		0.0389288	6.69521	6.52365	1.12628	Sensitized			1
TC0900001292.mm.1	4930533D04Rik	RIKEN cDNA 4930533D04 gene	9	102.693	75177	NA	NA	NA	-0.0711729	0.525495	0.03339	0.78037	0.00299925	0.981847	-0.167274	0.211607	0.0825175	0.467791	0.249226	0.00773334	0.882785	4.10496	4.12686	-1.0153		0.395332	4.12402	4.23798	-1.08219		0.0183466	4.156	3.93684	1.16405	Sensitized			1
TC0900001315.mm.1	Cpne4	copine IV	9	104.547	74020	Mm.326240	604208	26078	-0.111593	0.108076	-0.184584	0.00542547	-0.133256	0.23752	-0.0489031	0.689605	0.287423	0.00857987	0.0471518	0.690899	0.00867541	9.85287	10.0565	-1.15156	Desensitized	0.434742	9.8847	10.0006	-1.08362		0.0607895	10.2799	10.0443	1.17741		1
TC0900001348.mm.1	Abhd14b	abhydrolase domain containing 14b	9	106.449	76491	Mm.335427	NA	NA	0.0460262	0.573618	-0.0754485	0.379767	0.0532235	0.506448	0.102495	0.21277	-0.31343	0.000273453	-0.044726	0.670271	0.80586	7.74069	7.765	-1.01699		0.237737	7.77919	7.67547	1.07453		0.00108694	7.23728	7.48991	-1.19138	Desensitized			1
TC0900001367.mm.1	Cacna2d2	calcium channel, voltage-dependent, alpha 2	9	107.4	NA	Mm.273084	607082	4400	0.176247	0.134531	0.294691	0.00981101	0.0815085	0.0621283	0.022175	0.655527	-0.231306	0.0227923	-0.0197671	0.853067	0.0204518	8.30313	7.97933	1.25162	Sensitized	0.260649	8.26678	8.20127	1.04646		0.194783	7.97627	8.1542	-1.13126		1
TC0900001371.mm.1	Nprl2	nitrogen permease regulator-like 2	9	107.542	56032	Mm.11337	NA	NA	-0.0340333	0.621706	0.0135675	0.853533	0.085037	0.132619	0.105833	0.0689787	-0.175136	0.00250702	-0.0498411	0.443057	0.861345	8.20332	8.21551	-1.00848		0.152198	8.42713	8.30153	1.09096		0.0329561	8.25514	8.41228	-1.11507	Desensitized			1
TC0900001404.mm.1	1700102P08Rik	RIKEN cDNA 1700102P08 gene	9	108.393	112418	Mm.78287	NA	14230	-0.0543242	0.509215	-0.198652	0.00954711	-0.0934535	0.312693	-0.174516	0.0576421	0.0406065	0.6249	-0.0242498	0.757536	0.0273417	5.00392	5.18074	-1.13039	Desensitized	0.093011	5.00084	5.17917	-1.13157		0.907151	5.0012	4.98778	1.00934		1
TC0900001408.mm.1	Lamb2	laminin, beta 2	9	108.48	16779	Mm.425599	150290	1723	-0.040084	0.62879	0.0005555	0.994986	0.0143375	0.780595	-0.0343642	0.523238	-0.0903825	0.0757932	-0.151563	5.18053e-05	0.82588	8.08562	8.11099	-1.01774		0.836728	8.10644	8.12141	-1.01043		0.000396657	8.02476	8.18675	-1.11883	Desensitized			1
TC0900001409.mm.1	Usp19	ubiquitin specific peptidase 19	9	108.491	71472	Mm.289706	NA	41730	0.00785356	0.909288	0.028482	0.695969	0.0753987	0.0255021	0.0952622	0.00410561	-0.1782	0.00535241	-0.0622022	0.37123	0.774951	8.9764	8.951	1.01776		0.0260012	9.08897	8.97662	1.08099		0.0424232	8.90678	9.07405	-1.12293	Desensitized			1
TC0900001416.mm.1	Dalrd3	DALR anticodon binding domain containing 3	9	108.57	67789	Mm.458081	NA	32388	0.108247	0.0882641	-0.006134	0.931789	0.119653	0.0536848	0.187365	0.000772885	-0.193519	0.00361262	-0.149044	0.0266642	0.306471	9.22211	9.1569	1.04623		0.0211756	9.24836	9.04501	1.15137	Sensitized	0.00814411	9.05638	9.29042	-1.17613	Desensitized						1
TC0900001424.mm.1	Celsr3	cadherin, EGF LAG seven-pass G-type receptor 3 (flamingo homolog, Drosophila)	9	108.826	107934	Mm.39945	604264	1077	0.196402	0.0420944	0.08761	0.427213	0.179428	0.0572616	0.215499	0.0255002	-0.224072	0.0408202	-0.249652	0.0115135	0.145976	8.49304	8.3042	1.13984		0.0234881	8.5247	8.2651	1.19715	Sensitized	0.0275021	8.2789	8.59944	-1.2488	Desensitized						1
TC0900001440.mm.1	Spink8	serine peptidase inhibitor, Kazal type 8	9	109.812	78709	Mm.99613	NA	18834	-0.371378	0.0238045	-0.413406	0.0161966	-0.130796	0.341885	-0.05196	0.725121	0.142229	0.358928	-0.0182098	0.902611	0.023686	7.25186	7.7859	-1.44797	Desensitized	0.49629	7.52684	7.6433	-1.08407		0.378857	7.55877	7.46888	1.06429		1
TC0900001462.mm.1	Kif9	kinesin family member 9	9	110.477	16578	Mm.42170	607910	65620	0.0121513	0.822491	-0.0068545	0.905102	0.0466355	0.309367	0.0777064	0.0940704	-0.167281	7.86267e-05	-0.0481502	0.364258	0.971011	6.18866	6.18574	1.00202		0.1806	6.22297	6.14047	1.05885		0.00324808	6.00686	6.1573	-1.10991	Desensitized			1
TC0900001487.mm.1	Trank1	tetratricopeptide repeat and ankyrin repeat containing 1	9	111.312	320429	Mm.270754	NA	45845	0.334604	0.0310914	-0.0228605	0.899786	0.310253	0.0258836	0.36369	0.0102712	-0.402543	0.0105621	-0.430855	0.00215178	0.128323	9.08344	8.88466	1.14772		0.00793543	8.85065	8.40794	1.35916	Sensitized	0.003083	8.43251	8.99702	-1.47888	Desensitized						1
TC0900001507.mm.1	Ubp1	upstream binding protein 1	9	113.931	22221	Mm.28052	609784	8435	0.122098	0.0409894	0.0175045	0.800124	0.0985055	0.05448	0.118992	0.0227261	-0.295009	0.000646572	-0.212903	0.0205669	0.134888	9.0543	8.96331	1.0651		0.0350577	9.02852	8.88552	1.1042	Sensitized	0.00411914	8.72118	9.06876	-1.27243	Desensitized						1
TC0900001523.mm.1	Osbpl10	oxysterol binding protein-like 10	9	114.979	74486	Mm.458474	606738	69240	0.0943462	0.271773	0.189196	0.024313	0.0976293	0.0264718	0.0392144	0.44385	-0.19523	0.0124799	-0.03166	0.705097	0.028218	8.17609	7.9803	1.14535	Sensitized	0.143789	8.2181	8.13087	1.06233		0.0986592	7.89878	8.05858	-1.11713		1
TC0900001561.mm.1	Eomes	eomesodermin homolog (Xenopus laevis)	9	118.478	13813	Mm.200692	604615	3971	0.0701751	0.562192	-0.113825	0.37061	-0.0897742	0.0941407	-0.0982508	0.0804499	0.150152	0.0793309	0.175049	0.0236715	0.827177	6.07115	6.10734	-1.0254		0.10843	5.88255	6.00582	-1.0892		0.0078248	5.9688	5.74901	1.16456	Sensitized			1
TC0900001562.mm.1	Golga4	golgi autoantigen, golgin subfamily a, 4	9	118.506	54214	Mm.10409	602509	68224	0.00591244	0.840897	0.0264665	0.389667	0.0638472	0.261959	0.110009	0.0520427	-0.148369	0.0448385	-0.14319	0.0390702	0.179185	7.80358	7.78087	1.01586		0.127193	7.84144	7.72598	1.08331		0.0125032	7.68324	7.88127	-1.14713	Desensitized			1
TC0900001586.mm.1	Wdr48	WD repeat domain 48	9	119.895	67561	Mm.473239	612167	10830	0.00172667	0.975844	-0.0169365	0.779095	0.0379558	0.35753	0.0450553	0.297414	-0.14508	0.0242738	-0.0663153	0.315746	0.870313	9.28863	9.29962	-1.00765		0.316002	9.3258	9.27125	1.03853		0.0419004	9.2279	9.37416	-1.1067	Desensitized			1
TC0900001623.mm.1	Deb1	differentially expressed in B16F10 1	9	121.71	26901	Mm.24848	606473	32307	-0.04663	0.338573	0.0064245	0.902978	0.0098835	0.869677	0.0458486	0.464881	-0.140801	0.0173801	-0.0854633	0.155434	0.68454	8.05228	8.07767	-1.01775		0.583759	8.12842	8.09059	1.02656		0.0202306	8.09929	8.2548	-1.11382	Desensitized			1
TC0900001624.mm.1	Nktr	natural killer tumor recognition sequence	9	121.719	18087	Mm.32842	161565	122148	0.0684927	0.369273	0.0039935	0.961318	0.0637037	0.234198	0.0778956	0.162298	-0.186693	0.0233606	-0.201148	0.00681268	0.484783	7.6389	7.59201	1.03303		0.151985	7.55095	7.45782	1.06668		0.00667678	7.41242	7.67508	-1.19969	Desensitized			1
TC0900001639.mm.1	9530059O14Rik	RIKEN cDNA 9530059O14 gene	9	122.572	319626	Mm.186748	NA	NA	0.207269	0.0423421	0.0312945	0.790841	0.05967	0.443805	0.117491	0.137327	-0.0734025	0.50206	-0.300429	0.000115879	0.135043	7.49261	7.33701	1.11388		0.243658	7.35566	7.2376	1.08527		0.00196159	7.23145	7.47702	-1.18556	Desensitized			1
TC0900001656.mm.1	Exosc7	exosome component 7	9	123.113	66446	Mm.41562	606488	8994	-0.043638	0.223205	-0.007126	0.855788	0.0624745	0.0664454	0.0544175	0.139966	-0.12101	0.0155526	-0.129318	0.00404245	0.403976	7.1554	7.18854	-1.02324		0.144794	7.27294	7.19682	1.05418		0.00441162	7.14121	7.31078	-1.12472	Desensitized			1
TC0900001666.mm.1	Sacm1l	SAC1 (suppressor of actin mutations 1, homolog)-like	9	123.53	83493	Mm.273671	606569	6320	-0.0194591	0.74766	0.0471645	0.457848	-0.008975	0.881878	0.039835	0.527838	-0.208776	0.0130274	-0.0688418	0.439177	0.777984	9.26307	9.24189	1.01479		0.75658	9.22593	9.20388	1.0154		0.010244	9.09576	9.28914	-1.14344	Desensitized			1
TC0900001679.mm.1	4930526I15Rik	RIKEN cDNA 4930526I15 gene	9	124.423	75135	Mm.476814	NA	NA	-0.00926889	0.876466	0.009938	0.875133	0.0355087	0.551724	-0.0377167	0.548624	0.148852	0.0371695	0.132456	0.051868	0.987932	7.20555	7.20441	1.00079		0.960026	7.23305	7.23731	-1.00296		0.0143479	7.2446	7.05312	1.14193	Sensitized			1
TC0900001695.mm.1	Gria4	glutamate receptor, ionotropic, AMPA4 (alpha 4)	9	4.41789	14802	Mm.209263	138246	20227	0.160443	0.102184	0.231147	0.0185278	0.116676	0.263812	0.101194	0.362624	-0.263603	0.0123465	-0.0588316	0.601033	0.0103109	9.03667	8.76843	1.20434	Sensitized	0.263108	9.01612	8.87426	1.10333		0.050956	8.69303	8.91914	-1.16968		1
TC0900001725.mm.1	9230110C19Rik	RIKEN cDNA 9230110C19 gene	9	8.02167	234912	Mm.172430	NA	13163	-0.0409689	0.533094	-0.005002	0.943279	0.0599942	0.602207	0.117846	0.323319	-0.295746	0.00537706	-0.0981009	0.396481	0.734566	7.54126	7.57117	-1.02095		0.388638	7.59803	7.47952	1.08561		0.0060887	7.37487	7.64918	-1.20942	Desensitized			1
TC0900001726.mm.1	AK129341	cDNA sequence AK129341	9	8.07663	234915	Mm.101341	NA	28313	-0.0754658	0.288756	-0.011563	0.881058	-0.0221358	0.788759	0.0486236	0.574402	-0.187568	0.0160685	-0.123172	0.11747	0.523952	7.70923	7.766	-1.04014		0.865798	7.7286	7.70856	1.01399		0.0226834	7.6311	7.84426	-1.15922	Desensitized			1
TC0900001739.mm.1	Cntn5	contactin 5	9	9.66089	244682	Mm.490683	607219	28447	0.132733	0.0551291	0.186849	0.00592096	0.071392	0.309395	0.00714056	0.925005	-0.126492	0.0438575	-0.0474873	0.456124	0.0192556	6.78337	6.56458	1.16376	Sensitized	0.536394	6.72344	6.67457	1.03446		0.104984	6.5587	6.67957	-1.0874		1
TC0900001786.mm.1	5830418K08Rik	RIKEN cDNA 5830418K08 gene	9	15.3169	319675	Mm.218317	NA	27936	0.0172873	0.811372	-0.057812	0.446614	-0.043757	0.541476	0.0148567	0.845311	-0.089258	0.212313	-0.142245	0.0230672	0.669076	6.84582	6.876	-1.02114		0.859179	6.75846	6.7751	-1.0116		0.0433449	6.78204	6.93723	-1.11358	Desensitized			1
TC0900001816.mm.1	Olfr846	olfactory receptor 846	9	19.3604	258279	Mm.377410	NA	NA	0.0880313	0.418376	0.174813	0.115166	0.0880497	0.248711	0.0344847	0.676675	0.197508	0.00275494	0.0620991	0.398432	0.164114	3.07739	2.89593	1.13403		0.485789	3.13556	3.0575	1.0556		0.0103156	3.32371	3.14271	1.13367	Sensitized			1
TC0900001833.mm.1	Olfr18	olfactory receptor 18	9	20.3139	18315	Mm.246524	NA	NA	0.0747827	0.526193	0.195116	0.101646	0.0667908	0.622787	0.00417444	0.976866	0.228012	0.0355841	0.233247	0.0199709	0.26618	3.59035	3.4029	1.13874		0.79403	3.54452	3.50053	1.03096		0.0210208	3.58244	3.26963	1.24212	Sensitized			1
TC0900001845.mm.1	Olfm2	olfactomedin 2	9	20.668	244723	Mm.293552	NA	14380	0.160827	0.263292	0.36564	0.00654901	0.0973672	0.425721	0.017525	0.893382	-0.379448	0.00636213	-0.0859082	0.571576	0.0156358	8.25232	7.88776	1.28749	Sensitized	0.666402	8.26767	8.19562	1.05121		0.046072	7.88267	8.20894	-1.25376	Desensitized					1
TC0900001849.mm.1	Angptl6	angiopoietin-like 6	9	20.8738	70726	Mm.34019	609336	88931	0.0194927	0.653546	0.031066	0.497628	-0.047075	0.497069	-0.0788714	0.271935	0.115147	0.020769	0.122734	0.00646115	0.491703	7.56783	7.5331	1.02436		0.356055	7.51188	7.59545	-1.05964		0.00335083	7.61566	7.45451	1.11818	Sensitized			1
TC0900001889.mm.1	Epor	erythropoietin receptor	9	21.9589	13857	Mm.2653	133171	95	-0.0177018	0.667286	-0.0427935	0.318703	-0.005422	0.931722	-0.00721917	0.91381	0.0999775	0.0871859	0.117202	0.026735	0.405673	7.15876	7.2007	-1.0295		0.910249	7.13567	7.144	-1.00579		0.0322116	7.20195	7.0552	1.10708	Sensitized			1
TC0900002040.mm.1	Pknox2	Pbx	9	36.891	NA	Mm.260335	613066	32527	0.13081	0.250275	0.226546	0.0473561	0.0894088	0.0959416	0.0160756	0.789793	-0.139424	0.13134	-0.0365373	0.688596	0.0410078	8.35747	8.11156	1.18584	Sensitized	0.396315	8.34663	8.28048	1.04692		0.292785	8.14947	8.27254	-1.08905		1
TC0900002082.mm.1	Olfr959	olfactory receptor 959	9	39.5723	258501	Mm.156991	NA	NA	0.237962	0.0182083	0.236724	0.0294236	-0.057633	0.488882	-0.0527028	0.549382	-0.070029	0.27958	0.0165227	0.791612	0.0108865	3.36092	3.03885	1.25012	Sensitized	0.479198	3.22942	3.30138	-1.05114		0.620384	3.16978	3.20917	-1.02769		1
TC0900002121.mm.1	Grik4	glutamate receptor, ionotropic, kainate 4	9	42.5181	110637	Mm.370291	600282	81829	-0.11915	0.139353	-0.1814	0.0242939	-0.120512	0.239004	0.0221783	0.842168	0.261806	0.020795	0.0264689	0.82446	0.0292568	8.81986	9.02603	-1.15362	Desensitized	0.6152	8.92236	8.98116	-1.0416		0.0761665	9.10353	8.89951	1.1519		1
TC0900002165.mm.1	Ccdc84	coiled-coil domain containing 84	9	44.4102	382073	Mm.259573	NA	13886	0.0923638	0.0918709	0.0144575	0.814709	0.0574048	0.401093	0.111515	0.105658	-0.191948	0.0123421	-0.160881	0.0313263	0.325596	6.70022	6.63051	1.0495		0.170891	6.59354	6.48101	1.08112		0.00320575	6.49658	6.73711	-1.18143	Desensitized			1
TC0900002212.mm.1	Tagln	transgelin	9	45.9296	21345	Mm.283283	600818	2398	-0.174732	0.233844	-0.193041	0.213696	-0.0663522	0.60188	-0.254585	0.036947	-0.211048	0.326265	-0.58286	0.000239016	0.175582	6.99584	7.24605	-1.18938		0.201236	6.9451	7.16219	-1.16238		0.0102559	6.92621	7.45165	-1.43938	Desensitized			1
TC0900002241.mm.1	Zbtb16	zinc finger and BTB domain containing 16	9	48.6543	235320	Mm.457803	176797	21214	-0.168106	0.0696443	-0.064774	0.535561	-0.122454	0.108343	-0.09925	0.229104	-0.103682	0.1283	-0.150003	0.011092	0.126207	9.3926	9.54694	-1.11291		0.0688808	9.48367	9.62774	-1.10502		0.0170511	9.43495	9.60544	-1.12544	Desensitized			1
TC0900002267.mm.1	Plet1os	placenta expressed transcript 1, opposite strand	9	50.4884	69631	Mm.414996	NA	NA	-0.0511429	0.58867	-0.0155455	0.877558	-0.0742193	0.400614	-0.0957336	0.299473	0.266458	0.0248733	0.262223	0.0178288	0.755287	4.60899	4.65297	-1.03096		0.358196	4.53475	4.6467	-1.08069		0.000987	4.81313	4.45423	1.28245	Sensitized			1
TC0900002307.mm.1	Acat1	acetyl-Coenzyme A acetyltransferase 1	9	53.5805	110446	Mm.293233	607809	6	-0.00394044	0.932829	-0.038679	0.429182	-0.0130307	0.793919	0.0299028	0.567168	-0.191151	0.000553157	-0.0765062	0.233354	0.588637	9.54673	9.5769	-1.02113		0.837462	9.58942	9.57673	1.00883		0.00692323	9.47799	9.66371	-1.13738	Desensitized			1
TC0900002366.mm.1	Commd4	COMM domain containing 4	9	57.155	66199	Mm.41687	NA	9865	-0.0258567	0.631123	-0.0906925	0.0933439	-0.0033005	0.965449	0.133565	0.0730697	-0.218898	0.0064618	-0.135121	0.105663	0.313229	8.82794	8.90934	-1.05805		0.26204	8.88618	8.79575	1.06469		0.0134351	8.70436	8.94758	-1.18363	Desensitized			1
TC0900002375.mm.1	Cplx3	complexin 3	9	57.6	235415	Mm.35242	609585	77368	0.0818591	0.626027	0.332888	0.0425457	0.184629	0.202247	0.00780861	0.96073	-0.198182	0.155194	0.0762964	0.575817	0.0451852	7.01666	6.72626	1.22298	Sensitized	0.535164	7.15064	7.03161	1.086		0.515708	6.68822	6.78073	-1.06622		1
TC0900002380.mm.1	Clk3	CDC-like kinase 3	9	57.7507	102414	Mm.25720	602990	101534	0.000935111	0.986976	0.0168565	0.781084	0.0848387	0.0941254	0.128977	0.00805701	-0.245152	0.00198401	-0.0214502	0.812967	0.861518	8.59208	8.57944	1.0088		0.00748057	8.65667	8.51517	1.10305	Sensitized	0.0157377	8.41182	8.60072	-1.13989	Desensitized						1
TC0900002385.mm.1	Ccdc33	coiled-coil domain containing 33	9	58.0287	382077	Mm.335193	NA	NA	-0.0207191	0.788368	-0.0209875	0.797702	-0.026241	0.671409	-0.0382889	0.555477	0.116697	0.0996414	0.137955	0.0317668	0.790322	6.05948	6.08779	-1.01982		0.625887	6.0633	6.10596	-1.03001		0.0402489	6.1793	6.00726	1.12665	Sensitized			1
TC0900002428.mm.1	Thsd4	thrombospondin, type I, domain containing 4	9	59.9669	207596	Mm.28791	NA	NA	-0.0766158	0.171046	-0.157192	0.0020268	-0.037562	0.583868	-0.00903778	0.901172	0.11865	0.15009	0.0243616	0.763913	0.00175781	7.5707	7.73224	-1.11847	Desensitized	0.74079	7.71432	7.74369	-1.02057		0.149503	7.81708	7.71667	1.07208		1
TC0900002441.mm.1	B930092H01Rik	RIKEN cDNA B930092H01 gene	9	61.2592	622037	Mm.126243	NA	NA	0.0204044	0.792827	0.094805	0.236339	-0.01008	0.900017	-0.0818161	0.322233	0.179599	0.0778302	0.215829	0.0180409	0.359407	4.19695	4.11611	1.05763		0.530403	4.14872	4.21157	-1.04452		0.0176341	4.2579	3.99087	1.20333	Sensitized			1
TC0900002452.mm.1	Paqr5	progestin and adipoQ receptor family member V	9	61.9535	74090	Mm.273267	607781	9788	-0.0825289	0.307842	0.014356	0.870041	-0.0437387	0.595608	-0.179781	0.0199591	-0.16731	0.00576198	-0.0660082	0.312838	0.463683	6.98355	7.02635	-1.03011		0.0418166	7.01405	7.16543	-1.11063	Desensitized	0.0137828	6.98741	7.14936	-1.11879	Desensitized						1
TC0900002532.mm.1	Aph1c	anterior pharynx defective 1c homolog	9	66.815	68318	Mm.284229	NA	NA	-0.0652442	0.326643	-0.002827	0.968696	0.0179333	0.653705	-0.0133594	0.751786	-0.130316	0.0237816	-0.0719462	0.219349	0.641523	7.08015	7.12411	-1.03094		0.974378	7.2072	7.20542	1.00124		0.0246747	7.1086	7.24793	-1.1014	Desensitized			1
TC0900002588.mm.1	Fam81a	family with sequence similarity 81, member A	9	70.0893	76886	Mm.44355	NA	17584	0.167009	0.14947	0.218413	0.0680678	0.128575	0.152457	0.0929422	0.339285	-0.254806	0.00750829	-0.0957236	0.349088	0.0406818	9.60987	9.3465	1.20028		0.264452	9.60083	9.45736	1.10456		0.0487743	9.24673	9.49027	-1.18389	Desensitized			1
TC0900002611.mm.1	RP23-79K5.1	translocase of inner mitochondrial membrane 10 (Timm10) pseudogene	9	71.8273	NA	NA	NA	NA	-0.0451596	0.74766	-0.005877	0.968582	0.100587	0.447873	-0.0277153	0.844718	0.213449	0.0258374	0.235252	0.0061425	0.823128	4.53452	4.56775	-1.0233		0.776168	4.54485	4.50214	1.03005		0.0278264	4.71161	4.40792	1.2343	Sensitized			1
TC0900002656.mm.1	Unc13c	unc-13 homolog C	9	73.4794	208898	Mm.41035	NA	NA	0.301965	0.106261	0.500418	0.00500696	0.125292	0.478939	0.00674778	0.971486	-0.412404	0.0168273	0.0300413	0.869763	0.0106699	7.55942	7.00786	1.46567	Sensitized	0.729199	7.4153	7.33353	1.05832		0.0565	7.08103	7.35629	-1.21021		1
TC0900002663.mm.1	Nr1h2-ps	nuclear receptor subfamily 1, group H, member 2, pseudogene	9	74.3646	NA	NA	NA	NA	-0.0298171	0.697496	0.0346565	0.669936	0.0146555	0.813995	0.00805889	0.90241	0.084782	0.192493	0.125462	0.0292714	0.949946	6.60993	6.60435	1.00388		0.853366	6.63082	6.61622	1.01017		0.0130173	6.52555	6.38434	1.10283	Sensitized			1
TC0900002701.mm.1	5730403I07Rik	RIKEN cDNA 5730403I07 gene	9	77.3664	70487	Mm.58958	NA	NA	0.185283	0.0555962	0.037008	0.738191	-0.0864882	0.295622	0.0309639	0.72851	0.12136	0.426348	0.27294	0.040857	0.239059	4.08728	3.94173	1.10615		0.670826	3.94612	3.9779	-1.02228		0.0348011	4.04861	3.78647	1.19926	Sensitized			1
TC0900002751.mm.1	Htr1b	5-hydroxytryptamine (serotonin) receptor 1B	9	81.6283	15551	Mm.445308	182131	669	-0.0832531	0.228121	0.016671	0.825302	-0.0382275	0.724154	-0.123551	0.266604	-0.259518	0.0255195	-0.0588809	0.626696	0.653913	7.08337	7.12498	-1.02926		0.482981	7.31656	7.42562	-1.07853		0.0354055	7.10265	7.32587	-1.16734	Desensitized			1
TC0900002762.mm.1	RP23-13G1.6	ribosomal protein L10 (Rpl10) pseudogene	9	83.0732	NA	NA	NA	NA	0.0131762	0.857982	0.111942	0.132665	-0.0612435	0.540429	-0.0172578	0.871075	0.19052	0.0163663	0.155322	0.0451221	0.210923	8.08157	7.99315	1.06321		0.721246	7.95708	8.00672	-1.035		0.0107462	8.42824	8.1923	1.17767	Sensitized			1
TC0900002764.mm.1	Hmgn3	high mobility group nucleosomal binding domain 3	9	83.1099	94353	Mm.244426	604502	130417	0.0807849	0.146965	-0.010279	0.867856	0.096612	0.214926	0.202484	0.00433805	-0.167245	0.0551329	-0.202536	0.00855497	0.493047	7.8777	7.8331	1.03139		0.0216588	7.86003	7.6604	1.14841	Sensitized	0.00942627	7.70527	7.95493	-1.18893	Desensitized						1
TC0900002790.mm.1	Cep162	centrosomal protein 162	9	87.1896	382090	Mm.335338	NA	NA	-0.0457262	0.370284	-0.0031445	0.954476	-0.0221022	0.454607	0.0201578	0.519074	-0.184194	0.00159301	-0.14757	0.0125343	0.59418	6.83441	6.86605	-1.02217		0.992809	6.82464	6.82429	1.00025		0.000780294	6.62318	6.84962	-1.16994	Desensitized			1
TC0900002791.mm.1	Tbx18	T-box18	9	87.7028	76365	Mm.158789	604613	11384	-0.104441	0.309718	-0.126642	0.24211	-0.0056245	0.954631	-0.0371378	0.720764	-0.09503	0.300777	-0.245726	0.000358047	0.2996	5.49738	5.65498	-1.11543		0.811368	5.52203	5.5512	-1.02043		0.0351567	5.45309	5.67894	-1.16946	Desensitized			1
TC0900002808.mm.1	9330159M07Rik	RIKEN cDNA 9330159M07 gene	9	88.8402	319673	Mm.149040	NA	NA	0.0181964	0.780646	0.0040485	0.953494	-0.0716305	0.197046	-0.0288278	0.634004	-0.21344	0.00264572	-0.113941	0.137764	0.842508	5.74669	5.7321	1.01016		0.462075	5.77384	5.83788	-1.04539		0.016076	5.0724	5.2981	-1.16935	Desensitized			1
TC0900002818.mm.1	Ankrd34c	ankyrin repeat domain 34C	9	89.7282	330998	Mm.294417	NA	NA	0.0819071	0.548548	0.336443	0.00752212	0.0909237	0.459498	0.103801	0.422002	-0.187426	0.21504	0.0873658	0.55012	0.0480855	6.29275	5.99977	1.22516	Sensitized	0.332257	6.26734	6.13952	1.09264		0.450122	5.91084	5.98855	-1.05534		1
TC0900002851.mm.1	1700034K08Rik	RIKEN cDNA 1700034K08 gene	9	92.9799	78349	Mm.52612	NA	NA	0.027888	0.780238	0.116448	0.259688	-0.175185	0.000659686	-0.0608725	0.373854	0.038954	0.621459	0.0109024	0.884022	0.515593	3.43133	3.33022	1.0726		0.0169899	3.28755	3.4375	-1.10953	Desensitized	0.76808	3.46806	3.43323	1.02444			1
TC0900002958.mm.1	Cep63	centrosomal protein 63	9	102.587	28135	Mm.38910	NA	11861	0.0212524	0.494596	0.012272	0.711993	-0.0236593	0.654832	0.0456467	0.407799	-0.114351	0.00943859	-0.0877482	0.0455741	0.495877	7.03579	7.01336	1.01567		0.744291	6.99231	6.97527	1.01188		0.0164082	6.62354	6.76163	-1.10045	Desensitized			1
TC0900003023.mm.1	Dock3	dedicator of cyto-kinesis 3	9	106.893	208869	Mm.150259	603123	21030	0.115501	0.105725	0.178712	0.010588	0.0520425	0.22845	-0.0126731	0.787699	-0.141619	0.138629	-0.000453556	0.996171	0.0202863	10.2086	10.0067	1.15021	Sensitized	0.623663	10.1113	10.088	1.01625		0.389088	10.0082	10.1096	-1.07285		1
TC0900003043.mm.1	Rbm5	RNA binding motif protein 5	9	107.74	83486	Mm.259197	606884	21177	0.0503067	0.316378	-0.0338765	0.530154	0.0514235	0.162302	0.0572842	0.137424	-0.082498	0.194283	-0.149887	0.00436799	0.886418	8.36927	8.36113	1.00566		0.0776086	8.34718	8.27587	1.05067		0.0106546	8.32036	8.47565	-1.11364	Desensitized			1
TC0900003044.mm.1	Rbm6	RNA binding motif protein 6	9	107.774	19654	Mm.139926	606886	31336	0.003706	0.945938	-0.0115065	0.842541	-0.0310095	0.532211	0.0118997	0.821541	-0.181127	0.00527433	-0.090802	0.18973	0.920237	7.4509	7.45673	-1.00405		0.85853	7.42078	7.43162	-1.00755		0.00469654	7.40849	7.59624	-1.13899	Desensitized			1
TC0900003052.mm.1	Bsn	bassoon	9	108.096	12217	Mm.20425	604020	31161	0.0475536	0.540496	0.031399	0.704605	0.091565	0.127893	0.126811	0.0360183	0.130587	0.208714	0.00189089	0.985113	0.646838	10.2415	10.1885	1.03742		0.00398695	10.3371	10.193	1.10507	Sensitized	0.438349	10.3439	10.2494	1.06769			1
TC0900003095.mm.1	Fbxw27	F-box and WD-40 domain protein 27	9	109.766	76998	Mm.442009	NA	NA	-0.00027	0.996602	-0.0265565	0.691884	0.00416425	0.937368	0.0138564	0.80384	0.0777595	0.193921	0.134761	0.00762237	0.82258	4.2864	4.30554	-1.01336		0.839682	4.27361	4.26145	1.00846		0.0379823	4.32077	4.1786	1.10357	Sensitized			1
TC0900003131.mm.1	Stac	src homology three (SH3) and cysteine rich domain	9	111.561	20840	Mm.1414	602317	2371	-0.128114	0.00837592	-0.14049	0.00574132	-0.0463473	0.258725	-0.0718317	0.0840685	0.038356	0.489614	0.00536956	0.919112	0.00463348	6.26499	6.4477	-1.13501	Desensitized	0.00493046	6.29955	6.3778	-1.05574		0.631024	6.46772	6.43688	1.02161		1
TC0900003138.mm.1	Arpp21	cyclic AMP-regulated phosphoprotein, 21	9	112.065	74100	Mm.297444	605488	32306	0.231112	0.048352	0.263649	0.0310554	0.15012	0.0326016	0.13386	0.0805946	-0.203502	0.0559123	-0.129631	0.216798	0.00966786	8.49265	8.15576	1.26303	Sensitized	0.0580167	8.46907	8.28402	1.13686		0.0830901	8.20263	8.43132	-1.17177		1
TC0900003163.mm.1	Fbxl2	F-box and leucine-rich repeat protein 2	9	113.964	72179	Mm.386808	605652	135814	0.115948	0.131159	0.0544995	0.520396	0.100169	0.121857	0.140397	0.0302533	-0.258256	0.000408441	-0.1157	0.172499	0.200623	8.10999	7.99653	1.08182		0.0943689	8.08236	7.92352	1.11639		0.00281664	7.78085	8.03969	-1.19652	Desensitized			1
TC0900003172.mm.1	Cnot10	CCR4-NOT transcription complex, subunit 10	9	114.586	78893	Mm.486302	NA	41040	0.0587967	0.216586	0.030019	0.56211	0.074871	0.0827043	0.11515	0.00479994	-0.142057	0.00425869	-0.0772127	0.144708	0.330326	7.81472	7.75548	1.04192		0.0251774	7.82955	7.70375	1.09111		0.0133403	7.68562	7.83673	-1.11042	Desensitized			1
TC0900003191.mm.1	n-R5s92	nuclear encoded rRNA 5S 92	9	115.627	NA	NA	NA	NA	0.0563593	0.705214	0.153696	0.321946	0.15172	0.28238	0.236268	0.0996584	0.206651	0.0890408	0.286024	0.0061404	0.517386	7.6229	7.47688	1.10651		0.178991	7.59311	7.33617	1.19494		0.0151395	7.64636	7.31488	1.2583	Sensitized			1
TC0900003254.mm.1	D830035M03Rik	RIKEN cDNA D830035M03 gene	9	120.491	382114	NA	NA	NA	-0.185388	0.0130045	-0.0954035	0.277053	0.0430455	0.533357	-0.0675625	0.348042	-0.048496	0.455028	0.047404	0.438189	0.00503263	5.36852	5.55585	-1.13865	Desensitized	0.763683	5.46415	5.48443	-1.01416		0.963454	5.40261	5.40678	-1.00289		1
[truncated: 1,016 more rows]
