# Supplementary material for: Genetic Factors Mediate the Impact of Chronic Stress and Subsequent Response to Novel Acute Stress
Source: Front Neurosci. 2019 May 21;13:438. doi: 10.3389/fnins.2019.00438 (PMC6536627; doi:10.3389/fnins.2019.00438)
Supplement: TABLE S4 — Enrichment analysis results for overlapping transcripts among strains. [file Table_4.xlsx]

## Sheet: Sheet1
Supplemental Table 4
B&D Overlap	Synapse
	ID:GO:0045202
	C=733; O=6; E=0.52; R=11.65; PValue=5.13e-06; FDR=3.51e-03
	ID	Symbol	Description	EntrezGene.ID	B.FC	D.FC
	TC1500001021.mm.1	Asic1	acid-sensing (proton-gated) ion channel 1	11419	1.26	-1.16
	TC1000000696.mm.1	Pcdh15	protocadherin 15	11994	1.2	-1.24
	TC0600001958.mm.1	Grm8	glutamate receptor, metabotropic 8	14823	1.22	-1.3
	TC1200001602.mm.1	Prkar2b	protein kinase, cAMP dependent regulatory, type II beta	19088	1.25	-1.21
	TC1000002288.mm.1	Lrrtm3	leucine rich repeat transmembrane neuronal 3	216028	1.33	-1.5
	TC0900001845.mm.1	Olfm2	olfactomedin 2	244723	1.28749	-1.25376
	Dendritic Shaft
	ID:GO:0043198
	C=30; O=2; E=0.02; R=94.85; PValue=1.96e-04; FDR=4.32e-02
	ID	Symbol	Description	EntrezGene.ID	B.FC	D.FC
	TC1500001021.mm.1	Asic1	acid-sensing (proton-gated) ion channel 1	11419	1.26	-1.16
	TC1200001602.mm.1	Prkar2b	protein kinase, cAMP dependent regulatory, type II beta	19088	1.25	-1.21
	Dendrite
	ID:GO:0030425
	C=454; O=4; E=0.32; R=12.54; PValue=2.15e-04; FDR=4.32e-02
	ID	Symbol	Description	EntrezGene.ID	B.FC	D.FC
	TC1500001021.mm.1	Asic1	acid-sensing (proton-gated) ion channel 1	11419	1.26	-1.16
	TC1200001602.mm.1	Prkar2b	protein kinase, cAMP dependent regulatory, type II beta	19088	1.25	-1.21
	TC0100001330.mm.1	Brinp3	bone morphogenetic protein/retinoic acid inducible neural specific 3	215378	1.22758	-1.2646
	TC1700000407.mm.1	Rgs11	regulator of G-protein signaling 11	50782	1.12153	-1.26479
	Heterotrimeric G-protein signaling pathway-Gi alpha and Gs alpha mediated pathway
	ID:P00026
	C=141; O=4; E=0.27; R=14.94; PValue=1.93e-05; FDR=2.16e-03
	ID	Symbol	Description	EntrezGene.ID	B.FC	D.FC
	TC0600001958.mm.1	Grm8	glutamate receptor, metabotropic 8	14823	1.22	-1.3
	TC1200001602.mm.1	Prkar2b	protein kinase, cAMP dependent regulatory, type II beta	19088	1.25	-1.21
	TC0100003204.mm.1	Rgs2	regulator of G-protein signaling 2	19735	1.1433	-1.15714
	TC1700000407.mm.1	Rgs11	regulator of G-protein signaling 11	50782	1.12153	-1.26479
	Heterotrimeric G-protein signaling pathway-Gq alpha and Go alpha mediated pathway
	ID:P00027
	C=112; O=3; E=0.21; R=14.11; PValue=5.63e-04; FDR=3.15e-02
	ID	Symbol	Description	EntrezGene.ID	B.FC	D.FC
	TC0600001958.mm.1	Grm8	glutamate receptor, metabotropic 8	14823	1.22	-1.3
	TC0100003204.mm.1	Rgs2	regulator of G-protein signaling 2	19735	1.1433	-1.15714
	TC1700000407.mm.1	Rgs11	regulator of G-protein signaling 11	50782	1.12153	-1.26479
N&D Overlap	RNA processing
	ID:GO:0006396
	C=706; O=19; E=3.08; R=6.18; PValue=1.31e-10; FDR=1.09e-06
	ID	Symbol	Description	EntrezGene.ID	N.FC	D.FC
	TC0400000271.mm.1	Mdn1	midasin AAA ATPase 1	100019	1.10319	-1.24236
	TC0900002380.mm.1	Clk3	CDC-like kinase 3	102414	1.10305	-1.13989
	TC1000001597.mm.1	Pan2	PAN2 poly(A) specific ribonuclease subunit	103135	1.10312	-1.15227
	TC0X00001272.mm.1	Cstf2	cleavage stimulation factor, 3' pre-RNA subunit 2	108062	1.15306	-1.18655
	TC1200000750.mm.1	Srsf5	serine/arginine-rich splicing factor 5	20384	1.24898	-1.26454
	TC0700003004.mm.1	Snrnp70	small nuclear ribonucleoprotein 70 (U1)	20637	1.2371	-1.25808
	TC1600001008.mm.1	Son	Son DNA binding protein	20658	1.17989	-1.2612
	TC1000001328.mm.1	Zfc3h1	zinc finger, C3H1-type containing	216345	1.20018	-1.26331
	TC0600000987.mm.1	Tia1	cytotoxic granule-associated RNA binding protein 1	21841	1.15568	-1.3402
	TC1700001017.mm.1	Dus3l	dihydrouridine synthase 3-like (S. cerevisiae)	224907	1.14192	-1.17932
	TC0500001504.mm.1	Sfswap	splicing factor, suppressor of white-apricot homolog (Drosophila)	231769	1.15861	-1.23272
	TC0300001576.mm.1	Zranb2	zinc finger, RAN-binding domain containing 2	53861	1.18153	-1.21958
	TC1400002832.mm.1	Pabpn1	poly(A) binding protein, nuclear 1	54196	1.17946	-1.21149
	TC0300003248.mm.1	Rnpc3	RNA-binding region (RNP1, RRM) containing 3	67225	1.23481	-1.55814
	TC1100003559.mm.1	Luc7l3	LUC7-like 3 (S. cerevisiae)	67684	1.22443	-1.31188
	TC0200002474.mm.1	Srsf6	serine/arginine-rich splicing factor 6	67996	1.16599	-1.27924
	TC0600001970.mm.1	Rbm28	RNA binding motif protein 28	68272	1.14174	-1.15654
	TC1700000323.mm.1	Srrm2	serine/arginine repetitive matrix 2	75956	1.13083	-1.17919
	TC0500003439.mm.1	Srrt	serrate RNA effector molecule homolog (Arabidopsis)	83701	1.20046	-1.15874
	mRNA processing
	ID:GO:0006397
	C=380; O=14; E=1.66; R=8.46; PValue=9.12e-10; FDR=3.78e-06
	ID	Symbol	Description	EntrezGene.ID	N.FC	D.FC
	TC1000001597.mm.1	Pan2	PAN2 poly(A) specific ribonuclease subunit	103135	1.10312	-1.15227
	TC0X00001272.mm.1	Cstf2	cleavage stimulation factor, 3' pre-RNA subunit 2	108062	1.15306	-1.18655
	TC1200000750.mm.1	Srsf5	serine/arginine-rich splicing factor 5	20384	1.24898	-1.26454
	TC0700003004.mm.1	Snrnp70	small nuclear ribonucleoprotein 70 (U1)	20637	1.2371	-1.25808
	TC1600001008.mm.1	Son	Son DNA binding protein	20658	1.17989	-1.2612
	TC0600000987.mm.1	Tia1	cytotoxic granule-associated RNA binding protein 1	21841	1.15568	-1.3402
	TC0500001504.mm.1	Sfswap	splicing factor, suppressor of white-apricot homolog (Drosophila)	231769	1.15861	-1.23272
	TC0300001576.mm.1	Zranb2	zinc finger, RAN-binding domain containing 2	53861	1.18153	-1.21958
	TC1400002832.mm.1	Pabpn1	poly(A) binding protein, nuclear 1	54196	1.17946	-1.21149
	TC0300003248.mm.1	Rnpc3	RNA-binding region (RNP1, RRM) containing 3	67225	1.23481	-1.55814
	TC1100003559.mm.1	Luc7l3	LUC7-like 3 (S. cerevisiae)	67684	1.22443	-1.31188
	TC0200002474.mm.1	Srsf6	serine/arginine-rich splicing factor 6	67996	1.16599	-1.27924
	TC0600001970.mm.1	Rbm28	RNA binding motif protein 28	68272	1.14174	-1.15654
	TC1700000323.mm.1	Srrm2	serine/arginine repetitive matrix 2	75956	1.13083	-1.17919
	mRNA metabolic process
	ID:GO:0016071
	C=479; O=15; E=2.09; R=7.19; PValue=1.99e-09; FDR=5.5e-06
	ID	Symbol	Description	EntrezGene.ID	N.FC	D.FC
	TC1000001597.mm.1	Pan2	PAN2 poly(A) specific ribonuclease subunit	103135	1.10312	-1.15227
	TC0X00001272.mm.1	Cstf2	cleavage stimulation factor, 3' pre-RNA subunit 2	108062	1.15306	-1.18655
	TC1200000750.mm.1	Srsf5	serine/arginine-rich splicing factor 5	20384	1.24898	-1.26454
	TC0700003004.mm.1	Snrnp70	small nuclear ribonucleoprotein 70 (U1)	20637	1.2371	-1.25808
	TC1600001008.mm.1	Son	Son DNA binding protein	20658	1.17989	-1.2612
	TC0600000987.mm.1	Tia1	cytotoxic granule-associated RNA binding protein 1	21841	1.15568	-1.3402
	TC0500001504.mm.1	Sfswap	splicing factor, suppressor of white-apricot homolog (Drosophila)	231769	1.15861	-1.23272
	TC0700004166.mm.1	Smg1	SMG1 homolog, phosphatidylinositol 3-kinase-related kinase (C. elegans)	233789	1.15072	-1.20677
	TC0300001576.mm.1	Zranb2	zinc finger, RAN-binding domain containing 2	53861	1.18153	-1.21958
	TC1400002832.mm.1	Pabpn1	poly(A) binding protein, nuclear 1	54196	1.17946	-1.21149
	TC0300003248.mm.1	Rnpc3	RNA-binding region (RNP1, RRM) containing 3	67225	1.23481	-1.55814
	TC1100003559.mm.1	Luc7l3	LUC7-like 3 (S. cerevisiae)	67684	1.22443	-1.31188
	TC0200002474.mm.1	Srsf6	serine/arginine-rich splicing factor 6	67996	1.16599	-1.27924
	TC0600001970.mm.1	Rbm28	RNA binding motif protein 28	68272	1.14174	-1.15654
	TC1700000323.mm.1	Srrm2	serine/arginine repetitive matrix 2	75956	1.13083	-1.17919
	RNA splicing
	ID:GO:0008380
	C=302; O=12; E=1.32; R=9.12; PValue=7.01e-09; FDR=1.45e-05
	ID	Symbol	Description	EntrezGene.ID	N.FC	D.FC
	TC0900002380.mm.1	Clk3	CDC-like kinase 3	102414	1.10305	-1.13989
	TC1200000750.mm.1	Srsf5	serine/arginine-rich splicing factor 5	20384	1.24898	-1.26454
	TC0700003004.mm.1	Snrnp70	small nuclear ribonucleoprotein 70 (U1)	20637	1.2371	-1.25808
	TC1600001008.mm.1	Son	Son DNA binding protein	20658	1.17989	-1.2612
	TC0600000987.mm.1	Tia1	cytotoxic granule-associated RNA binding protein 1	21841	1.15568	-1.3402
	TC0500001504.mm.1	Sfswap	splicing factor, suppressor of white-apricot homolog (Drosophila)	231769	1.15861	-1.23272
	TC0300001576.mm.1	Zranb2	zinc finger, RAN-binding domain containing 2	53861	1.18153	-1.21958
	TC0300003248.mm.1	Rnpc3	RNA-binding region (RNP1, RRM) containing 3	67225	1.23481	-1.55814
	TC1100003559.mm.1	Luc7l3	LUC7-like 3 (S. cerevisiae)	67684	1.22443	-1.31188
	TC0200002474.mm.1	Srsf6	serine/arginine-rich splicing factor 6	67996	1.16599	-1.27924
	TC0600001970.mm.1	Rbm28	RNA binding motif protein 28	68272	1.14174	-1.15654
	TC1700000323.mm.1	Srrm2	serine/arginine repetitive matrix 2	75956	1.13083	-1.17919
	Regulation of RNA splicing
	ID:GO:0043484
	C=97; O=7; E=0.42; R=16.56; PValue=2.14e-07; FDR=3.55e-04
	ID	Symbol	Description	EntrezGene.ID	N.FC	D.FC
	TC0900002380.mm.1	Clk3	CDC-like kinase 3	102414	1.10305	-1.13989
	TC1200000750.mm.1	Srsf5	serine/arginine-rich splicing factor 5	20384	1.24898	-1.26454
	TC0700003004.mm.1	Snrnp70	small nuclear ribonucleoprotein 70 (U1)	20637	1.2371	-1.25808
	TC1600001008.mm.1	Son	Son DNA binding protein	20658	1.17989	-1.2612
	TC0600000987.mm.1	Tia1	cytotoxic granule-associated RNA binding protein 1	21841	1.15568	-1.3402
	TC0500001504.mm.1	Sfswap	splicing factor, suppressor of white-apricot homolog (Drosophila)	231769	1.15861	-1.23272
	TC0200002474.mm.1	Srsf6	serine/arginine-rich splicing factor 6	67996	1.16599	-1.27924
	Regulation of mRNA splicing, via spliceosome
	ID:GO:0048024
	C=63; O=5; E=0.27; R=18.21; PValue=7.98e-06; FDR=1.1e-02
	ID	Symbol	Description	EntrezGene.ID	N.FC	D.FC
	TC0700003004.mm.1	Snrnp70	small nuclear ribonucleoprotein 70 (U1)	20637	1.2371	-1.25808
	TC1600001008.mm.1	Son	Son DNA binding protein	20658	1.17989	-1.2612
	TC0600000987.mm.1	Tia1	cytotoxic granule-associated RNA binding protein 1	21841	1.15568	-1.3402
	TC0500001504.mm.1	Sfswap	splicing factor, suppressor of white-apricot homolog (Drosophila)	231769	1.15861	-1.23272
	TC0200002474.mm.1	Srsf6	serine/arginine-rich splicing factor 6	67996	1.16599	-1.27924
	RNA splicing, via transesterification reactions with bulged adenosine as nucleophile
	ID:GO:0000377
	C=193; O=7; E=0.84; R=8.32; PValue=2.11e-05; FDR=2.02e-02
	ID	Symbol	Description	EntrezGene.ID	N.FC	D.FC
	TC0700003004.mm.1	Snrnp70	small nuclear ribonucleoprotein 70 (U1)	20637	1.2371	-1.25808
	TC1600001008.mm.1	Son	Son DNA binding protein	20658	1.17989	-1.2612
	TC0600000987.mm.1	Tia1	cytotoxic granule-associated RNA binding protein 1	21841	1.15568	-1.3402
	TC0500001504.mm.1	Sfswap	splicing factor, suppressor of white-apricot homolog (Drosophila)	231769	1.15861	-1.23272
	TC0300003248.mm.1	Rnpc3	RNA-binding region (RNP1, RRM) containing 3	67225	1.23481	-1.55814
	TC1100003559.mm.1	Luc7l3	LUC7-like 3 (S. cerevisiae)	67684	1.22443	-1.31188
	TC0200002474.mm.1	Srsf6	serine/arginine-rich splicing factor 6	67996	1.16599	-1.27924
	mRNA splicing, via spliceosome
	ID:GO:0000398
	C=193; O=7; E=0.84; R=8.32; PValue=2.11e-05; FDR=2.02e-02
	ID	Symbol	Description	EntrezGene.ID	N.FC	D.FC
	TC0700003004.mm.1	Snrnp70	small nuclear ribonucleoprotein 70 (U1)	20637	1.2371	-1.25808
	TC1600001008.mm.1	Son	Son DNA binding protein	20658	1.17989	-1.2612
	TC0600000987.mm.1	Tia1	cytotoxic granule-associated RNA binding protein 1	21841	1.15568	-1.3402
	TC0500001504.mm.1	Sfswap	splicing factor, suppressor of white-apricot homolog (Drosophila)	231769	1.15861	-1.23272
	TC0300003248.mm.1	Rnpc3	RNA-binding region (RNP1, RRM) containing 3	67225	1.23481	-1.55814
	TC1100003559.mm.1	Luc7l3	LUC7-like 3 (S. cerevisiae)	67684	1.22443	-1.31188
	TC0200002474.mm.1	Srsf6	serine/arginine-rich splicing factor 6	67996	1.16599	-1.27924
	RNA splicing, via transesterification reactions
	ID:GO:0000375
	C=194; O=7; E=0.85; R=8.28; PValue=2.19e-05; FDR=2.02e-02
	ID	Symbol	Description	EntrezGene.ID	N.FC	D.FC
	TC0700003004.mm.1	Snrnp70	small nuclear ribonucleoprotein 70 (U1)	20637	1.2371	-1.25808
	TC1600001008.mm.1	Son	Son DNA binding protein	20658	1.17989	-1.2612
	TC0600000987.mm.1	Tia1	cytotoxic granule-associated RNA binding protein 1	21841	1.15568	-1.3402
	TC0500001504.mm.1	Sfswap	splicing factor, suppressor of white-apricot homolog (Drosophila)	231769	1.15861	-1.23272
	TC0300003248.mm.1	Rnpc3	RNA-binding region (RNP1, RRM) containing 3	67225	1.23481	-1.55814
	TC1100003559.mm.1	Luc7l3	LUC7-like 3 (S. cerevisiae)	67684	1.22443	-1.31188
	TC0200002474.mm.1	Srsf6	serine/arginine-rich splicing factor 6	67996	1.16599	-1.27924
	Regulation of mRNA processing
	ID:GO:0050684
	C=91; O=5; E=0.4; R=12.61; PValue=4.8e-05; FDR=3.98e-02
	ID	Symbol	Description	EntrezGene.ID	N.FC	D.FC
	TC0700003004.mm.1	Snrnp70	small nuclear ribonucleoprotein 70 (U1)	20637	1.2371	-1.25808
	TC1600001008.mm.1	Son	Son DNA binding protein	20658	1.17989	-1.2612
	TC0600000987.mm.1	Tia1	cytotoxic granule-associated RNA binding protein 1	21841	1.15568	-1.3402
	TC0500001504.mm.1	Sfswap	splicing factor, suppressor of white-apricot homolog (Drosophila)	231769	1.15861	-1.23272
	TC0200002474.mm.1	Srsf6	serine/arginine-rich splicing factor 6	67996	1.16599	-1.27924
	Nuclear speck
	ID:GO:0016607
	C=186; O=8; E=0.66; R=12.05; PValue=3.14e-07; FDR=3.16e-04
	ID	Symbol	Description	EntrezGene.ID	N.FC	D.FC
	TC1200000750.mm.1	Srsf5	serine/arginine-rich splicing factor 5	20384	1.24898	-1.26454
	TC0700003004.mm.1	Snrnp70	small nuclear ribonucleoprotein 70 (U1)	20637	1.2371	-1.25808
	TC1600001008.mm.1	Son	Son DNA binding protein	20658	1.17989	-1.2612
	TC1400002832.mm.1	Pabpn1	poly(A) binding protein, nuclear 1	54196	1.17946	-1.21149
	TC1100003559.mm.1	Luc7l3	LUC7-like 3 (S. cerevisiae)	67684	1.22443	-1.31188
	TC0200002474.mm.1	Srsf6	serine/arginine-rich splicing factor 6	67996	1.16599	-1.27924
	TC1300000432.mm.1	Rreb1	ras responsive element binding protein 1	68750	1.1772	-1.31506
	TC1700000323.mm.1	Srrm2	serine/arginine repetitive matrix 2	75956	1.13083	-1.17919
	Nuclear body
	ID:GO:0016604
	C=328; O=9; E=1.17; R=7.69; PValue=2.37e-06; FDR=1.19e-03
	ID	Symbol	Description	EntrezGene.ID	N.FC	D.FC
	TC0X00001272.mm.1	Cstf2	cleavage stimulation factor, 3' pre-RNA subunit 2	108062	1.15306	-1.18655
	TC1200000750.mm.1	Srsf5	serine/arginine-rich splicing factor 5	20384	1.24898	-1.26454
	TC0700003004.mm.1	Snrnp70	small nuclear ribonucleoprotein 70 (U1)	20637	1.2371	-1.25808
	TC1600001008.mm.1	Son	Son DNA binding protein	20658	1.17989	-1.2612
	TC1400002832.mm.1	Pabpn1	poly(A) binding protein, nuclear 1	54196	1.17946	-1.21149
	TC1100003559.mm.1	Luc7l3	LUC7-like 3 (S. cerevisiae)	67684	1.22443	-1.31188
	TC0200002474.mm.1	Srsf6	serine/arginine-rich splicing factor 6	67996	1.16599	-1.27924
	TC1300000432.mm.1	Rreb1	ras responsive element binding protein 1	68750	1.1772	-1.31506
	TC1700000323.mm.1	Srrm2	serine/arginine repetitive matrix 2	75956	1.13083	-1.17919
	Spliceosomal complex
	ID:GO:0005681
	C=163; O=6; E=0.58; R=10.32; PValue=2.51e-05; FDR=5.17e-03
	ID	Symbol	Description	EntrezGene.ID	N.FC	D.FC
	TC0700003004.mm.1	Snrnp70	small nuclear ribonucleoprotein 70 (U1)	20637	1.2371	-1.25808
	TC1600001008.mm.1	Son	Son DNA binding protein	20658	1.17989	-1.2612
	TC0300003248.mm.1	Rnpc3	RNA-binding region (RNP1, RRM) containing 3	67225	1.23481	-1.55814
	TC1100003559.mm.1	Luc7l3	LUC7-like 3 (S. cerevisiae)	67684	1.22443	-1.31188
	TC0600001970.mm.1	Rbm28	RNA binding motif protein 28	68272	1.14174	-1.15654
	TC1700000323.mm.1	Srrm2	serine/arginine repetitive matrix 2	75956	1.13083	-1.17919
	Intracellular ribonucleoprotein complex
	ID:GO:0030529
	C=678; O=11; E=2.42; R=4.55; PValue=2.53e-05; FDR=5.17e-03
	ID	Symbol	Description	EntrezGene.ID	N.FC	D.FC
	TC0400000271.mm.1	Mdn1	midasin AAA ATPase 1	100019	1.10319	-1.24236
	TC1000001597.mm.1	Pan2	PAN2 poly(A) specific ribonuclease subunit	103135	1.10312	-1.15227
	TC0700003004.mm.1	Snrnp70	small nuclear ribonucleoprotein 70 (U1)	20637	1.2371	-1.25808
	TC1600001008.mm.1	Son	Son DNA binding protein	20658	1.17989	-1.2612
	TC0600000987.mm.1	Tia1	cytotoxic granule-associated RNA binding protein 1	21841	1.15568	-1.3402
	TC0700004366.mm.1	Tial1	Tia1 cytotoxic granule-associated RNA binding protein-like 1	21843	1.12018	-1.1991
	TC1400002832.mm.1	Pabpn1	poly(A) binding protein, nuclear 1	54196	1.17946	-1.21149
	TC0300003248.mm.1	Rnpc3	RNA-binding region (RNP1, RRM) containing 3	67225	1.23481	-1.55814
	TC1100003559.mm.1	Luc7l3	LUC7-like 3 (S. cerevisiae)	67684	1.22443	-1.31188
	TC0600001970.mm.1	Rbm28	RNA binding motif protein 28	68272	1.14174	-1.15654
	TC1700000323.mm.1	Srrm2	serine/arginine repetitive matrix 2	75956	1.13083	-1.17919
	Ribonucleoprotein complex
	ID:GO:1990904
	C=679; O=11; E=2.42; R=4.54; PValue=2.57e-05; FDR=5.17e-03
	ID	Symbol	Description	EntrezGene.ID	N.FC	D.FC
	TC0400000271.mm.1	Mdn1	midasin AAA ATPase 1	100019	1.10319	-1.24236
	TC1000001597.mm.1	Pan2	PAN2 poly(A) specific ribonuclease subunit	103135	1.10312	-1.15227
	TC0700003004.mm.1	Snrnp70	small nuclear ribonucleoprotein 70 (U1)	20637	1.2371	-1.25808
	TC1600001008.mm.1	Son	Son DNA binding protein	20658	1.17989	-1.2612
	TC0600000987.mm.1	Tia1	cytotoxic granule-associated RNA binding protein 1	21841	1.15568	-1.3402
	TC0700004366.mm.1	Tial1	Tia1 cytotoxic granule-associated RNA binding protein-like 1	21843	1.12018	-1.1991
	TC1400002832.mm.1	Pabpn1	poly(A) binding protein, nuclear 1	54196	1.17946	-1.21149
	TC0300003248.mm.1	Rnpc3	RNA-binding region (RNP1, RRM) containing 3	67225	1.23481	-1.55814
	TC1100003559.mm.1	Luc7l3	LUC7-like 3 (S. cerevisiae)	67684	1.22443	-1.31188
	TC0600001970.mm.1	Rbm28	RNA binding motif protein 28	68272	1.14174	-1.15654
	TC1700000323.mm.1	Srrm2	serine/arginine repetitive matrix 2	75956	1.13083	-1.17919
	Nucleoplasm part
	ID:GO:0044451
	C=675; O=10; E=2.41; R=4.15; PValue=1.31e-04; FDR=2.19e-02
	ID	Symbol	Description	EntrezGene.ID	N.FC	D.FC
	TC0X00001272.mm.1	Cstf2	cleavage stimulation factor, 3' pre-RNA subunit 2	108062	1.15306	-1.18655
	TC0X00000981.mm.1	Ogt	O-linked N-acetylglucosamine (GlcNAc) transferase (UDP-N-acetylglucosamine:polypeptide-N-acetylglucosaminyl transferase)	108155	1.14118	-1.16054
	TC1200000750.mm.1	Srsf5	serine/arginine-rich splicing factor 5	20384	1.24898	-1.26454
	TC0700003004.mm.1	Snrnp70	small nuclear ribonucleoprotein 70 (U1)	20637	1.2371	-1.25808
	TC1600001008.mm.1	Son	Son DNA binding protein	20658	1.17989	-1.2612
	TC1400002832.mm.1	Pabpn1	poly(A) binding protein, nuclear 1	54196	1.17946	-1.21149
	TC1100003559.mm.1	Luc7l3	LUC7-like 3 (S. cerevisiae)	67684	1.22443	-1.31188
	TC0200002474.mm.1	Srsf6	serine/arginine-rich splicing factor 6	67996	1.16599	-1.27924
	TC1300000432.mm.1	Rreb1	ras responsive element binding protein 1	68750	1.1772	-1.31506
	TC1700000323.mm.1	Srrm2	serine/arginine repetitive matrix 2	75956	1.13083	-1.17919
	Poly(A) RNA binding
	ID:GO:0044822
	C=1082; O=19; E=4.94; R=3.85; PValue=2.98e-07; FDR=3.29e-04
	ID	Symbol	Description	EntrezGene.ID	N.FC	D.FC
	TC0900002380.mm.1	Clk3	CDC-like kinase 3	102414	1.10305	-1.13989
	TC0X00001272.mm.1	Cstf2	cleavage stimulation factor, 3' pre-RNA subunit 2	108062	1.15306	-1.18655
	TC1200000750.mm.1	Srsf5	serine/arginine-rich splicing factor 5	20384	1.24898	-1.26454
	TC0700003004.mm.1	Snrnp70	small nuclear ribonucleoprotein 70 (U1)	20637	1.2371	-1.25808
	TC1600001008.mm.1	Son	Son DNA binding protein	20658	1.17989	-1.2612
	TC1000001328.mm.1	Zfc3h1	zinc finger, C3H1-type containing	216345	1.20018	-1.26331
	TC0600000987.mm.1	Tia1	cytotoxic granule-associated RNA binding protein 1	21841	1.15568	-1.3402
	TC0700004366.mm.1	Tial1	Tia1 cytotoxic granule-associated RNA binding protein-like 1	21843	1.12018	-1.1991
	TC1700001017.mm.1	Dus3l	dihydrouridine synthase 3-like (S. cerevisiae)	224907	1.14192	-1.17932
	TC0700004166.mm.1	Smg1	SMG1 homolog, phosphatidylinositol 3-kinase-related kinase (C. elegans)	233789	1.15072	-1.20677
	TC0300001576.mm.1	Zranb2	zinc finger, RAN-binding domain containing 2	53861	1.18153	-1.21958
	TC1400002832.mm.1	Pabpn1	poly(A) binding protein, nuclear 1	54196	1.17946	-1.21149
	TC1500001876.mm.1	Ddx17	DEAD (Asp-Glu-Ala-Asp) box polypeptide 17	67040	1.12905	-1.4026
	TC1100003559.mm.1	Luc7l3	LUC7-like 3 (S. cerevisiae)	67684	1.22443	-1.31188
	TC0200002474.mm.1	Srsf6	serine/arginine-rich splicing factor 6	67996	1.16599	-1.27924
	TC0600001970.mm.1	Rbm28	RNA binding motif protein 28	68272	1.14174	-1.15654
	TC0300003196.mm.1	Srsf11	serine/arginine-rich splicing factor 11	69207	1.12729	-1.14285
	TC1700000323.mm.1	Srrm2	serine/arginine repetitive matrix 2	75956	1.13083	-1.17919
	TC0500003439.mm.1	Srrt	serrate RNA effector molecule homolog (Arabidopsis)	83701	1.20046	-1.15874
	RNA binding
	ID:GO:0003723
	C=1459; O=22; E=6.66; R=3.3; PValue=3.93e-07; FDR=3.29e-04
	ID	Symbol	Description	EntrezGene.ID	N.FC	D.FC
	TC0900002380.mm.1	Clk3	CDC-like kinase 3	102414	1.10305	-1.13989
	TC0X00001272.mm.1	Cstf2	cleavage stimulation factor, 3' pre-RNA subunit 2	108062	1.15306	-1.18655
	TC1200000750.mm.1	Srsf5	serine/arginine-rich splicing factor 5	20384	1.24898	-1.26454
	TC0700003004.mm.1	Snrnp70	small nuclear ribonucleoprotein 70 (U1)	20637	1.2371	-1.25808
	TC1600001008.mm.1	Son	Son DNA binding protein	20658	1.17989	-1.2612
	TC1000001328.mm.1	Zfc3h1	zinc finger, C3H1-type containing	216345	1.20018	-1.26331
	TC0600000987.mm.1	Tia1	cytotoxic granule-associated RNA binding protein 1	21841	1.15568	-1.3402
	TC0700004366.mm.1	Tial1	Tia1 cytotoxic granule-associated RNA binding protein-like 1	21843	1.12018	-1.1991
	TC1700001017.mm.1	Dus3l	dihydrouridine synthase 3-like (S. cerevisiae)	224907	1.14192	-1.17932
	TC0500001504.mm.1	Sfswap	splicing factor, suppressor of white-apricot homolog (Drosophila)	231769	1.15861	-1.23272
	TC0700004166.mm.1	Smg1	SMG1 homolog, phosphatidylinositol 3-kinase-related kinase (C. elegans)	233789	1.15072	-1.20677
	TC0900000181.mm.1	A230050P20Rik	RIKEN cDNA A230050P20 gene	319278	1.14689	-1.22709
	TC0300001576.mm.1	Zranb2	zinc finger, RAN-binding domain containing 2	53861	1.18153	-1.21958
	TC1400002832.mm.1	Pabpn1	poly(A) binding protein, nuclear 1	54196	1.17946	-1.21149
	TC1500001876.mm.1	Ddx17	DEAD (Asp-Glu-Ala-Asp) box polypeptide 17	67040	1.12905	-1.4026
	TC0300003248.mm.1	Rnpc3	RNA-binding region (RNP1, RRM) containing 3	67225	1.23481	-1.55814
	TC1100003559.mm.1	Luc7l3	LUC7-like 3 (S. cerevisiae)	67684	1.22443	-1.31188
	TC0200002474.mm.1	Srsf6	serine/arginine-rich splicing factor 6	67996	1.16599	-1.27924
	TC0600001970.mm.1	Rbm28	RNA binding motif protein 28	68272	1.14174	-1.15654
	TC0300003196.mm.1	Srsf11	serine/arginine-rich splicing factor 11	69207	1.12729	-1.14285
	TC1700000323.mm.1	Srrm2	serine/arginine repetitive matrix 2	75956	1.13083	-1.17919
	TC0500003439.mm.1	Srrt	serrate RNA effector molecule homolog (Arabidopsis)	83701	1.20046	-1.15874
	B = C57BL/6J; N = C57BL/6NJ; D = DBA/2J; FC = Fold Change; positive values indicate stress-sensitization (increased) expression and negative values indicate sress-desensitization (decreased) expression.
