# Supplementary material for: Genetic Factors Mediate the Impact of Chronic Stress and Subsequent Response to Novel Acute Stress
Source: Front Neurosci. 2019 May 21;13:438. doi: 10.3389/fnins.2019.00438 (PMC6536627; doi:10.3389/fnins.2019.00438)
Supplement: TABLE S5 — Enrichment analysis results for strain-specific transcripts. [file Table_5.xlsx]

## Sheet: Sheet1
Supplemental Table 5
C57BL/6J	Cell development						C57BL/6NJ	Sensory perception of chemical stimulus						DBA/2J	Tissue development
	ID:GO:0048468							ID:GO:0007606							ID:GO:0009888
	C=1873; O=65; E=28.77; R=2.26; PValue=2.1e-10; FDR=1.74e-06							C=1197; O=33; E=8.54; R=3.86; PValue=9.93e-12; FDR=8.24e-08							C=1696; O=139; E=81.2; R=1.71; PValue=1.3e-10; FDR=1.08e-06
	ID	Symbol	Description	EntrezGene.ID	B.FC			ID	Symbol	Description	EntrezGene.ID	N.FC			ID	Symbol	Description	EntrezGene.ID	D.FC
	TC0300001271.mm.1	Camk2d	calcium/calmodulin-dependent protein kinase II, delta	108058	1.66693			TC0X00000662.mm.1	Cnga2	cyclic nucleotide gated channel alpha 2	12789	-1.14816			TC0400004171.mm.1	Isg15	ISG15 ubiquitin-like modifier	100038882	-1.11945
	TC0400001766.mm.1	Rcc2	regulator of chromosome condensation 2	108911	-1.15475			TC0600000482.mm.1	Olfr13	olfactory receptor 13	18310	1.35486			TC1900001437.mm.1	Ankrd1	ankyrin repeat domain 1 (cardiac muscle)	107765	1.17911
	TC0500000953.mm.1	Bmp3	bone morphogenetic protein 3	110075	1.58369			TC0700003906.mm.1	Olfr68	olfactory receptor 68	18369	1.19925			TC0500000080.mm.1	Sema3d	sema domain, immunoglobulin domain (Ig), short basic domain, secreted, (semaphorin) 3D	108151	-1.16889
	TC1300002498.mm.1	Arhgef28	Rho guanine nucleotide exchange factor (GEF) 28	110596	-1.18027			TC1000000197.mm.1	Taar4	trace amine-associated receptor 4	209513	-1.20185			TC0900002307.mm.1	Acat1	acetyl-Coenzyme A acetyltransferase 1	110446	-1.13738
	TC0700003111.mm.1	Gabra5	gamma-aminobutyric acid (GABA) A receptor, subunit alpha 5	110886	-1.20273			TC1700002054.mm.1	Olfr93	olfactory receptor 93	258051	-1.27519			TC0200003758.mm.1	Chrna1	cholinergic receptor, nicotinic, alpha polypeptide 1 (muscle)	11435	1.13186
	TC0100000301.mm.1	Slc9a4	solute carrier family 9 (sodium/hydrogen exchanger), member 4	110895	-1.37331			TC1000001656.mm.1	Olfr813	olfactory receptor 813	258252	1.1361			TC1900001415.mm.1	Acta2	actin, alpha 2, smooth muscle, aorta	11475	-1.72145
	TC0500002263.mm.1	Bloc1s4	biogenesis of lysosomal organelles complex-1, subunit 4, cappuccino	117197	-1.13981			TC0400003402.mm.1	Olfr1337	olfactory receptor 1337	258306	-1.1815			TC0X00000844.mm.1	Nr0b1	nuclear receptor subfamily 0, group B, member 1	11614	1.15373
	TC1400001157.mm.1	Klf5	Kruppel-like factor 5	12224	1.24808			TC0700001484.mm.1	Olfr593	olfactory receptor 593	258378	-1.24825			TC0600002644.mm.1	Anxa4	annexin A4	11746	-1.21687
	TC0200003533.mm.1	Cacnb4	calcium channel, voltage-dependent, beta 4 subunit	12298	1.10764			TC0200001659.mm.1	Olfr1317	olfactory receptor 1317	258440	-1.15849			TC0100002894.mm.1	Bcl2	B cell leukemia/lymphoma 2	12043	-1.1028
	TC0200005480.mm.1	Capn3	calpain 3	12335	-1.13251			TC0200001331.mm.1	Olfr1202	olfactory receptor 1202	258454	1.35058			TC0900001020.mm.1	Bmp5	bone morphogenetic protein 5	12160	-1.2724
	TC0500001270.mm.1	Cit	citron	12704	1.34196			TC0900000164.mm.1	Olfr872	olfactory receptor 872	258553	-1.17458			TC1300000445.mm.1	Bmp6	bone morphogenetic protein 6	12161	-1.15274
	TC0100003029.mm.1	Cxcr4	chemokine (C-X-C motif) receptor 4	12767	-1.12833			TC0900000449.mm.1	Olfr986	olfactory receptor 986	258608	-1.176			TC0200005281.mm.1	Bmp7	bone morphogenetic protein 7	12162	-1.34203
	TC1100002233.mm.1	Cobl	cordon-bleu WH2 repeat	12808	1.67511			TC0200000663.mm.1	Olfr344	olfactory receptor 344	258621	1.14807			TC1000002460.mm.1	Casp14	caspase 14	12365	1.16891
	TC0500003418.mm.1	Cux1	cut-like homeobox 1	13047	1.21362			TC1700000783.mm.1	Olfr123	olfactory receptor 123	258623	-1.23662			TC0600000128.mm.1	Cav1	caveolin 1, caveolae protein	12389	-1.14147
	TC0500003202.mm.1	Cux2	cut-like homeobox 2	13048	1.30412			TC1900001151.mm.1	Olfr1424	olfactory receptor 1424	258676	1.23092			TC0100001882.mm.1	Cd34	CD34 antigen	12490	-1.14024
	TC0X00003116.mm.1	Dcx	doublecortin	13193	1.17396			TC1900001159.mm.1	Olfr262	olfactory receptor 262	258683	-1.18097			TC0800001176.mm.1	Cdh5	cadherin 5	12562	-1.17064
	TC1500001630.mm.1	Asap1	ArfGAP with SH3 domain, ankyrin repeat and PH domain1	13196	1.17655			TC0700003894.mm.1	Olfr611	olfactory receptor 611	258722	-1.15578			TC1600000292.mm.1	Chrd	chordin	12667	-1.13912
	TC1900000111.mm.1	Ehd1	EH-domain containing 1	13660	-1.15771			TC1000003193.mm.1	Olfr812	olfactory receptor 812	258791	1.19439			TC1600001419.mm.1	Cldn1	claudin 1	12737	-1.29297
	TC0100001985.mm.1	Eya1	EYA transcriptional coactivator and phosphatase 1	14048	-1.14402			TC0700001244.mm.1	Olfr295	olfactory receptor 295	258850	1.14303			TC1000002406.mm.1	Col6a1	collagen, type VI, alpha 1	12833	-1.18794
	TC1000003228.mm.1	Bloc1s1	biogenesis of lysosomal organelles complex-1, subunit 1	14533	-1.10572			TC0900000391.mm.1	Olfr894	olfactory receptor 894	258868	1.13661			TC1600001764.mm.1	Col8a1	collagen, type VIII, alpha 1	12837	-1.26276
	TC1200000679.mm.1	Hspa2	heat shock protein 2	15512	-1.13639			TC0900000373.mm.1	Olfr874	olfactory receptor 874	258882	-1.21151			TC1600000895.mm.1	Cxadr	coxsackie virus and adenovirus receptor	13052	-1.12867
	TC0400003275.mm.1	Elavl4	ELAV (embryonic lethal, abnormal vision, Drosophila)-like 4 (Hu antigen D)	15572	1.20254			TC0200000665.mm.1	Olfr346	olfactory receptor 346	258940	-1.2133			TC1500000031.mm.1	Dab2	disabled 2, mitogen-responsive phosphoprotein	13132	-1.22849
	TC0400003079.mm.1	Jun	jun proto-oncogene	16476	-1.14329			TC0200000657.mm.1	Olfr338	olfactory receptor 338	258949	-1.27303			TC1000001189.mm.1	Dcn	decorin	13179	-1.81407
	TC0400001639.mm.1	Stmn1	stathmin 1	16765	1.29793			TC0700002019.mm.1	Olfr539	olfactory receptor 539	258963	-1.18776			TC0700002692.mm.1	Dll3	delta-like 3 (Drosophila)	13389	1.10513
	TC0400001386.mm.1	Mycl	v-myc avian myelocytomatosis viral oncogene lung carcinoma derived	16918	-1.12844			TC1000000799.mm.1	Olfr1352	olfactory receptor 1352	259074	1.18583			TC0800001654.mm.1	Efnb2	ephrin B2	13642	-1.31357
	TC1300000972.mm.1	Mef2c	myocyte enhancer factor 2C	17260	1.57816			TC0700001467.mm.1	Olfr561	olfactory receptor 561	259096	1.22646			TC0900001561.mm.1	Eomes	eomesodermin	13813	1.16456
	TC1000001216.mm.1	Kitl	kit ligand	17311	1.20876			TC0100001989.mm.1	Trpa1	transient receptor potential cation channel, subfamily A, member 1	277328	-1.13622			TC0900001889.mm.1	Epor	erythropoietin receptor	13857	1.10708
	TC1100003672.mm.1	Neurod2	neurogenic differentiation 2	18013	-1.17071			TC0600003288.mm.1	Tas2r136	taste receptor, type 2, member 136	353165	1.12691			TC1000000215.mm.1	Ctgf	connective tissue growth factor	14219	-1.21088
	TC0600001279.mm.1	Pparg	peroxisome proliferator activated receptor gamma	19016	1.15611			TC0700000327.mm.1	Vmn1r123	vomeronasal 1 receptor 123	384695	1.14568			TC0500000334.mm.1	Fosl2	fos-like antigen 2	14284	-1.27712
	TC0400002876.mm.1	Ptprd	protein tyrosine phosphatase, receptor type, D	19266	1.15587			TC0600000453.mm.1	Tas2r144	taste receptor, type 2, member 144	387515	-1.18232			TC1600001624.mm.1	Gap43	growth associated protein 43	14432	-1.24958
	TC1300000285.mm.1	Dcdc2a	doublecortin domain containing 2a	195208	-1.15218			TC0200003949.mm.1	Olfr1082	olfactory receptor 1082	404473	-1.31218			TC0800001737.mm.1	Gas6	growth arrest specific 6	14456	-1.18923
	TC0200003834.mm.1	Frzb	frizzled-related protein	20378	-1.12867			TC0700003895.mm.1	Olfr612	olfactory receptor 612	545985	-1.18646			TC0200004978.mm.1	Gdf5	growth differentiation factor 5	14563	1.24702
	TC1200001562.mm.1	Sox11	SRY (sex determining region Y)-box 11	20666	1.13297			TC0700003974.mm.1	Olfr690	olfactory receptor 690	56860	1.18379			TC0X00003075.mm.1	Tsc22d3	TSC22 domain family, member 3	14605	-1.18815
	TC0200003401.mm.1	Strbp	spermatid perinuclear RNA binding protein	20744	1.12624										TC1400002139.mm.1	Gjb2	gap junction protein, beta 2	14619	-1.16792
	TC0800001984.mm.1	Nrg1	neuregulin 1	211323	1.22144			Detection of stimulus involved in sensory perception							TC1300002474.mm.1	Hmgcr	3-hydroxy-3-methylglutaryl-Coenzyme A reductase	15357	-1.13701
	TC0300002916.mm.1	Ap1ar	adaptor-related protein complex 1 associated regulatory protein	211556	-1.11865			ID:GO:0050906							TC0600002285.mm.1	Hoxa11	homeobox A11	15396	1.16742
	TC0100002365.mm.1	Satb2	special AT-rich sequence binding protein 2	212712	1.5396			C=1163; O=31; E=8.3; R=3.74; PValue=1.13e-10; FDR=4.3e-07							TC1300000624.mm.1	Hrh2	histamine receptor H2	15466	-1.11517
	TC0200000927.mm.1	Tbr1	T-box brain gene 1	21375	1.3055			ID	Symbol	Description	EntrezGene.ID	N.FC			TC1200001663.mm.1	Ifrd1	interferon-related developmental regulator 1	15982	-1.15389
	TC0200001781.mm.1	Tyro3	TYRO3 protein tyrosine kinase 3	22174	1.25941			TC0600000482.mm.1	Olfr13	olfactory receptor 13	18310	1.35486			TC1300002290.mm.1	Irx1	Iroquois related homeobox 1 (Drosophila)	16371	1.10404
	TC1400001315.mm.1	Farp1	FERM, RhoGEF (Arhgef) and pleckstrin domain protein 1 (chondrocyte-derived)	223254	1.10573			TC0700003906.mm.1	Olfr68	olfactory receptor 68	18369	1.19925			TC0800001599.mm.1	Itgb1	integrin beta 1 (fibronectin receptor beta)	16412	-1.14535
	TC0500002286.mm.1	Wdr1	WD repeat domain 1	22388	-1.10547			TC1100000950.mm.1	Arrb2	arrestin, beta 2	216869	1.13593			TC1900000439.mm.1	Jak2	Janus kinase 2	16452	-1.1273
	TC1500002183.mm.1	Rnd1	Rho family GTPase 1	223881	1.25109			TC1700002054.mm.1	Olfr93	olfactory receptor 93	258051	-1.27519			TC1100003754.mm.1	Krt36	keratin 36	16673	1.16289
	TC0X00002418.mm.1	Xlr3a	X-linked lymphocyte-regulated 3A	22445	-1.13289			TC1000001656.mm.1	Olfr813	olfactory receptor 813	258252	1.1361			TC1100003704.mm.1	Krt27	keratin 27	16675	1.16991
	TC1800000201.mm.1	Fhod3	formin homology 2 domain containing 3	225288	1.37744			TC0400003402.mm.1	Olfr1337	olfactory receptor 1337	258306	-1.1815			TC1500002261.mm.1	Krt84	keratin 84	16680	1.18718
	TC0200002876.mm.1	Camk1d	calcium/calmodulin-dependent protein kinase ID	227541	-1.15422			TC0700001484.mm.1	Olfr593	olfactory receptor 593	258378	-1.24825			TC1800000155.mm.1	Dsg4	desmoglein 4	16769	1.10303
	TC0200001780.mm.1	Itpka	inositol 1,4,5-trisphosphate 3-kinase A	228550	-1.17058			TC0200001659.mm.1	Olfr1317	olfactory receptor 1317	258440	-1.15849			TC0900001408.mm.1	Lamb2	laminin, beta 2	16779	-1.11883
	TC0200002084.mm.1	Btbd3	BTB (POZ) domain containing 3	228662	-1.11363			TC0200001331.mm.1	Olfr1202	olfactory receptor 1202	258454	1.35058			TC0600000222.mm.1	Lep	leptin	16846	1.13942
	TC0300002820.mm.1	Plppr4	phospholipid phosphatase related 4	229791	-1.13387			TC0900000164.mm.1	Olfr872	olfactory receptor 872	258553	-1.17458			TC0500002927.mm.1	Glmn	glomulin, FKBP associated protein	170823	-1.12095
	TC0700001385.mm.1	Gdpd5	glycerophosphodiester phosphodiesterase domain containing 5	233552	1.1121			TC0900000449.mm.1	Olfr986	olfactory receptor 986	258608	-1.176			TC0700003569.mm.1	Mesp1	mesoderm posterior 1	17292	1.16704
	TC0200001472.mm.1	Lrrc4c	leucine rich repeat containing 4C	241568	1.13179			TC0200000663.mm.1	Olfr344	olfactory receptor 344	258621	1.14807			TC0600000277.mm.1	Mest	mesoderm specific transcript	17294	-1.19871
	TC0400002407.mm.1	Lingo2	leucine rich repeat and Ig domain containing 2	242384	1.11768			TC1700000783.mm.1	Olfr123	olfactory receptor 123	258623	-1.23662			TC0600003335.mm.1	Mgp	matrix Gla protein	17313	-2.35279
	TC0600003168.mm.1	Tigar	Trp53 induced glycolysis repulatory phosphatase	319801	-1.1616			TC1900001151.mm.1	Olfr1424	olfactory receptor 1424	258676	1.23092			TC1700000159.mm.1	Afdn	afadin, adherens junction formation factor	17356	-1.11385
	TC1100003193.mm.1	Rap1gap2	RAP1 GTPase activating protein 2	380711	1.19654			TC1900001159.mm.1	Olfr262	olfactory receptor 262	258683	-1.18097			TC1400000745.mm.1	Mmp14	matrix metallopeptidase 14 (membrane-inserted)	17387	1.20471
	TC0X00002187.mm.1	Frmd7	FERM domain containing 7	385354	-1.15938			TC0700003894.mm.1	Olfr611	olfactory receptor 611	258722	-1.15578			TC1700001827.mm.1	Sik1	salt inducible kinase 1	17691	-1.21507
	TC1900001033.mm.1	Flrt1	fibronectin leucine rich transmembrane protein 1	396184	1.19055			TC1000003193.mm.1	Olfr812	olfactory receptor 812	258791	1.19439			TC1000000150.mm.1	Map7	microtubule-associated protein 7	17761	-1.10086
	TC1300000657.mm.1	Rgs14	regulator of G-protein signaling 14	51791	-1.1988			TC0700001244.mm.1	Olfr295	olfactory receptor 295	258850	1.14303			TC1400000972.mm.1	Nkx3-1	NK-3 transcription factor, locus 1 (Drosophila)	18095	1.13484
	TC0900001367.mm.1	Cacna2d2	calcium channel, voltage-dependent, alpha 2/delta subunit 2	56808	1.25162			TC0900000391.mm.1	Olfr894	olfactory receptor 894	258868	1.13661			TC0100003506.mm.1	Ddr2	discoidin domain receptor family, member 2	18214	-1.20589
	TC1000000937.mm.1	Chst11	carbohydrate sulfotransferase 11	58250	-1.10607			TC0900000373.mm.1	Olfr874	olfactory receptor 874	258882	-1.21151			TC0400003853.mm.1	Pax7	paired box 7	18509	1.14339
	TC0300000118.mm.1	Bhlhe22	basic helix-loop-helix family, member e22	59058	-1.21727			TC0200000665.mm.1	Olfr346	olfactory receptor 346	258940	-1.2133			TC1200000484.mm.1	Pax9	paired box 9	18511	1.14594
	TC0300000494.mm.1	Arhgef26	Rho guanine nucleotide exchange factor (GEF) 26	622434	-1.10339			TC0200000657.mm.1	Olfr338	olfactory receptor 338	258949	-1.27303			TC1000001894.mm.1	Enpp1	ectonucleotide pyrophosphatase/phosphodiesterase 1	18605	-1.23462
	TC1100001397.mm.1	Mmd	monocyte to macrophage differentiation-associated	67468	-1.11822			TC0700002019.mm.1	Olfr539	olfactory receptor 539	258963	-1.18776			TC1300002072.mm.1	Pitx1	paired-like homeodomain transcription factor 1	18740	1.14665
	TC0900000982.mm.1	Pygo1	pygopus 1	72135	-1.1575			TC1000000799.mm.1	Olfr1352	olfactory receptor 1352	259074	1.18583			TC1700000344.mm.1	Pkd1	polycystic kidney disease 1 homolog	18763	-1.18372
	TC0400002800.mm.1	Whrn	whirlin	73750	1.1682			TC0700001467.mm.1	Olfr561	olfactory receptor 561	259096	1.22646			TC0500001026.mm.1	Pkd2	polycystic kidney disease 2	18764	-1.16063
	TC0500000947.mm.1	Prdm8	PR domain containing 8	77630	-1.3131			TC0100001989.mm.1	Trpa1	transient receptor potential cation channel, subfamily A, member 1	277328	-1.13622			TC1000000479.mm.1	Pln	phospholamban	18821	-1.38938
	TC0100000097.mm.1	Rdh10	retinol dehydrogenase 10 (all-trans)	98711	-1.10836			TC0600003288.mm.1	Tas2r136	taste receptor, type 2, member 136	353165	1.12691			TC1700000691.mm.1	Pou5f1	POU domain, class 5, transcription factor 1	18999	1.14176
								TC0600000453.mm.1	Tas2r144	taste receptor, type 2, member 144	387515	-1.18232			TC1900000472.mm.1	Pten	phosphatase and tensin homolog	19211	-1.3046
	Learning							TC0200003949.mm.1	Olfr1082	olfactory receptor 1082	404473	-1.31218			TC0X00002447.mm.1	Flna	filamin, alpha	192176	-1.42301
	ID:GO:0007612							TC0700003895.mm.1	Olfr612	olfactory receptor 612	545985	-1.18646			TC1700001699.mm.1	Dusp1	dual specificity phosphatase 1	19252	-1.36575
	C=141; O=16; E=2.17; R=7.39; PValue=5.41e-10; FDR=2.25e-06							TC0700003974.mm.1	Olfr690	olfactory receptor 690	56860	1.18379			TC0900000950.mm.1	Aldh1a2	aldehyde dehydrogenase family 1, subfamily A2	19378	-1.43876
	ID	Symbol	Description	EntrezGene.ID	B.FC										TC1900001464.mm.1	Rbp4	retinol binding protein 4, plasma	19662	-1.25394
	TC0700003111.mm.1	Gabra5	gamma-aminobutyric acid (GABA) A receptor, subunit alpha 5	110886	-1.20273			Detection of chemical stimulus involved in sensory perception							TC0600000876.mm.1	Reg3a	regenerating islet-derived 3 alpha	19694	1.19601
	TC0700003403.mm.1	Chrna7	cholinergic receptor, nicotinic, alpha polypeptide 7	11441	-1.17929			ID:GO:0050907							TC1200001660.mm.1	Scin	scinderin	20259	1.15458
	TC1100001723.mm.1	Crhr1	corticotropin releasing hormone receptor 1	12921	1.14996			C=1105; O=30; E=7.88; R=3.81; PValue=1.56e-10; FDR=4.3e-07							TC1500000592.mm.1	Scx	scleraxis	20289	1.14552
	TC0500000437.mm.1	Drd5	dopamine receptor D5	13492	-1.25432			ID	Symbol	Description	EntrezGene.ID	N.FC			TC0300000647.mm.1	Sfrp2	secreted frizzled-related protein 2	20319	1.12484
	TC0X00002292.mm.1	Fgf13	fibroblast growth factor 13	14168	-1.10072			TC0600000482.mm.1	Olfr13	olfactory receptor 13	18310	1.35486			TC0500002136.mm.1	Shh	sonic hedgehog	20423	1.12643
	TC0400003275.mm.1	Elavl4	ELAV (embryonic lethal, abnormal vision, Drosophila)-like 4 (Hu antigen D)	15572	1.20254			TC0700003906.mm.1	Olfr68	olfactory receptor 68	18369	1.19925			TC1500001863.mm.1	Sox10	SRY (sex determining region Y)-box 10	20665	1.12636
	TC0400003079.mm.1	Jun	jun proto-oncogene	16476	-1.14329			TC1700002054.mm.1	Olfr93	olfactory receptor 93	258051	-1.27519			TC0500001025.mm.1	Spp1	secreted phosphoprotein 1	20750	-1.21405
	TC0200004383.mm.1	Meis2	Meis homeobox 2	17536	1.30589			TC1000001656.mm.1	Olfr813	olfactory receptor 813	258252	1.1361			TC1600001667.mm.1	Phldb2	pleckstrin homology like domain, family B, member 2	208177	-1.10576
	TC1100003672.mm.1	Neurod2	neurogenic differentiation 2	18013	-1.17071			TC0400003402.mm.1	Olfr1337	olfactory receptor 1337	258306	-1.1815			TC1100003993.mm.1	Fam20a	family with sequence similarity 20, member A	208659	-1.11847
	TC0200002793.mm.1	Ntsr1	neurotensin receptor 1	18216	1.25932			TC0700001484.mm.1	Olfr593	olfactory receptor 593	258378	-1.24825			TC0200005114.mm.1	Sdc4	syndecan 4	20971	-1.10213
	TC0100001338.mm.1	Ptgs2	prostaglandin-endoperoxide synthase 2	19225	-1.2446			TC0200001659.mm.1	Olfr1317	olfactory receptor 1317	258440	-1.15849			TC0800002609.mm.1	Mylk3	myosin light chain kinase 3	213435	1.10856
	TC1300000285.mm.1	Dcdc2a	doublecortin domain containing 2a	195208	-1.15218			TC0200001331.mm.1	Olfr1202	olfactory receptor 1202	258454	1.35058			TC0900002212.mm.1	Tagln	transgelin	21345	-1.43938
	TC0200000927.mm.1	Tbr1	T-box brain gene 1	21375	1.3055			TC0900000164.mm.1	Olfr872	olfactory receptor 872	258553	-1.17458			TC1100001271.mm.1	Hnf1b	HNF1 homeobox B	21410	1.14342
	TC1700001738.mm.1	Grm4	glutamate receptor, metabotropic 4	268934	1.17661			TC0900000449.mm.1	Olfr986	olfactory receptor 986	258608	-1.176			TC0200002672.mm.1	Tfap2c	transcription factor AP-2, gamma	21420	1.13596
	TC1300000657.mm.1	Rgs14	regulator of G-protein signaling 14	51791	-1.1988			TC0200000663.mm.1	Olfr344	olfactory receptor 344	258621	1.14807			TC1100000284.mm.1	Efemp1	epidermal growth factor-containing fibulin-like extracellular matrix protein 1	216616	-1.22282
	TC0300002803.mm.1	Gpr88	G-protein coupled receptor 88	64378	2.34886			TC1700000783.mm.1	Olfr123	olfactory receptor 123	258623	-1.23662			TC1100003529.mm.1	Hlf	hepatic leukemia factor	217082	-1.17823
								TC1900001151.mm.1	Olfr1424	olfactory receptor 1424	258676	1.23092			TC0300000752.mm.1	Thbs3	thrombospondin 3	21827	-1.12325
	Learning or memory							TC1900001159.mm.1	Olfr262	olfactory receptor 262	258683	-1.18097			TC1400000135.mm.1	Thrb	thyroid hormone receptor beta	21834	-1.19191
	ID:GO:0007611							TC0700003894.mm.1	Olfr611	olfactory receptor 611	258722	-1.15578			TC1300001274.mm.1	Ccno	cyclin O	218630	1.17197
	C=225; O=19; E=3.46; R=5.5; PValue=2.06e-09; FDR=5.03e-06							TC1000003193.mm.1	Olfr812	olfactory receptor 812	258791	1.19439			TC1600000368.mm.1	Trp63	transformation related protein 63	22061	1.11042
	ID	Symbol	Description	EntrezGene.ID	B.FC			TC0700001244.mm.1	Olfr295	olfactory receptor 295	258850	1.14303			TC0400004116.mm.1	Trp73	transformation related protein 73	22062	1.16949
	TC0700003111.mm.1	Gabra5	gamma-aminobutyric acid (GABA) A receptor, subunit alpha 5	110886	-1.20273			TC0900000391.mm.1	Olfr894	olfactory receptor 894	258868	1.13661			TC1400002713.mm.1	Sox21	SRY (sex determining region Y)-box 21	223227	1.1145
	TC0700003403.mm.1	Chrna7	cholinergic receptor, nicotinic, alpha polypeptide 7	11441	-1.17929			TC0900000373.mm.1	Olfr874	olfactory receptor 874	258882	-1.21151			TC1400000177.mm.1	Vcl	vinculin	22330	-1.2041
	TC0200002594.mm.1	Cebpb	CCAAT/enhancer binding protein (C/EBP), beta	12608	-1.12617			TC0200000665.mm.1	Olfr346	olfactory receptor 346	258940	-1.2133			TC0200000240.mm.1	Vim	vimentin	22352	-1.16774
	TC1100001723.mm.1	Crhr1	corticotropin releasing hormone receptor 1	12921	1.14996			TC0200000657.mm.1	Olfr338	olfactory receptor 338	258949	-1.27303			TC1100001162.mm.1	Vtn	vitronectin	22370	-1.14098
	TC0500003202.mm.1	Cux2	cut-like homeobox 2	13048	1.30412			TC0700002019.mm.1	Olfr539	olfactory receptor 539	258963	-1.18776			TC1500002156.mm.1	Rapgef3	Rap guanine nucleotide exchange factor (GEF) 3	223864	-1.12371
	TC0500000437.mm.1	Drd5	dopamine receptor D5	13492	-1.25432			TC1000000799.mm.1	Olfr1352	olfactory receptor 1352	259074	1.18583			TC1100000072.mm.1	Xbp1	X-box binding protein 1	22433	-1.1395
	TC0X00002292.mm.1	Fgf13	fibroblast growth factor 13	14168	-1.10072			TC0700001467.mm.1	Olfr561	olfactory receptor 561	259096	1.22646			TC1700002526.mm.1	Xdh	xanthine dehydrogenase	22436	-1.155
	TC0400003275.mm.1	Elavl4	ELAV (embryonic lethal, abnormal vision, Drosophila)-like 4 (Hu antigen D)	15572	1.20254			TC0100001989.mm.1	Trpa1	transient receptor potential cation channel, subfamily A, member 1	277328	-1.13622			TC1700002331.mm.1	Safb2	scaffold attachment factor B2	224902	-1.12561
	TC0400003079.mm.1	Jun	jun proto-oncogene	16476	-1.14329			TC0600003288.mm.1	Tas2r136	taste receptor, type 2, member 136	353165	1.12691			TC0500000425.mm.1	Cytl1	cytokine-like 1	231162	-1.41354
	TC1300000972.mm.1	Mef2c	myocyte enhancer factor 2C	17260	1.57816			TC0600000453.mm.1	Tas2r144	taste receptor, type 2, member 144	387515	-1.18232			TC0500000926.mm.1	Fras1	Fraser extracellular matrix complex subunit 1	231470	-1.23409
	TC0200004383.mm.1	Meis2	Meis homeobox 2	17536	1.30589			TC0200003949.mm.1	Olfr1082	olfactory receptor 1082	404473	-1.31218			TC0900002241.mm.1	Zbtb16	zinc finger and BTB domain containing 16	235320	-1.12544
	TC1100003672.mm.1	Neurod2	neurogenic differentiation 2	18013	-1.17071			TC0700003895.mm.1	Olfr612	olfactory receptor 612	545985	-1.18646			TC0600000964.mm.1	Alms1	Alstrom syndrome 1	236266	-1.10205
	TC0200002793.mm.1	Ntsr1	neurotensin receptor 1	18216	1.25932			TC0700003974.mm.1	Olfr690	olfactory receptor 690	56860	1.18379			TC1500001457.mm.1	Rspo2	R-spondin 2	239405	-1.3638
	TC0100001338.mm.1	Ptgs2	prostaglandin-endoperoxide synthase 2	19225	-1.2446										TC0100000064.mm.1	Sulf1	sulfatase 1	240725	-1.28872
	TC1300000285.mm.1	Dcdc2a	doublecortin domain containing 2a	195208	-1.15218			Detection of chemical stimulus							TC0800002683.mm.1	Rpgrip1l	Rpgrip1-like	244585	-1.1273
	TC0200000927.mm.1	Tbr1	T-box brain gene 1	21375	1.3055			ID:GO:0009593							TC0800002698.mm.1	Ces1a	carboxylesterase 1A	244595	1.14788
	TC1700001738.mm.1	Grm4	glutamate receptor, metabotropic 4	268934	1.17661			C=1130; O=30; E=8.06; R=3.72; PValue=2.67e-10; FDR=5.54e-07							TC1300000568.mm.1	Omd	osteomodulin	27047	-1.58285
	TC1300000657.mm.1	Rgs14	regulator of G-protein signaling 14	51791	-1.1988			ID	Symbol	Description	EntrezGene.ID	N.FC			TC0900002958.mm.1	Cep63	centrosomal protein 63	28135	-1.10045
	TC0300002803.mm.1	Gpr88	G-protein coupled receptor 88	64378	2.34886			TC0600000482.mm.1	Olfr13	olfactory receptor 13	18310	1.35486			TC1400000071.mm.1	Flnb	filamin, beta	286940	-1.19186
								TC0700003906.mm.1	Olfr68	olfactory receptor 68	18369	1.19925			TC0700003597.mm.1	Iqgap1	IQ motif containing GTPase activating protein 1	29875	-1.24389
	Cognition							TC1700002054.mm.1	Olfr93	olfactory receptor 93	258051	-1.27519			TC0700000769.mm.1	Klk14	kallikrein related-peptidase 14	317653	1.1811
	ID:GO:0050890							TC1000001656.mm.1	Olfr813	olfactory receptor 813	258252	1.1361			TC0400002220.mm.1	Tmem67	transmembrane protein 67	329795	-1.13324
	C=253; O=20; E=3.89; R=5.15; PValue=2.43e-09; FDR=5.03e-06							TC0400003402.mm.1	Olfr1337	olfactory receptor 1337	258306	-1.1815			TC1400001499.mm.1	Nr1d2	nuclear receptor subfamily 1, group D, member 2	353187	-1.16048
	ID	Symbol	Description	EntrezGene.ID	B.FC			TC0700001484.mm.1	Olfr593	olfactory receptor 593	258378	-1.24825			TC1000002274.mm.1	Hnrnph3	heterogeneous nuclear ribonucleoprotein H3	432467	-1.18697
	TC0700003111.mm.1	Gabra5	gamma-aminobutyric acid (GABA) A receptor, subunit alpha 5	110886	-1.20273			TC0200001659.mm.1	Olfr1317	olfactory receptor 1317	258440	-1.15849			TC1400002034.mm.1	Sall2	sal-like 2 (Drosophila)	50524	1.14327
	TC0700003403.mm.1	Chrna7	cholinergic receptor, nicotinic, alpha polypeptide 7	11441	-1.17929			TC0200001331.mm.1	Olfr1202	olfactory receptor 1202	258454	1.35058			TC0500000161.mm.1	Magi2	membrane associated guanylate kinase, WW and PDZ domain containing 2	50791	-1.21888
	TC0200002594.mm.1	Cebpb	CCAAT/enhancer binding protein (C/EBP), beta	12608	-1.12617			TC0900000164.mm.1	Olfr872	olfactory receptor 872	258553	-1.17458			TC0300001816.mm.1	Ccdc39	coiled-coil domain containing 39	51938	-1.30667
	TC1100001723.mm.1	Crhr1	corticotropin releasing hormone receptor 1	12921	1.14996			TC0900000449.mm.1	Olfr986	olfactory receptor 986	258608	-1.176			TC1700000526.mm.1	Umodl1	uromodulin-like 1	52020	1.14255
	TC0500003202.mm.1	Cux2	cut-like homeobox 2	13048	1.30412			TC0200000663.mm.1	Olfr344	olfactory receptor 344	258621	1.14807			TC1100001165.mm.1	Ift20	intraflagellar transport 20	55978	-1.1133
	TC0500000437.mm.1	Drd5	dopamine receptor D5	13492	-1.25432			TC1700000783.mm.1	Olfr123	olfactory receptor 123	258623	-1.23662			TC0600002427.mm.1	Tacstd2	tumor-associated calcium signal transducer 2	56753	1.37399
	TC0X00002292.mm.1	Fgf13	fibroblast growth factor 13	14168	-1.10072			TC1900001151.mm.1	Olfr1424	olfactory receptor 1424	258676	1.23092			TC0200004711.mm.1	Mkks	McKusick-Kaufman syndrome	59030	-1.12481
	TC0400003275.mm.1	Elavl4	ELAV (embryonic lethal, abnormal vision, Drosophila)-like 4 (Hu antigen D)	15572	1.20254			TC1900001159.mm.1	Olfr262	olfactory receptor 262	258683	-1.18097			TC1300000566.mm.1	Aspn	asporin	66695	-1.24555
	TC0400003079.mm.1	Jun	jun proto-oncogene	16476	-1.14329			TC0700003894.mm.1	Olfr611	olfactory receptor 611	258722	-1.15578			TC1700000410.mm.1	Luc7l	Luc7-like	66978	-1.11936
	TC1300000972.mm.1	Mef2c	myocyte enhancer factor 2C	17260	1.57816			TC1000003193.mm.1	Olfr812	olfactory receptor 812	258791	1.19439			TC1000000595.mm.1	Pbld2	phenazine biosynthesis-like protein domain containing 2	67307	1.11953
	TC0200004383.mm.1	Meis2	Meis homeobox 2	17536	1.30589			TC0700001244.mm.1	Olfr295	olfactory receptor 295	258850	1.14303			TC0800002725.mm.1	Bbs2	Bardet-Biedl syndrome 2 (human)	67378	-1.19221
	TC1100003672.mm.1	Neurod2	neurogenic differentiation 2	18013	-1.17071			TC0900000391.mm.1	Olfr894	olfactory receptor 894	258868	1.13661			TC1000001207.mm.1	Dusp6	dual specificity phosphatase 6	67603	-1.14878
	TC0200002793.mm.1	Ntsr1	neurotensin receptor 1	18216	1.25932			TC0900000373.mm.1	Olfr874	olfactory receptor 874	258882	-1.21151			TC0500002182.mm.1	Ift172	intraflagellar transport 172	67661	-1.21531
	TC0100001338.mm.1	Ptgs2	prostaglandin-endoperoxide synthase 2	19225	-1.2446			TC0200000665.mm.1	Olfr346	olfactory receptor 346	258940	-1.2133			TC0300002122.mm.1	Ift80	intraflagellar transport 80	68259	-1.13772
	TC1300000285.mm.1	Dcdc2a	doublecortin domain containing 2a	195208	-1.15218			TC0200000657.mm.1	Olfr338	olfactory receptor 338	258949	-1.27303			TC0X00000151.mm.1	Atp6ap2	ATPase, H+ transporting, lysosomal accessory protein 2	70495	-1.12136
	TC0200000927.mm.1	Tbr1	T-box brain gene 1	21375	1.3055			TC0700002019.mm.1	Olfr539	olfactory receptor 539	258963	-1.18776			TC0900001409.mm.1	Usp19	ubiquitin specific peptidase 19	71472	-1.12293
	TC1700001738.mm.1	Grm4	glutamate receptor, metabotropic 4	268934	1.17661			TC1000000799.mm.1	Olfr1352	olfactory receptor 1352	259074	1.18583			TC0900000927.mm.1	Myo1e	myosin IE	71602	-1.16384
	TC1300000657.mm.1	Rgs14	regulator of G-protein signaling 14	51791	-1.1988			TC0700001467.mm.1	Olfr561	olfactory receptor 561	259096	1.22646			TC0700002631.mm.1	Cnfn	cornifelin	72383	1.12299
	TC0X00001425.mm.1	Zcchc16	zinc finger, CCHC domain containing 16	619287	-1.14063			TC0100001989.mm.1	Trpa1	transient receptor potential cation channel, subfamily A, member 1	277328	-1.13622			TC1000001936.mm.1	Rspo3	R-spondin 3	72780	-1.22344
	TC0300002803.mm.1	Gpr88	G-protein coupled receptor 88	64378	2.34886			TC0600003288.mm.1	Tas2r136	taste receptor, type 2, member 136	353165	1.12691			TC1600000693.mm.1	Dppa2	developmental pluripotency associated 2	73703	1.21254
								TC0600000453.mm.1	Tas2r144	taste receptor, type 2, member 144	387515	-1.18232			TC1200000978.mm.1	Ttc8	tetratricopeptide repeat domain 8	76260	-1.16648
	Single-organism behavior							TC0200003949.mm.1	Olfr1082	olfactory receptor 1082	404473	-1.31218			TC0900002791.mm.1	Tbx18	T-box18	76365	-1.16946
	ID:GO:0044708							TC0700003895.mm.1	Olfr612	olfactory receptor 612	545985	-1.18646			TC1600002167.mm.1	Cluap1	clusterin associated protein 1	76779	-1.15045
	C=415; O=25; E=6.37; R=3.92; PValue=6.6e-09; FDR=1.09e-05							TC0700003974.mm.1	Olfr690	olfactory receptor 690	56860	1.18379			TC0300002025.mm.1	Wwtr1	WW domain containing transcription regulator 1	97064	1.11506
	ID	Symbol	Description	EntrezGene.ID	B.FC
	TC0700003111.mm.1	Gabra5	gamma-aminobutyric acid (GABA) A receptor, subunit alpha 5	110886	-1.20273			Sensory perception
	TC0700003403.mm.1	Chrna7	cholinergic receptor, nicotinic, alpha polypeptide 7	11441	-1.17929			ID:GO:0007600							Renal system development
	TC0200003533.mm.1	Cacnb4	calcium channel, voltage-dependent, beta 4 subunit	12298	1.10764			C=1549; O=35; E=11.05; R=3.17; PValue=4.93e-10; FDR=8.19e-07							ID:GO:0072001
	TC0200002594.mm.1	Cebpb	CCAAT/enhancer binding protein (C/EBP), beta	12608	-1.12617			ID	Symbol	Description	EntrezGene.ID	N.FC			C=292; O=39; E=13.98; R=2.79; PValue=6.62e-09; FDR=2.75e-05
	TC1100001723.mm.1	Crhr1	corticotropin releasing hormone receptor 1	12921	1.14996			TC0X00000662.mm.1	Cnga2	cyclic nucleotide gated channel alpha 2	12789	-1.14816			ID	Symbol	Description	EntrezGene.ID	D.FC
	TC0500003202.mm.1	Cux2	cut-like homeobox 2	13048	1.30412			TC0600000482.mm.1	Olfr13	olfactory receptor 13	18310	1.35486			TC0900002307.mm.1	Acat1	acetyl-Coenzyme A acetyltransferase 1	110446	-1.13738
	TC0500000437.mm.1	Drd5	dopamine receptor D5	13492	-1.25432			TC0700003906.mm.1	Olfr68	olfactory receptor 68	18369	1.19925			TC1100001767.mm.1	Ace	angiotensin I converting enzyme (peptidyl-dipeptidase A) 1	11421	-1.49737
	TC1600001427.mm.1	Fgf12	fibroblast growth factor 12	14167	1.16185			TC0400002139.mm.1	Penk	preproenkephalin	18619	1.16425			TC1900001415.mm.1	Acta2	actin, alpha 2, smooth muscle, aorta	11475	-1.72145
	TC0X00002292.mm.1	Fgf13	fibroblast growth factor 13	14168	-1.10072			TC1000000197.mm.1	Taar4	trace amine-associated receptor 4	209513	-1.20185			TC0600002644.mm.1	Anxa4	annexin A4	11746	-1.21687
	TC0400003275.mm.1	Elavl4	ELAV (embryonic lethal, abnormal vision, Drosophila)-like 4 (Hu antigen D)	15572	1.20254			TC1100000950.mm.1	Arrb2	arrestin, beta 2	216869	1.13593			TC0100002894.mm.1	Bcl2	B cell leukemia/lymphoma 2	12043	-1.1028
	TC0400003079.mm.1	Jun	jun proto-oncogene	16476	-1.14329			TC1700002054.mm.1	Olfr93	olfactory receptor 93	258051	-1.27519			TC1300000445.mm.1	Bmp6	bone morphogenetic protein 6	12161	-1.15274
	TC1500000331.mm.1	Oxr1	oxidation resistance 1	170719	1.1284			TC1000001656.mm.1	Olfr813	olfactory receptor 813	258252	1.1361			TC0200005281.mm.1	Bmp7	bone morphogenetic protein 7	12162	-1.34203
	TC1300000972.mm.1	Mef2c	myocyte enhancer factor 2C	17260	1.57816			TC0400003402.mm.1	Olfr1337	olfactory receptor 1337	258306	-1.1815			TC0100001882.mm.1	Cd34	CD34 antigen	12490	-1.14024
	TC0200004383.mm.1	Meis2	Meis homeobox 2	17536	1.30589			TC0700001484.mm.1	Olfr593	olfactory receptor 593	258378	-1.24825			TC1000001189.mm.1	Dcn	decorin	13179	-1.81407
	TC1100003672.mm.1	Neurod2	neurogenic differentiation 2	18013	-1.17071			TC0200001659.mm.1	Olfr1317	olfactory receptor 1317	258440	-1.15849			TC0800001654.mm.1	Efnb2	ephrin B2	13642	-1.31357
	TC0300002223.mm.1	Npy2r	neuropeptide Y receptor Y2	18167	-1.30075			TC0200001331.mm.1	Olfr1202	olfactory receptor 1202	258454	1.35058			TC0600002285.mm.1	Hoxa11	homeobox A11	15396	1.16742
	TC0200002793.mm.1	Ntsr1	neurotensin receptor 1	18216	1.25932			TC0900000164.mm.1	Olfr872	olfactory receptor 872	258553	-1.17458			TC1300002290.mm.1	Irx1	Iroquois related homeobox 1 (Drosophila)	16371	1.10404
	TC0100001338.mm.1	Ptgs2	prostaglandin-endoperoxide synthase 2	19225	-1.2446			TC0900000449.mm.1	Olfr986	olfactory receptor 986	258608	-1.176			TC0900001408.mm.1	Lamb2	laminin, beta 2	16779	-1.11883
	TC1300000285.mm.1	Dcdc2a	doublecortin domain containing 2a	195208	-1.15218			TC0200000663.mm.1	Olfr344	olfactory receptor 344	258621	1.14807			TC1300000087.mm.1	Nid1	nidogen 1	18073	-1.21698
	TC0200003401.mm.1	Strbp	spermatid perinuclear RNA binding protein	20744	1.12624			TC1700000783.mm.1	Olfr123	olfactory receptor 123	258623	-1.23662			TC1400000972.mm.1	Nkx3-1	NK-3 transcription factor, locus 1 (Drosophila)	18095	1.13484
	TC0200000927.mm.1	Tbr1	T-box brain gene 1	21375	1.3055			TC1900001151.mm.1	Olfr1424	olfactory receptor 1424	258676	1.23092			TC1700000344.mm.1	Pkd1	polycystic kidney disease 1 homolog	18763	-1.18372
	TC0500002268.mm.1	Wfs1	Wolfram syndrome 1 homolog (human)	22393	1.15125			TC1900001159.mm.1	Olfr262	olfactory receptor 262	258683	-1.18097			TC0500001026.mm.1	Pkd2	polycystic kidney disease 2	18764	-1.16063
	TC1700001738.mm.1	Grm4	glutamate receptor, metabotropic 4	268934	1.17661			TC0700003894.mm.1	Olfr611	olfactory receptor 611	258722	-1.15578			TC0900000950.mm.1	Aldh1a2	aldehyde dehydrogenase family 1, subfamily A2	19378	-1.43876
	TC1300000657.mm.1	Rgs14	regulator of G-protein signaling 14	51791	-1.1988			TC1000003193.mm.1	Olfr812	olfactory receptor 812	258791	1.19439			TC1900001464.mm.1	Rbp4	retinol binding protein 4, plasma	19662	-1.25394
	TC0300002803.mm.1	Gpr88	G-protein coupled receptor 88	64378	2.34886			TC0700001244.mm.1	Olfr295	olfactory receptor 295	258850	1.14303			TC0500002136.mm.1	Shh	sonic hedgehog	20423	1.12643
								TC0900000391.mm.1	Olfr894	olfactory receptor 894	258868	1.13661			TC1500001088.mm.1	Tns2	tensin 2	209039	-1.17283
	Modulation of synaptic transmission							TC0900000373.mm.1	Olfr874	olfactory receptor 874	258882	-1.21151			TC0200005114.mm.1	Sdc4	syndecan 4	20971	-1.10213
	ID:GO:0050804							TC0200000665.mm.1	Olfr346	olfactory receptor 346	258940	-1.2133			TC1100001271.mm.1	Hnf1b	HNF1 homeobox B	21410	1.14342
	C=273; O=20; E=4.19; R=4.77; PValue=8.94e-09; FDR=1.16e-05							TC0200000657.mm.1	Olfr338	olfactory receptor 338	258949	-1.27303			TC1600000368.mm.1	Trp63	transformation related protein 63	22061	1.11042
	ID	Symbol	Description	EntrezGene.ID	B.FC			TC0700002019.mm.1	Olfr539	olfactory receptor 539	258963	-1.18776			TC0500000926.mm.1	Fras1	Fraser extracellular matrix complex subunit 1	231470	-1.23409
	TC0500001944.mm.1	Grm3	glutamate receptor, metabotropic 3	108069	1.19797			TC1000000799.mm.1	Olfr1352	olfactory receptor 1352	259074	1.18583			TC0900002241.mm.1	Zbtb16	zinc finger and BTB domain containing 16	235320	-1.12544
	TC0700003403.mm.1	Chrna7	cholinergic receptor, nicotinic, alpha polypeptide 7	11441	-1.17929			TC0700001467.mm.1	Olfr561	olfactory receptor 561	259096	1.22646			TC0100000064.mm.1	Sulf1	sulfatase 1	240725	-1.28872
	TC1300000625.mm.1	Cplx2	complexin 2	12890	-1.13075			TC0100001989.mm.1	Trpa1	transient receptor potential cation channel, subfamily A, member 1	277328	-1.13622			TC0800002683.mm.1	Rpgrip1l	Rpgrip1-like	244585	-1.1273
	TC1100001723.mm.1	Crhr1	corticotropin releasing hormone receptor 1	12921	1.14996			TC0600003288.mm.1	Tas2r136	taste receptor, type 2, member 136	353165	1.12691			TC0700003597.mm.1	Iqgap1	IQ motif containing GTPase activating protein 1	29875	-1.24389
	TC0500003202.mm.1	Cux2	cut-like homeobox 2	13048	1.30412			TC0700000327.mm.1	Vmn1r123	vomeronasal 1 receptor 123	384695	1.14568			TC0500000161.mm.1	Magi2	membrane associated guanylate kinase, WW and PDZ domain containing 2	50791	-1.21888
	TC0500000437.mm.1	Drd5	dopamine receptor D5	13492	-1.25432			TC0600000453.mm.1	Tas2r144	taste receptor, type 2, member 144	387515	-1.18232			TC1100001165.mm.1	Ift20	intraflagellar transport 20	55978	-1.1133
	TC1300000972.mm.1	Mef2c	myocyte enhancer factor 2C	17260	1.57816			TC0200003949.mm.1	Olfr1082	olfactory receptor 1082	404473	-1.31218			TC0600002427.mm.1	Tacstd2	tumor-associated calcium signal transducer 2	56753	1.37399
	TC1100003672.mm.1	Neurod2	neurogenic differentiation 2	18013	-1.17071			TC0700003895.mm.1	Olfr612	olfactory receptor 612	545985	-1.18646			TC1500000897.mm.1	Lrrk2	leucine-rich repeat kinase 2	66725	-1.15948
	TC0300002223.mm.1	Npy2r	neuropeptide Y receptor Y2	18167	-1.30075			TC0700003974.mm.1	Olfr690	olfactory receptor 690	56860	1.18379			TC0900000313.mm.1	Kirrel3	kin of IRRE like 3 (Drosophila)	67703	-1.10314
	TC0200002793.mm.1	Ntsr1	neurotensin receptor 1	18216	1.25932										TC0900002532.mm.1	Aph1c	aph1 homolog C, gamma secretase subunit	68318	-1.1014
	TC0100001338.mm.1	Ptgs2	prostaglandin-endoperoxide synthase 2	19225	-1.2446			Detection of stimulus							TC0900000927.mm.1	Myo1e	myosin IE	71602	-1.16384
	TC0900002656.mm.1	Unc13c	unc-13 homolog C (C. elegans)	208898	1.46567			ID:GO:0051606							TC1200000978.mm.1	Ttc8	tetratricopeptide repeat domain 8	76260	-1.16648
	TC0200001780.mm.1	Itpka	inositol 1,4,5-trisphosphate 3-kinase A	228550	-1.17058			C=1246; O=31; E=8.89; R=3.49; PValue=6.2e-10; FDR=8.58e-07							TC0900002791.mm.1	Tbx18	T-box18	76365	-1.16946
	TC0900000259.mm.1	Igsf9b	immunoglobulin superfamily, member 9B	235086	1.30099			ID	Symbol	Description	EntrezGene.ID	N.FC			TC0300002025.mm.1	Wwtr1	WW domain containing transcription regulator 1	97064	1.11506
	TC0900002375.mm.1	Cplx3	complexin 3	235415	1.22298			TC0600000482.mm.1	Olfr13	olfactory receptor 13	18310	1.35486
	TC0400001359.mm.1	Rims3	regulating synaptic membrane exocytosis 3	242662	1.30409			TC0700003906.mm.1	Olfr68	olfactory receptor 68	18369	1.19925			Urogenital system development
	TC1700001738.mm.1	Grm4	glutamate receptor, metabotropic 4	268934	1.17661			TC1100000950.mm.1	Arrb2	arrestin, beta 2	216869	1.13593			ID:GO:0001655
	TC1300000657.mm.1	Rgs14	regulator of G-protein signaling 14	51791	-1.1988			TC1700002054.mm.1	Olfr93	olfactory receptor 93	258051	-1.27519			C=331; O=40; E=15.85; R=2.52; PValue=7.16e-08; FDR=1.98e-04
	TC0900001367.mm.1	Cacna2d2	calcium channel, voltage-dependent, alpha 2/delta subunit 2	56808	1.25162			TC1000001656.mm.1	Olfr813	olfactory receptor 813	258252	1.1361			ID	Symbol	Description	EntrezGene.ID	D.FC
	TC0300002709.mm.1	Kcnc4	potassium voltage gated channel, Shaw-related subfamily, member 4	99738	1.1598			TC0400003402.mm.1	Olfr1337	olfactory receptor 1337	258306	-1.1815			TC0900002307.mm.1	Acat1	acetyl-Coenzyme A acetyltransferase 1	110446	-1.13738
								TC0700001484.mm.1	Olfr593	olfactory receptor 593	258378	-1.24825			TC1100001767.mm.1	Ace	angiotensin I converting enzyme (peptidyl-dipeptidase A) 1	11421	-1.49737
	chemical synaptic transmission							TC0200001659.mm.1	Olfr1317	olfactory receptor 1317	258440	-1.15849			TC1900001415.mm.1	Acta2	actin, alpha 2, smooth muscle, aorta	11475	-1.72145
	ID:GO:0007268							TC0200001331.mm.1	Olfr1202	olfactory receptor 1202	258454	1.35058			TC0600002644.mm.1	Anxa4	annexin A4	11746	-1.21687
	C=530; O=28; E=8.14; R=3.44; PValue=1.39e-08; FDR=1.16e-05							TC0900000164.mm.1	Olfr872	olfactory receptor 872	258553	-1.17458			TC0100002894.mm.1	Bcl2	B cell leukemia/lymphoma 2	12043	-1.1028
	ID	Symbol	Description	EntrezGene.ID	B.FC			TC0900000449.mm.1	Olfr986	olfactory receptor 986	258608	-1.176			TC1300000445.mm.1	Bmp6	bone morphogenetic protein 6	12161	-1.15274
	TC0500001944.mm.1	Grm3	glutamate receptor, metabotropic 3	108069	1.19797			TC0200000663.mm.1	Olfr344	olfactory receptor 344	258621	1.14807			TC0200005281.mm.1	Bmp7	bone morphogenetic protein 7	12162	-1.34203
	TC0700003111.mm.1	Gabra5	gamma-aminobutyric acid (GABA) A receptor, subunit alpha 5	110886	-1.20273			TC1700000783.mm.1	Olfr123	olfactory receptor 123	258623	-1.23662			TC0100001882.mm.1	Cd34	CD34 antigen	12490	-1.14024
	TC0700003403.mm.1	Chrna7	cholinergic receptor, nicotinic, alpha polypeptide 7	11441	-1.17929			TC1900001151.mm.1	Olfr1424	olfactory receptor 1424	258676	1.23092			TC1000001189.mm.1	Dcn	decorin	13179	-1.81407
	TC0200003533.mm.1	Cacnb4	calcium channel, voltage-dependent, beta 4 subunit	12298	1.10764			TC1900001159.mm.1	Olfr262	olfactory receptor 262	258683	-1.18097			TC0800001654.mm.1	Efnb2	ephrin B2	13642	-1.31357
	TC1300000625.mm.1	Cplx2	complexin 2	12890	-1.13075			TC0700003894.mm.1	Olfr611	olfactory receptor 611	258722	-1.15578			TC0600002285.mm.1	Hoxa11	homeobox A11	15396	1.16742
	TC1100001723.mm.1	Crhr1	corticotropin releasing hormone receptor 1	12921	1.14996			TC1000003193.mm.1	Olfr812	olfactory receptor 812	258791	1.19439			TC1300002290.mm.1	Irx1	Iroquois related homeobox 1 (Drosophila)	16371	1.10404
	TC0500003202.mm.1	Cux2	cut-like homeobox 2	13048	1.30412			TC0700001244.mm.1	Olfr295	olfactory receptor 295	258850	1.14303			TC0900001408.mm.1	Lamb2	laminin, beta 2	16779	-1.11883
	TC1600000415.mm.1	Dlg1	discs, large homolog 1 (Drosophila)	13383	1.12679			TC0900000391.mm.1	Olfr894	olfactory receptor 894	258868	1.13661			TC1300000087.mm.1	Nid1	nidogen 1	18073	-1.21698
	TC0500000437.mm.1	Drd5	dopamine receptor D5	13492	-1.25432			TC0900000373.mm.1	Olfr874	olfactory receptor 874	258882	-1.21151			TC1400000972.mm.1	Nkx3-1	NK-3 transcription factor, locus 1 (Drosophila)	18095	1.13484
	TC1600001427.mm.1	Fgf12	fibroblast growth factor 12	14167	1.16185			TC0200000665.mm.1	Olfr346	olfactory receptor 346	258940	-1.2133			TC1700000344.mm.1	Pkd1	polycystic kidney disease 1 homolog	18763	-1.18372
	TC1800000641.mm.1	Htr4	5 hydroxytryptamine (serotonin) receptor 4	15562	-1.18725			TC0200000657.mm.1	Olfr338	olfactory receptor 338	258949	-1.27303			TC0500001026.mm.1	Pkd2	polycystic kidney disease 2	18764	-1.16063
	TC1300000972.mm.1	Mef2c	myocyte enhancer factor 2C	17260	1.57816			TC0700002019.mm.1	Olfr539	olfactory receptor 539	258963	-1.18776			TC1900000472.mm.1	Pten	phosphatase and tensin homolog	19211	-1.3046
	TC1100003672.mm.1	Neurod2	neurogenic differentiation 2	18013	-1.17071			TC1000000799.mm.1	Olfr1352	olfactory receptor 1352	259074	1.18583			TC0900000950.mm.1	Aldh1a2	aldehyde dehydrogenase family 1, subfamily A2	19378	-1.43876
	TC0300002223.mm.1	Npy2r	neuropeptide Y receptor Y2	18167	-1.30075			TC0700001467.mm.1	Olfr561	olfactory receptor 561	259096	1.22646			TC1900001464.mm.1	Rbp4	retinol binding protein 4, plasma	19662	-1.25394
	TC0200002793.mm.1	Ntsr1	neurotensin receptor 1	18216	1.25932			TC0100001989.mm.1	Trpa1	transient receptor potential cation channel, subfamily A, member 1	277328	-1.13622			TC0500002136.mm.1	Shh	sonic hedgehog	20423	1.12643
	TC0100001338.mm.1	Ptgs2	prostaglandin-endoperoxide synthase 2	19225	-1.2446			TC0600003288.mm.1	Tas2r136	taste receptor, type 2, member 136	353165	1.12691			TC1500001088.mm.1	Tns2	tensin 2	209039	-1.17283
	TC0900002656.mm.1	Unc13c	unc-13 homolog C (C. elegans)	208898	1.46567			TC0600000453.mm.1	Tas2r144	taste receptor, type 2, member 144	387515	-1.18232			TC0200005114.mm.1	Sdc4	syndecan 4	20971	-1.10213
	TC0200001625.mm.1	Lin7c	lin-7 homolog C (C. elegans)	22343	-1.15718			TC0200003949.mm.1	Olfr1082	olfactory receptor 1082	404473	-1.31218			TC1100001271.mm.1	Hnf1b	HNF1 homeobox B	21410	1.14342
	TC0200001780.mm.1	Itpka	inositol 1,4,5-trisphosphate 3-kinase A	228550	-1.17058			TC0700003895.mm.1	Olfr612	olfactory receptor 612	545985	-1.18646			TC1600000368.mm.1	Trp63	transformation related protein 63	22061	1.11042
	TC0900000259.mm.1	Igsf9b	immunoglobulin superfamily, member 9B	235086	1.30099			TC0700003974.mm.1	Olfr690	olfactory receptor 690	56860	1.18379			TC0500000926.mm.1	Fras1	Fraser extracellular matrix complex subunit 1	231470	-1.23409
	TC0900002375.mm.1	Cplx3	complexin 3	235415	1.22298										TC0900002241.mm.1	Zbtb16	zinc finger and BTB domain containing 16	235320	-1.12544
	TC0400001359.mm.1	Rims3	regulating synaptic membrane exocytosis 3	242662	1.30409			Sensory perception of smell							TC0100000064.mm.1	Sulf1	sulfatase 1	240725	-1.28872
	TC1700001738.mm.1	Grm4	glutamate receptor, metabotropic 4	268934	1.17661			ID:GO:0007608							TC0800002683.mm.1	Rpgrip1l	Rpgrip1-like	244585	-1.1273
	TC1300000657.mm.1	Rgs14	regulator of G-protein signaling 14	51791	-1.1988			C=1080; O=28; E=7.71; R=3.63; PValue=2.02e-09; FDR=2.39e-06							TC0700003597.mm.1	Iqgap1	IQ motif containing GTPase activating protein 1	29875	-1.24389
	TC0400000039.mm.1	Sdcbp	syndecan binding protein	53378	-1.12245			ID	Symbol	Description	EntrezGene.ID	N.FC			TC0500000161.mm.1	Magi2	membrane associated guanylate kinase, WW and PDZ domain containing 2	50791	-1.21888
	TC0900001367.mm.1	Cacna2d2	calcium channel, voltage-dependent, alpha 2/delta subunit 2	56808	1.25162			TC0X00000662.mm.1	Cnga2	cyclic nucleotide gated channel alpha 2	12789	-1.14816			TC1100001165.mm.1	Ift20	intraflagellar transport 20	55978	-1.1133
	TC0900000885.mm.1	C2cd4b	C2 calcium-dependent domain containing 4B	75697	-1.22285			TC0600000482.mm.1	Olfr13	olfactory receptor 13	18310	1.35486			TC0600002427.mm.1	Tacstd2	tumor-associated calcium signal transducer 2	56753	1.37399
	TC0300002709.mm.1	Kcnc4	potassium voltage gated channel, Shaw-related subfamily, member 4	99738	1.1598			TC0700003906.mm.1	Olfr68	olfactory receptor 68	18369	1.19925			TC1500000897.mm.1	Lrrk2	leucine-rich repeat kinase 2	66725	-1.15948
								TC1700002054.mm.1	Olfr93	olfactory receptor 93	258051	-1.27519			TC0900000313.mm.1	Kirrel3	kin of IRRE like 3 (Drosophila)	67703	-1.10314
	Anterograde trans-synaptic signaling							TC1000001656.mm.1	Olfr813	olfactory receptor 813	258252	1.1361			TC0900002532.mm.1	Aph1c	aph1 homolog C, gamma secretase subunit	68318	-1.1014
	ID:GO:0098916							TC0400003402.mm.1	Olfr1337	olfactory receptor 1337	258306	-1.1815			TC0900000927.mm.1	Myo1e	myosin IE	71602	-1.16384
	C=530; O=28; E=8.14; R=3.44; PValue=1.39e-08; FDR=1.16e-05							TC0700001484.mm.1	Olfr593	olfactory receptor 593	258378	-1.24825			TC1200000978.mm.1	Ttc8	tetratricopeptide repeat domain 8	76260	-1.16648
	ID	Symbol	Description	EntrezGene.ID	B.FC			TC0200001659.mm.1	Olfr1317	olfactory receptor 1317	258440	-1.15849			TC0900002791.mm.1	Tbx18	T-box18	76365	-1.16946
	TC0500001944.mm.1	Grm3	glutamate receptor, metabotropic 3	108069	1.19797			TC0200001331.mm.1	Olfr1202	olfactory receptor 1202	258454	1.35058			TC0300002025.mm.1	Wwtr1	WW domain containing transcription regulator 1	97064	1.11506
	TC0700003111.mm.1	Gabra5	gamma-aminobutyric acid (GABA) A receptor, subunit alpha 5	110886	-1.20273			TC0900000164.mm.1	Olfr872	olfactory receptor 872	258553	-1.17458
	TC0700003403.mm.1	Chrna7	cholinergic receptor, nicotinic, alpha polypeptide 7	11441	-1.17929			TC0900000449.mm.1	Olfr986	olfactory receptor 986	258608	-1.176			kidney development
	TC0200003533.mm.1	Cacnb4	calcium channel, voltage-dependent, beta 4 subunit	12298	1.10764			TC0200000663.mm.1	Olfr344	olfactory receptor 344	258621	1.14807			ID:GO:0001822
	TC1300000625.mm.1	Cplx2	complexin 2	12890	-1.13075			TC1700000783.mm.1	Olfr123	olfactory receptor 123	258623	-1.23662			C=275; O=35; E=13.17; R=2.66; PValue=1.32e-07; FDR=2.75e-04
	TC1100001723.mm.1	Crhr1	corticotropin releasing hormone receptor 1	12921	1.14996			TC1900001151.mm.1	Olfr1424	olfactory receptor 1424	258676	1.23092			ID	Symbol	Description	EntrezGene.ID	D.FC
	TC0500003202.mm.1	Cux2	cut-like homeobox 2	13048	1.30412			TC1900001159.mm.1	Olfr262	olfactory receptor 262	258683	-1.18097			TC0900002307.mm.1	Acat1	acetyl-Coenzyme A acetyltransferase 1	110446	-1.13738
	TC1600000415.mm.1	Dlg1	discs, large homolog 1 (Drosophila)	13383	1.12679			TC0700003894.mm.1	Olfr611	olfactory receptor 611	258722	-1.15578			TC1100001767.mm.1	Ace	angiotensin I converting enzyme (peptidyl-dipeptidase A) 1	11421	-1.49737
	TC0500000437.mm.1	Drd5	dopamine receptor D5	13492	-1.25432			TC1000003193.mm.1	Olfr812	olfactory receptor 812	258791	1.19439			TC1900001415.mm.1	Acta2	actin, alpha 2, smooth muscle, aorta	11475	-1.72145
	TC1600001427.mm.1	Fgf12	fibroblast growth factor 12	14167	1.16185			TC0700001244.mm.1	Olfr295	olfactory receptor 295	258850	1.14303			TC0600002644.mm.1	Anxa4	annexin A4	11746	-1.21687
	TC1800000641.mm.1	Htr4	5 hydroxytryptamine (serotonin) receptor 4	15562	-1.18725			TC0900000391.mm.1	Olfr894	olfactory receptor 894	258868	1.13661			TC0100002894.mm.1	Bcl2	B cell leukemia/lymphoma 2	12043	-1.1028
	TC1300000972.mm.1	Mef2c	myocyte enhancer factor 2C	17260	1.57816			TC0900000373.mm.1	Olfr874	olfactory receptor 874	258882	-1.21151			TC1300000445.mm.1	Bmp6	bone morphogenetic protein 6	12161	-1.15274
	TC1100003672.mm.1	Neurod2	neurogenic differentiation 2	18013	-1.17071			TC0200000665.mm.1	Olfr346	olfactory receptor 346	258940	-1.2133			TC0200005281.mm.1	Bmp7	bone morphogenetic protein 7	12162	-1.34203
	TC0300002223.mm.1	Npy2r	neuropeptide Y receptor Y2	18167	-1.30075			TC0200000657.mm.1	Olfr338	olfactory receptor 338	258949	-1.27303			TC0100001882.mm.1	Cd34	CD34 antigen	12490	-1.14024
	TC0200002793.mm.1	Ntsr1	neurotensin receptor 1	18216	1.25932			TC0700002019.mm.1	Olfr539	olfactory receptor 539	258963	-1.18776			TC1000001189.mm.1	Dcn	decorin	13179	-1.81407
	TC0100001338.mm.1	Ptgs2	prostaglandin-endoperoxide synthase 2	19225	-1.2446			TC1000000799.mm.1	Olfr1352	olfactory receptor 1352	259074	1.18583			TC0800001654.mm.1	Efnb2	ephrin B2	13642	-1.31357
	TC0900002656.mm.1	Unc13c	unc-13 homolog C (C. elegans)	208898	1.46567			TC0700001467.mm.1	Olfr561	olfactory receptor 561	259096	1.22646			TC0600002285.mm.1	Hoxa11	homeobox A11	15396	1.16742
	TC0200001625.mm.1	Lin7c	lin-7 homolog C (C. elegans)	22343	-1.15718			TC0200003949.mm.1	Olfr1082	olfactory receptor 1082	404473	-1.31218			TC1300002290.mm.1	Irx1	Iroquois related homeobox 1 (Drosophila)	16371	1.10404
	TC0200001780.mm.1	Itpka	inositol 1,4,5-trisphosphate 3-kinase A	228550	-1.17058			TC0700003895.mm.1	Olfr612	olfactory receptor 612	545985	-1.18646			TC0900001408.mm.1	Lamb2	laminin, beta 2	16779	-1.11883
	TC0900000259.mm.1	Igsf9b	immunoglobulin superfamily, member 9B	235086	1.30099			TC0700003974.mm.1	Olfr690	olfactory receptor 690	56860	1.18379			TC1300000087.mm.1	Nid1	nidogen 1	18073	-1.21698
	TC0900002375.mm.1	Cplx3	complexin 3	235415	1.22298										TC1400000972.mm.1	Nkx3-1	NK-3 transcription factor, locus 1 (Drosophila)	18095	1.13484
	TC0400001359.mm.1	Rims3	regulating synaptic membrane exocytosis 3	242662	1.30409			Detection of chemical stimulus involved in sensory perception of smell							TC1700000344.mm.1	Pkd1	polycystic kidney disease 1 homolog	18763	-1.18372
	TC1700001738.mm.1	Grm4	glutamate receptor, metabotropic 4	268934	1.17661			ID:GO:0050911							TC0500001026.mm.1	Pkd2	polycystic kidney disease 2	18764	-1.16063
	TC1300000657.mm.1	Rgs14	regulator of G-protein signaling 14	51791	-1.1988			C=1051; O=27; E=7.5; R=3.6; PValue=5.04e-09; FDR=5.23e-06							TC0900000950.mm.1	Aldh1a2	aldehyde dehydrogenase family 1, subfamily A2	19378	-1.43876
	TC0400000039.mm.1	Sdcbp	syndecan binding protein	53378	-1.12245			ID	Symbol	Description	EntrezGene.ID	N.FC			TC0500002136.mm.1	Shh	sonic hedgehog	20423	1.12643
	TC0900001367.mm.1	Cacna2d2	calcium channel, voltage-dependent, alpha 2/delta subunit 2	56808	1.25162			TC0600000482.mm.1	Olfr13	olfactory receptor 13	18310	1.35486			TC1500001088.mm.1	Tns2	tensin 2	209039	-1.17283
	TC0900000885.mm.1	C2cd4b	C2 calcium-dependent domain containing 4B	75697	-1.22285			TC0700003906.mm.1	Olfr68	olfactory receptor 68	18369	1.19925			TC0200005114.mm.1	Sdc4	syndecan 4	20971	-1.10213
	TC0300002709.mm.1	Kcnc4	potassium voltage gated channel, Shaw-related subfamily, member 4	99738	1.1598			TC1700002054.mm.1	Olfr93	olfactory receptor 93	258051	-1.27519			TC1100001271.mm.1	Hnf1b	HNF1 homeobox B	21410	1.14342
								TC1000001656.mm.1	Olfr813	olfactory receptor 813	258252	1.1361			TC0500000926.mm.1	Fras1	Fraser extracellular matrix complex subunit 1	231470	-1.23409
	Synaptic signaling							TC0400003402.mm.1	Olfr1337	olfactory receptor 1337	258306	-1.1815			TC0900002241.mm.1	Zbtb16	zinc finger and BTB domain containing 16	235320	-1.12544
	ID:GO:0099536							TC0700001484.mm.1	Olfr593	olfactory receptor 593	258378	-1.24825			TC0100000064.mm.1	Sulf1	sulfatase 1	240725	-1.28872
	C=530; O=28; E=8.14; R=3.44; PValue=1.39e-08; FDR=1.16e-05							TC0200001659.mm.1	Olfr1317	olfactory receptor 1317	258440	-1.15849			TC0800002683.mm.1	Rpgrip1l	Rpgrip1-like	244585	-1.1273
	ID	Symbol	Description	EntrezGene.ID	B.FC			TC0200001331.mm.1	Olfr1202	olfactory receptor 1202	258454	1.35058			TC0700003597.mm.1	Iqgap1	IQ motif containing GTPase activating protein 1	29875	-1.24389
	TC0500001944.mm.1	Grm3	glutamate receptor, metabotropic 3	108069	1.19797			TC0900000164.mm.1	Olfr872	olfactory receptor 872	258553	-1.17458			TC0500000161.mm.1	Magi2	membrane associated guanylate kinase, WW and PDZ domain containing 2	50791	-1.21888
	TC0700003111.mm.1	Gabra5	gamma-aminobutyric acid (GABA) A receptor, subunit alpha 5	110886	-1.20273			TC0900000449.mm.1	Olfr986	olfactory receptor 986	258608	-1.176			TC1100001165.mm.1	Ift20	intraflagellar transport 20	55978	-1.1133
	TC0700003403.mm.1	Chrna7	cholinergic receptor, nicotinic, alpha polypeptide 7	11441	-1.17929			TC0200000663.mm.1	Olfr344	olfactory receptor 344	258621	1.14807			TC0600002427.mm.1	Tacstd2	tumor-associated calcium signal transducer 2	56753	1.37399
	TC0200003533.mm.1	Cacnb4	calcium channel, voltage-dependent, beta 4 subunit	12298	1.10764			TC1700000783.mm.1	Olfr123	olfactory receptor 123	258623	-1.23662			TC1500000897.mm.1	Lrrk2	leucine-rich repeat kinase 2	66725	-1.15948
	TC1300000625.mm.1	Cplx2	complexin 2	12890	-1.13075			TC1900001151.mm.1	Olfr1424	olfactory receptor 1424	258676	1.23092			TC0900000313.mm.1	Kirrel3	kin of IRRE like 3 (Drosophila)	67703	-1.10314
	TC1100001723.mm.1	Crhr1	corticotropin releasing hormone receptor 1	12921	1.14996			TC1900001159.mm.1	Olfr262	olfactory receptor 262	258683	-1.18097			TC0900002532.mm.1	Aph1c	aph1 homolog C, gamma secretase subunit	68318	-1.1014
	TC0500003202.mm.1	Cux2	cut-like homeobox 2	13048	1.30412			TC0700003894.mm.1	Olfr611	olfactory receptor 611	258722	-1.15578			TC0900000927.mm.1	Myo1e	myosin IE	71602	-1.16384
	TC1600000415.mm.1	Dlg1	discs, large homolog 1 (Drosophila)	13383	1.12679			TC1000003193.mm.1	Olfr812	olfactory receptor 812	258791	1.19439			TC0300002025.mm.1	Wwtr1	WW domain containing transcription regulator 1	97064	1.11506
	TC0500000437.mm.1	Drd5	dopamine receptor D5	13492	-1.25432			TC0700001244.mm.1	Olfr295	olfactory receptor 295	258850	1.14303
	TC1600001427.mm.1	Fgf12	fibroblast growth factor 12	14167	1.16185			TC0900000391.mm.1	Olfr894	olfactory receptor 894	258868	1.13661			Cell adhesion
	TC1800000641.mm.1	Htr4	5 hydroxytryptamine (serotonin) receptor 4	15562	-1.18725			TC0900000373.mm.1	Olfr874	olfactory receptor 874	258882	-1.21151			ID:GO:0007155
	TC1300000972.mm.1	Mef2c	myocyte enhancer factor 2C	17260	1.57816			TC0200000665.mm.1	Olfr346	olfactory receptor 346	258940	-1.2133			C=1456; O=113; E=69.71; R=1.62; PValue=1.7e-07; FDR=2.82e-04
	TC1100003672.mm.1	Neurod2	neurogenic differentiation 2	18013	-1.17071			TC0200000657.mm.1	Olfr338	olfactory receptor 338	258949	-1.27303			ID	Symbol	Description	EntrezGene.ID	D.FC
	TC0300002223.mm.1	Npy2r	neuropeptide Y receptor Y2	18167	-1.30075			TC0700002019.mm.1	Olfr539	olfactory receptor 539	258963	-1.18776			TC0700000239.mm.1	Prkd2	protein kinase D2	101540	-1.10335
	TC0200002793.mm.1	Ntsr1	neurotensin receptor 1	18216	1.25932			TC1000000799.mm.1	Olfr1352	olfactory receptor 1352	259074	1.18583			TC1700001774.mm.1	Stk38	serine/threonine kinase 38	106504	-1.15978
	TC0100001338.mm.1	Ptgs2	prostaglandin-endoperoxide synthase 2	19225	-1.2446			TC0700001467.mm.1	Olfr561	olfactory receptor 561	259096	1.22646			TC1300002717.mm.1	Itga1	integrin alpha 1	109700	-1.12786
	TC0900002656.mm.1	Unc13c	unc-13 homolog C (C. elegans)	208898	1.46567			TC0200003949.mm.1	Olfr1082	olfactory receptor 1082	404473	-1.31218			TC1900000921.mm.1	Rhod	ras homolog family member D	11854	1.12187
	TC0200001625.mm.1	Lin7c	lin-7 homolog C (C. elegans)	22343	-1.15718			TC0700003895.mm.1	Olfr612	olfactory receptor 612	545985	-1.18646			TC0X00001700.mm.1	Arhgap6	Rho GTPase activating protein 6	11856	-1.17786
	TC0200001780.mm.1	Itpka	inositol 1,4,5-trisphosphate 3-kinase A	228550	-1.17058			TC0700003974.mm.1	Olfr690	olfactory receptor 690	56860	1.18379			TC0100002894.mm.1	Bcl2	B cell leukemia/lymphoma 2	12043	-1.1028
	TC0900000259.mm.1	Igsf9b	immunoglobulin superfamily, member 9B	235086	1.30099										TC0900001020.mm.1	Bmp5	bone morphogenetic protein 5	12160	-1.2724
	TC0900002375.mm.1	Cplx3	complexin 3	235415	1.22298			Neurological system process							TC0200005281.mm.1	Bmp7	bone morphogenetic protein 7	12162	-1.34203
	TC0400001359.mm.1	Rims3	regulating synaptic membrane exocytosis 3	242662	1.30409			ID:GO:0050877							TC0X00003331.mm.1	Bmx	BMX non-receptor tyrosine kinase	12169	-1.19113
	TC1700001738.mm.1	Grm4	glutamate receptor, metabotropic 4	268934	1.17661			C=1882; O=37; E=13.43; R=2.76; PValue=6.41e-09; FDR=5.91e-06							TC0900000918.mm.1	Anxa2	annexin A2	12306	-1.1175
	TC1300000657.mm.1	Rgs14	regulator of G-protein signaling 14	51791	-1.1988			ID	Symbol	Description	EntrezGene.ID	N.FC			TC1800000306.mm.1	Ctnna1	catenin (cadherin associated protein), alpha 1	12385	-1.13035
	TC0400000039.mm.1	Sdcbp	syndecan binding protein	53378	-1.12245			TC0700001955.mm.1	Nps	neuropeptide S	100043254	-1.35333			TC0600000128.mm.1	Cav1	caveolin 1, caveolae protein	12389	-1.14147
	TC0900001367.mm.1	Cacna2d2	calcium channel, voltage-dependent, alpha 2/delta subunit 2	56808	1.25162			TC0X00000662.mm.1	Cnga2	cyclic nucleotide gated channel alpha 2	12789	-1.14816			TC0700002055.mm.1	Cd151	CD151 antigen	12476	-1.10302
	TC0900000885.mm.1	C2cd4b	C2 calcium-dependent domain containing 4B	75697	-1.22285			TC0600000482.mm.1	Olfr13	olfactory receptor 13	18310	1.35486			TC0100001882.mm.1	Cd34	CD34 antigen	12490	-1.14024
	TC0300002709.mm.1	Kcnc4	potassium voltage gated channel, Shaw-related subfamily, member 4	99738	1.1598			TC0700003906.mm.1	Olfr68	olfactory receptor 68	18369	1.19925			TC1300000498.mm.1	Cd83	CD83 antigen	12522	1.1366
								TC0400002139.mm.1	Penk	preproenkephalin	18619	1.16425			TC0800001501.mm.1	Cdh15	cadherin 15	12555	1.16219
	Trans-synaptic signaling							TC1000000197.mm.1	Taar4	trace amine-associated receptor 4	209513	-1.20185			TC0800001176.mm.1	Cdh5	cadherin 5	12562	-1.17064
	ID:GO:0099537							TC1100000950.mm.1	Arrb2	arrestin, beta 2	216869	1.13593			TC1500001238.mm.1	Cdh6	cadherin 6	12563	-1.36354
	C=530; O=28; E=8.14; R=3.44; PValue=1.39e-08; FDR=1.16e-05							TC0700001332.mm.1	Tenm4	teneurin transmembrane protein 4	23966	1.10975			TC1600000292.mm.1	Chrd	chordin	12667	-1.13912
	ID	Symbol	Description	EntrezGene.ID	B.FC			TC1700002054.mm.1	Olfr93	olfactory receptor 93	258051	-1.27519			TC1600001419.mm.1	Cldn1	claudin 1	12737	-1.29297
	TC0500001944.mm.1	Grm3	glutamate receptor, metabotropic 3	108069	1.19797			TC1000001656.mm.1	Olfr813	olfactory receptor 813	258252	1.1361			TC1000002406.mm.1	Col6a1	collagen, type VI, alpha 1	12833	-1.18794
	TC0700003111.mm.1	Gabra5	gamma-aminobutyric acid (GABA) A receptor, subunit alpha 5	110886	-1.20273			TC0400003402.mm.1	Olfr1337	olfactory receptor 1337	258306	-1.1815			TC1600001764.mm.1	Col8a1	collagen, type VIII, alpha 1	12837	-1.26276
	TC0700003403.mm.1	Chrna7	cholinergic receptor, nicotinic, alpha polypeptide 7	11441	-1.17929			TC0700001484.mm.1	Olfr593	olfactory receptor 593	258378	-1.24825			TC1600000895.mm.1	Cxadr	coxsackie virus and adenovirus receptor	13052	-1.12867
	TC0200003533.mm.1	Cacnb4	calcium channel, voltage-dependent, beta 4 subunit	12298	1.10764			TC0200001659.mm.1	Olfr1317	olfactory receptor 1317	258440	-1.15849			TC1500000031.mm.1	Dab2	disabled 2, mitogen-responsive phosphoprotein	13132	-1.22849
	TC1300000625.mm.1	Cplx2	complexin 2	12890	-1.13075			TC0200001331.mm.1	Olfr1202	olfactory receptor 1202	258454	1.35058			TC0100000216.mm.1	Dst	dystonin	13518	-1.17867
	TC1100001723.mm.1	Crhr1	corticotropin releasing hormone receptor 1	12921	1.14996			TC0900000164.mm.1	Olfr872	olfactory receptor 872	258553	-1.17458			TC1700002368.mm.1	Efna5	ephrin A5	13640	-1.32625
	TC0500003202.mm.1	Cux2	cut-like homeobox 2	13048	1.30412			TC0900000449.mm.1	Olfr986	olfactory receptor 986	258608	-1.176			TC0800001654.mm.1	Efnb2	ephrin B2	13642	-1.31357
	TC1600000415.mm.1	Dlg1	discs, large homolog 1 (Drosophila)	13383	1.12679			TC0200000663.mm.1	Olfr344	olfactory receptor 344	258621	1.14807			TC0900001561.mm.1	Eomes	eomesodermin	13813	1.16456
	TC0500000437.mm.1	Drd5	dopamine receptor D5	13492	-1.25432			TC1700000783.mm.1	Olfr123	olfactory receptor 123	258623	-1.23662			TC1900000497.mm.1	Fas	Fas (TNF receptor superfamily member 6)	14102	-1.13663
	TC1600001427.mm.1	Fgf12	fibroblast growth factor 12	14167	1.16185			TC1900001151.mm.1	Olfr1424	olfactory receptor 1424	258676	1.23092			TC1500000804.mm.1	Fbln1	fibulin 1	14114	-1.27685
	TC1800000641.mm.1	Htr4	5 hydroxytryptamine (serotonin) receptor 4	15562	-1.18725			TC1900001159.mm.1	Olfr262	olfactory receptor 262	258683	-1.18097			TC1000000215.mm.1	Ctgf	connective tissue growth factor	14219	-1.21088
	TC1300000972.mm.1	Mef2c	myocyte enhancer factor 2C	17260	1.57816			TC0700003894.mm.1	Olfr611	olfactory receptor 611	258722	-1.15578			TC0700001264.mm.1	Fzd4	frizzled class receptor 4	14366	-1.2318
	TC1100003672.mm.1	Neurod2	neurogenic differentiation 2	18013	-1.17071			TC1000003193.mm.1	Olfr812	olfactory receptor 812	258791	1.19439			TC0800001737.mm.1	Gas6	growth arrest specific 6	14456	-1.18923
	TC0300002223.mm.1	Npy2r	neuropeptide Y receptor Y2	18167	-1.30075			TC0700001244.mm.1	Olfr295	olfactory receptor 295	258850	1.14303			TC0200000620.mm.1	Hspa5	heat shock protein 5	14828	-1.18767
	TC0200002793.mm.1	Ntsr1	neurotensin receptor 1	18216	1.25932			TC0900000391.mm.1	Olfr894	olfactory receptor 894	258868	1.13661			TC0700004571.mm.1	Igf2	insulin-like growth factor 2	16002	-1.28577
	TC0100001338.mm.1	Ptgs2	prostaglandin-endoperoxide synthase 2	19225	-1.2446			TC0900000373.mm.1	Olfr874	olfactory receptor 874	258882	-1.21151			TC1800000617.mm.1	Cd74	CD74 antigen (invariant polypeptide of major histocompatibility complex, class II antigen-associated)	16149	-1.31125
	TC0900002656.mm.1	Unc13c	unc-13 homolog C (C. elegans)	208898	1.46567			TC0200000665.mm.1	Olfr346	olfactory receptor 346	258940	-1.2133			TC0900000599.mm.1	Il18	interleukin 18	16173	-1.11497
	TC0200001625.mm.1	Lin7c	lin-7 homolog C (C. elegans)	22343	-1.15718			TC0200000657.mm.1	Olfr338	olfactory receptor 338	258949	-1.27303			TC0800001599.mm.1	Itgb1	integrin beta 1 (fibronectin receptor beta)	16412	-1.14535
	TC0200001780.mm.1	Itpka	inositol 1,4,5-trisphosphate 3-kinase A	228550	-1.17058			TC0700002019.mm.1	Olfr539	olfactory receptor 539	258963	-1.18776			TC1900000439.mm.1	Jak2	Janus kinase 2	16452	-1.1273
	TC0900000259.mm.1	Igsf9b	immunoglobulin superfamily, member 9B	235086	1.30099			TC1000000799.mm.1	Olfr1352	olfactory receptor 1352	259074	1.18583			TC1800000155.mm.1	Dsg4	desmoglein 4	16769	1.10303
	TC0900002375.mm.1	Cplx3	complexin 3	235415	1.22298			TC0700001467.mm.1	Olfr561	olfactory receptor 561	259096	1.22646			TC1000000322.mm.1	Lama4	laminin, alpha 4	16775	-1.12143
	TC0400001359.mm.1	Rims3	regulating synaptic membrane exocytosis 3	242662	1.30409			TC0100001989.mm.1	Trpa1	transient receptor potential cation channel, subfamily A, member 1	277328	-1.13622			TC0900001408.mm.1	Lamb2	laminin, beta 2	16779	-1.11883
	TC1700001738.mm.1	Grm4	glutamate receptor, metabotropic 4	268934	1.17661			TC0600003288.mm.1	Tas2r136	taste receptor, type 2, member 136	353165	1.12691			TC0600000222.mm.1	Lep	leptin	16846	1.13942
	TC1300000657.mm.1	Rgs14	regulator of G-protein signaling 14	51791	-1.1988			TC0700000327.mm.1	Vmn1r123	vomeronasal 1 receptor 123	384695	1.14568			TC0400001039.mm.1	Lepr	leptin receptor	16847	-1.17921
	TC0400000039.mm.1	Sdcbp	syndecan binding protein	53378	-1.12245			TC0600000453.mm.1	Tas2r144	taste receptor, type 2, member 144	387515	-1.18232			TC0100000884.mm.1	Lrrfip1	leucine rich repeat (in FLII) interacting protein 1	16978	-1.12372
	TC0900001367.mm.1	Cacna2d2	calcium channel, voltage-dependent, alpha 2/delta subunit 2	56808	1.25162			TC0200003949.mm.1	Olfr1082	olfactory receptor 1082	404473	-1.31218			TC0800001349.mm.1	Cntnap4	contactin associated protein-like 4	170571	-1.18236
	TC0900000885.mm.1	C2cd4b	C2 calcium-dependent domain containing 4B	75697	-1.22285			TC0700003895.mm.1	Olfr612	olfactory receptor 612	545985	-1.18646			TC0500002927.mm.1	Glmn	glomulin, FKBP associated protein	170823	-1.12095
	TC0300002709.mm.1	Kcnc4	potassium voltage gated channel, Shaw-related subfamily, member 4	99738	1.1598			TC0700003974.mm.1	Olfr690	olfactory receptor 690	56860	1.18379			TC0100003853.mm.1	Cd46	CD46 antigen, complement regulatory protein	17221	-1.32903
															TC1700000159.mm.1	Afdn	afadin, adherens junction formation factor	17356	-1.11385
	Neuron differentiation							G-protein coupled receptor activity							TC1400000745.mm.1	Mmp14	matrix metallopeptidase 14 (membrane-inserted)	17387	1.20471
	ID:GO:0030182							ID:GO:0004930							TC1300000087.mm.1	Nid1	nidogen 1	18073	-1.21698
	C=1174; O=44; E=18.03; R=2.44; PValue=3.39e-08; FDR=2.56e-05							C=1769; O=44; E=12.35; R=3.56; PValue=1.59e-14; FDR=2.66e-11							TC1700000344.mm.1	Pkd1	polycystic kidney disease 1 homolog	18763	-1.18372
	ID	Symbol	Description	EntrezGene.ID	B.FC			ID	Symbol	Description	EntrezGene.ID	N.FC			TC0400001734.mm.1	Pla2g2a	phospholipase A2, group IIA (platelets, synovial fluid)	18780	1.21999
	TC1300002498.mm.1	Arhgef28	Rho guanine nucleotide exchange factor (GEF) 28	110596	-1.18027			TC0700000157.mm.1	Vmn1r88	vomeronasal 1 receptor, 88	100312474	-1.17963			TC1200000500.mm.1	Pnn	pinin	18949	-1.14909
	TC0700003111.mm.1	Gabra5	gamma-aminobutyric acid (GABA) A receptor, subunit alpha 5	110886	-1.20273			TC0700002422.mm.1	C5ar1	complement component 5a receptor 1	12273	-1.1949			TC1900000472.mm.1	Pten	phosphatase and tensin homolog	19211	-1.3046
	TC0500002263.mm.1	Bloc1s4	biogenesis of lysosomal organelles complex-1, subunit 4, cappuccino	117197	-1.13981			TC1200000959.mm.1	Gpr65	G-protein coupled receptor 65	14744	-1.14297			TC0X00002447.mm.1	Flna	filamin, alpha	192176	-1.42301
	TC0800002644.mm.1	Cbln1	cerebellin 1 precursor protein	12404	1.19677			TC0100002743.mm.1	Nmur1	neuromedin U receptor 1	14767	-1.18502			TC0400003650.mm.1	Ptpru	protein tyrosine phosphatase, receptor type, U	19273	-1.18134
	TC0200002594.mm.1	Cebpb	CCAAT/enhancer binding protein (C/EBP), beta	12608	-1.12617			TC1900001435.mm.1	Htr7	5-hydroxytryptamine (serotonin) receptor 7	15566	1.14486			TC1700002438.mm.1	Ptprm	protein tyrosine phosphatase, receptor type, M	19274	-1.1771
	TC0500001270.mm.1	Cit	citron	12704	1.34196			TC1300001606.mm.1	Vmn1r211	vomeronasal 1 receptor 211	171277	1.20057			TC0500002136.mm.1	Shh	sonic hedgehog	20423	1.12643
	TC0100003029.mm.1	Cxcr4	chemokine (C-X-C motif) receptor 4	12767	-1.12833			TC0600000482.mm.1	Olfr13	olfactory receptor 13	18310	1.35486			TC0300000605.mm.1	Serpini1	serine (or cysteine) peptidase inhibitor, clade I, member 1	20713	-1.21625
	TC1100002233.mm.1	Cobl	cordon-bleu WH2 repeat	12808	1.67511			TC0700003906.mm.1	Olfr68	olfactory receptor 68	18369	1.19925			TC0500001025.mm.1	Spp1	secreted phosphoprotein 1	20750	-1.21405
	TC0500003418.mm.1	Cux1	cut-like homeobox 1	13047	1.21362			TC1200000493.mm.1	Sstr1	somatostatin receptor 1	20605	1.1483			TC1600001667.mm.1	Phldb2	pleckstrin homology like domain, family B, member 2	208177	-1.10576
	TC0500003202.mm.1	Cux2	cut-like homeobox 2	13048	1.30412			TC1000000197.mm.1	Taar4	trace amine-associated receptor 4	209513	-1.20185			TC1900001144.mm.1	Stx3	syntaxin 3	20908	-1.2592
	TC0X00003116.mm.1	Dcx	doublecortin	13193	1.17396			TC1000000199.mm.1	Taar7b	trace amine-associated receptor 7B	209517	-1.13084			TC0800000817.mm.1	Hsh2d	hematopoietic SH2 domain containing	209488	1.17293
	TC1500001630.mm.1	Asap1	ArfGAP with SH3 domain, ankyrin repeat and PH domain1	13196	1.17655			TC0100002580.mm.1	Cxcr1	chemokine (C-X-C motif) receptor 1	227288	-1.18365			TC0200005114.mm.1	Sdc4	syndecan 4	20971	-1.10213
	TC1900000111.mm.1	Ehd1	EH-domain containing 1	13660	-1.15771			TC1700002054.mm.1	Olfr93	olfactory receptor 93	258051	-1.27519			TC1600000353.mm.1	Lpp	LIM domain containing preferred translocation partner in lipoma	210126	-1.10346
	TC0100001985.mm.1	Eya1	EYA transcriptional coactivator and phosphatase 1	14048	-1.14402			TC1000001656.mm.1	Olfr813	olfactory receptor 813	258252	1.1361			TC1100001882.mm.1	Cd300a	CD300A molecule	217303	1.12289
	TC1000003228.mm.1	Bloc1s1	biogenesis of lysosomal organelles complex-1, subunit 1	14533	-1.10572			TC0400003402.mm.1	Olfr1337	olfactory receptor 1337	258306	-1.1815			TC0300000752.mm.1	Thbs3	thrombospondin 3	21827	-1.12325
	TC0400003275.mm.1	Elavl4	ELAV (embryonic lethal, abnormal vision, Drosophila)-like 4 (Hu antigen D)	15572	1.20254			TC0700001484.mm.1	Olfr593	olfactory receptor 593	258378	-1.24825			TC1000001755.mm.1	Utrn	utrophin	22288	-1.21317
	TC0400003079.mm.1	Jun	jun proto-oncogene	16476	-1.14329			TC0200001659.mm.1	Olfr1317	olfactory receptor 1317	258440	-1.15849			TC1400000177.mm.1	Vcl	vinculin	22330	-1.2041
	TC0400001639.mm.1	Stmn1	stathmin 1	16765	1.29793			TC0200001331.mm.1	Olfr1202	olfactory receptor 1202	258454	1.35058			TC1100001162.mm.1	Vtn	vitronectin	22370	-1.14098
	TC0400001386.mm.1	Mycl	v-myc avian myelocytomatosis viral oncogene lung carcinoma derived	16918	-1.12844			TC0900000164.mm.1	Olfr872	olfactory receptor 872	258553	-1.17458			TC0600001462.mm.1	Vwf	Von Willebrand factor	22371	-1.20814
	TC1300000972.mm.1	Mef2c	myocyte enhancer factor 2C	17260	1.57816			TC0900000449.mm.1	Olfr986	olfactory receptor 986	258608	-1.176			TC1100000072.mm.1	Xbp1	X-box binding protein 1	22433	-1.1395
	TC1100003672.mm.1	Neurod2	neurogenic differentiation 2	18013	-1.17071			TC0200000663.mm.1	Olfr344	olfactory receptor 344	258621	1.14807			TC0100002916.mm.1	Cdh19	cadherin 19, type 2	227485	-1.31522
	TC0400002876.mm.1	Ptprd	protein tyrosine phosphatase, receptor type, D	19266	1.15587			TC1700000783.mm.1	Olfr123	olfactory receptor 123	258623	-1.23662			TC0400000873.mm.1	Acer2	alkaline ceramidase 2	230379	-1.12716
	TC1300000285.mm.1	Dcdc2a	doublecortin domain containing 2a	195208	-1.15218			TC1900001151.mm.1	Olfr1424	olfactory receptor 1424	258676	1.23092			TC0500003496.mm.1	Micall2	MICAL-like 2	231830	1.13073
	TC1200001562.mm.1	Sox11	SRY (sex determining region Y)-box 11	20666	1.13297			TC1900001159.mm.1	Olfr262	olfactory receptor 262	258683	-1.18097			TC0900002241.mm.1	Zbtb16	zinc finger and BTB domain containing 16	235320	-1.12544
	TC0800001984.mm.1	Nrg1	neuregulin 1	211323	1.22144			TC0700003894.mm.1	Olfr611	olfactory receptor 611	258722	-1.15578			TC1200002242.mm.1	Fbln5	fibulin 5	23876	-1.47507
	TC0100002365.mm.1	Satb2	special AT-rich sequence binding protein 2	212712	1.5396			TC1000003193.mm.1	Olfr812	olfactory receptor 812	258791	1.19439			TC1800000015.mm.1	9430020K01Rik	RIKEN cDNA 9430020K01 gene	240185	-1.24724
	TC0200000927.mm.1	Tbr1	T-box brain gene 1	21375	1.3055			TC0700001244.mm.1	Olfr295	olfactory receptor 295	258850	1.14303			TC0100000064.mm.1	Sulf1	sulfatase 1	240725	-1.28872
	TC1400001315.mm.1	Farp1	FERM, RhoGEF (Arhgef) and pleckstrin domain protein 1 (chondrocyte-derived)	223254	1.10573			TC0900000391.mm.1	Olfr894	olfactory receptor 894	258868	1.13661			TC0300001006.mm.1	Vtcn1	V-set domain containing T cell activation inhibitor 1	242122	1.11608
	TC1500002183.mm.1	Rnd1	Rho family GTPase 1	223881	1.25109			TC0900000373.mm.1	Olfr874	olfactory receptor 874	258882	-1.21151			TC0300001249.mm.1	Pde5a	phosphodiesterase 5A, cGMP-specific	242202	-1.17996
	TC0200002876.mm.1	Camk1d	calcium/calmodulin-dependent protein kinase ID	227541	-1.15422			TC0200000665.mm.1	Olfr346	olfactory receptor 346	258940	-1.2133			TC1700002490.mm.1	Emilin2	elastin microfibril interfacer 2	246707	1.14374
	TC0200001780.mm.1	Itpka	inositol 1,4,5-trisphosphate 3-kinase A	228550	-1.17058			TC0200000657.mm.1	Olfr338	olfactory receptor 338	258949	-1.27303			TC1300000568.mm.1	Omd	osteomodulin	27047	-1.58285
	TC0200002084.mm.1	Btbd3	BTB (POZ) domain containing 3	228662	-1.11363			TC0700002019.mm.1	Olfr539	olfactory receptor 539	258963	-1.18776			TC0200001735.mm.1	Eif2ak4	eukaryotic translation initiation factor 2 alpha kinase 4	27103	-1.12698
	TC0300002820.mm.1	Plppr4	phospholipid phosphatase related 4	229791	-1.13387			TC1000000799.mm.1	Olfr1352	olfactory receptor 1352	259074	1.18583			TC1600000280.mm.1	Abcf3	ATP-binding cassette, sub-family F (GCN20), member 3	27406	-1.10801
	TC0700001385.mm.1	Gdpd5	glycerophosphodiester phosphodiesterase domain containing 5	233552	1.1121			TC0700001467.mm.1	Olfr561	olfactory receptor 561	259096	1.22646			TC1400000071.mm.1	Flnb	filamin, beta	286940	-1.19186
	TC1100004040.mm.1	Sdk2	sidekick cell adhesion molecule 2	237979	1.15578			TC0600003288.mm.1	Tas2r136	taste receptor, type 2, member 136	353165	1.12691			TC0500002651.mm.1	Igfbp7	insulin-like growth factor binding protein 7	29817	-1.2714
	TC0200001472.mm.1	Lrrc4c	leucine rich repeat containing 4C	241568	1.13179			TC0700000327.mm.1	Vmn1r123	vomeronasal 1 receptor 123	384695	1.14568			TC0700003597.mm.1	Iqgap1	IQ motif containing GTPase activating protein 1	29875	-1.24389
	TC0400002407.mm.1	Lingo2	leucine rich repeat and Ig domain containing 2	242384	1.11768			TC0600000453.mm.1	Tas2r144	taste receptor, type 2, member 144	387515	-1.18232			TC0200002760.mm.1	Cdh26	cadherin-like 26	381409	1.11162
	TC1100003193.mm.1	Rap1gap2	RAP1 GTPase activating protein 2	380711	1.19654			TC0200003949.mm.1	Olfr1082	olfactory receptor 1082	404473	-1.31218			TC1200000951.mm.1	Flrt2	fibronectin leucine rich transmembrane protein 2	399558	-1.12916
	TC0X00002187.mm.1	Frmd7	FERM domain containing 7	385354	-1.15938			TC0600002345.mm.1	Vmn1r7	vomeronasal 1 receptor 7	434016	1.154			TC1000000823.mm.1	Elane	elastase, neutrophil expressed	50701	1.14306
	TC1900001033.mm.1	Flrt1	fibronectin leucine rich transmembrane protein 1	396184	1.19055			TC0700002279.mm.1	Vmn2r38	vomeronasal 2, receptor 38	434110	1.10776			TC0600001176.mm.1	Cntn6	contactin 6	53870	-1.39297
	TC0300000118.mm.1	Bhlhe22	basic helix-loop-helix family, member e22	59058	-1.21727			TC0700003895.mm.1	Olfr612	olfactory receptor 612	545985	-1.18646			TC1900001484.mm.1	Pdlim1	PDZ and LIM domain 1 (elfin)	54132	-1.11517
	TC1100001397.mm.1	Mmd	monocyte to macrophage differentiation-associated	67468	-1.11822			TC0700003974.mm.1	Olfr690	olfactory receptor 690	56860	1.18379			TC0400002525.mm.1	Sit1	suppression inducing transmembrane adaptor 1	54390	1.13105
	TC0400002800.mm.1	Whrn	whirlin	73750	1.1682			TC1000003231.mm.1	Vmn2r86	vomeronasal 2, receptor 86	625109	1.17513			TC1700000316.mm.1	Cldn6	claudin 6	54419	1.14867
	TC0500000947.mm.1	Prdm8	PR domain containing 8	77630	-1.3131			TC1300000197.mm.1	Vmn1r194	vomeronasal 1 receptor 194	626299	-1.24213			TC0900000573.mm.1	Cadm1	cell adhesion molecule 1	54725	-1.10674
															TC1900000154.mm.1	Stx5a	syntaxin 5A	56389	-1.1288
	Dendrite development							olfactory receptor activity							TC0600002427.mm.1	Tacstd2	tumor-associated calcium signal transducer 2	56753	1.37399
	ID:GO:0016358							ID:GO:0004984							TC0700002769.mm.1	Zbtb32	zinc finger and BTB domain containing 32	58206	1.11986
	C=196; O=16; E=3.01; R=5.31; PValue=6.38e-08; FDR=4.41e-05							C=1051; O=27; E=7.34; R=3.68; PValue=3.02e-09; FDR=2.53e-06							TC1600001679.mm.1	Nectin3	nectin cell adhesion molecule 3	58998	1.16314
	ID	Symbol	Description	EntrezGene.ID	B.FC			ID	Symbol	Description	EntrezGene.ID	N.FC			TC0300001391.mm.1	Emcn	endomucin	59308	-1.21036
	TC0500001270.mm.1	Cit	citron	12704	1.34196			TC0600000482.mm.1	Olfr13	olfactory receptor 13	18310	1.35486			TC1900000171.mm.1	Ahnak	AHNAK nucleoprotein (desmoyokin)	66395	-1.19677
	TC1100002233.mm.1	Cobl	cordon-bleu WH2 repeat	12808	1.67511			TC0700003906.mm.1	Olfr68	olfactory receptor 68	18369	1.19925			TC0200001972.mm.1	Nop56	NOP56 ribonucleoprotein	67134	-1.12519
	TC0500003418.mm.1	Cux1	cut-like homeobox 1	13047	1.21362			TC1700002054.mm.1	Olfr93	olfactory receptor 93	258051	-1.27519			TC0600001740.mm.1	Ppfibp1	PTPRF interacting protein, binding protein 1 (liprin beta 1)	67533	-1.16352
	TC0500003202.mm.1	Cux2	cut-like homeobox 2	13048	1.30412			TC1000001656.mm.1	Olfr813	olfactory receptor 813	258252	1.1361			TC0900000313.mm.1	Kirrel3	kin of IRRE like 3 (Drosophila)	67703	-1.10314
	TC0X00003116.mm.1	Dcx	doublecortin	13193	1.17396			TC0400003402.mm.1	Olfr1337	olfactory receptor 1337	258306	-1.1815			TC0300002166.mm.1	Serpini2	serine (or cysteine) peptidase inhibitor, clade I, member 2	67931	1.12938
	TC1500001630.mm.1	Asap1	ArfGAP with SH3 domain, ankyrin repeat and PH domain1	13196	1.17655			TC0700001484.mm.1	Olfr593	olfactory receptor 593	258378	-1.24825			TC0100001589.mm.1	Nectin4	nectin cell adhesion molecule 4	71740	1.12714
	TC0400003275.mm.1	Elavl4	ELAV (embryonic lethal, abnormal vision, Drosophila)-like 4 (Hu antigen D)	15572	1.20254			TC0200001659.mm.1	Olfr1317	olfactory receptor 1317	258440	-1.15849			TC1200000139.mm.1	Pdia6	protein disulfide isomerase associated 6	71853	-1.16621
	TC1300000972.mm.1	Mef2c	myocyte enhancer factor 2C	17260	1.57816			TC0200001331.mm.1	Olfr1202	olfactory receptor 1202	258454	1.35058			TC1000000240.mm.1	Arhgap18	Rho GTPase activating protein 18	73910	-1.12284
	TC0400002876.mm.1	Ptprd	protein tyrosine phosphatase, receptor type, D	19266	1.15587			TC0900000164.mm.1	Olfr872	olfactory receptor 872	258553	-1.17458			TC1700001187.mm.1	Vit	vitrin	74199	1.14851
	TC1300000285.mm.1	Dcdc2a	doublecortin domain containing 2a	195208	-1.15218			TC0900000449.mm.1	Olfr986	olfactory receptor 986	258608	-1.176			TC0900002791.mm.1	Tbx18	T-box18	76365	-1.16946
	TC0800001984.mm.1	Nrg1	neuregulin 1	211323	1.22144			TC0200000663.mm.1	Olfr344	olfactory receptor 344	258621	1.14807			TC0400003627.mm.1	Tinagl1	tubulointerstitial nephritis antigen-like 1	94242	-1.12098
	TC1400001315.mm.1	Farp1	FERM, RhoGEF (Arhgef) and pleckstrin domain protein 1 (chondrocyte-derived)	223254	1.10573			TC1700000783.mm.1	Olfr123	olfactory receptor 123	258623	-1.23662
	TC0200002876.mm.1	Camk1d	calcium/calmodulin-dependent protein kinase ID	227541	-1.15422			TC1900001151.mm.1	Olfr1424	olfactory receptor 1424	258676	1.23092			Biological adhesion
	TC0200001780.mm.1	Itpka	inositol 1,4,5-trisphosphate 3-kinase A	228550	-1.17058			TC1900001159.mm.1	Olfr262	olfactory receptor 262	258683	-1.18097			ID:GO:0022610
	TC0200002084.mm.1	Btbd3	BTB (POZ) domain containing 3	228662	-1.11363			TC0700003894.mm.1	Olfr611	olfactory receptor 611	258722	-1.15578			C=1465; O=113; E=70.14; R=1.61; PValue=2.33e-07; FDR=3.22e-04
	TC1900001033.mm.1	Flrt1	fibronectin leucine rich transmembrane protein 1	396184	1.19055			TC1000003193.mm.1	Olfr812	olfactory receptor 812	258791	1.19439			ID	Symbol	Description	EntrezGene.ID	D.FC
								TC0700001244.mm.1	Olfr295	olfactory receptor 295	258850	1.14303			TC0700000239.mm.1	Prkd2	protein kinase D2	101540	-1.10335
	Behavior							TC0900000391.mm.1	Olfr894	olfactory receptor 894	258868	1.13661			TC1700001774.mm.1	Stk38	serine/threonine kinase 38	106504	-1.15978
	ID:GO:0007610							TC0900000373.mm.1	Olfr874	olfactory receptor 874	258882	-1.21151			TC1300002717.mm.1	Itga1	integrin alpha 1	109700	-1.12786
	C=577; O=28; E=8.86; R=3.16; PValue=8.4e-08; FDR=5.08e-05							TC0200000665.mm.1	Olfr346	olfactory receptor 346	258940	-1.2133			TC1900000921.mm.1	Rhod	ras homolog family member D	11854	1.12187
	ID	Symbol	Description	EntrezGene.ID	B.FC			TC0200000657.mm.1	Olfr338	olfactory receptor 338	258949	-1.27303			TC0X00001700.mm.1	Arhgap6	Rho GTPase activating protein 6	11856	-1.17786
	TC0700003111.mm.1	Gabra5	gamma-aminobutyric acid (GABA) A receptor, subunit alpha 5	110886	-1.20273			TC0700002019.mm.1	Olfr539	olfactory receptor 539	258963	-1.18776			TC0100002894.mm.1	Bcl2	B cell leukemia/lymphoma 2	12043	-1.1028
	TC0700003403.mm.1	Chrna7	cholinergic receptor, nicotinic, alpha polypeptide 7	11441	-1.17929			TC1000000799.mm.1	Olfr1352	olfactory receptor 1352	259074	1.18583			TC0900001020.mm.1	Bmp5	bone morphogenetic protein 5	12160	-1.2724
	TC0200003533.mm.1	Cacnb4	calcium channel, voltage-dependent, beta 4 subunit	12298	1.10764			TC0700001467.mm.1	Olfr561	olfactory receptor 561	259096	1.22646			TC0200005281.mm.1	Bmp7	bone morphogenetic protein 7	12162	-1.34203
	TC0200002594.mm.1	Cebpb	CCAAT/enhancer binding protein (C/EBP), beta	12608	-1.12617			TC0200003949.mm.1	Olfr1082	olfactory receptor 1082	404473	-1.31218			TC0X00003331.mm.1	Bmx	BMX non-receptor tyrosine kinase	12169	-1.19113
	TC1100001723.mm.1	Crhr1	corticotropin releasing hormone receptor 1	12921	1.14996			TC0700003895.mm.1	Olfr612	olfactory receptor 612	545985	-1.18646			TC0900000918.mm.1	Anxa2	annexin A2	12306	-1.1175
	TC0500003202.mm.1	Cux2	cut-like homeobox 2	13048	1.30412			TC0700003974.mm.1	Olfr690	olfactory receptor 690	56860	1.18379			TC1800000306.mm.1	Ctnna1	catenin (cadherin associated protein), alpha 1	12385	-1.13035
	TC0500000437.mm.1	Drd5	dopamine receptor D5	13492	-1.25432										TC0600000128.mm.1	Cav1	caveolin 1, caveolae protein	12389	-1.14147
	TC1600001427.mm.1	Fgf12	fibroblast growth factor 12	14167	1.16185			Olfactory transduction							TC0700002055.mm.1	Cd151	CD151 antigen	12476	-1.10302
	TC0X00002292.mm.1	Fgf13	fibroblast growth factor 13	14168	-1.10072			ID:mmu04740							TC0100001882.mm.1	Cd34	CD34 antigen	12490	-1.14024
	TC0400003275.mm.1	Elavl4	ELAV (embryonic lethal, abnormal vision, Drosophila)-like 4 (Hu antigen D)	15572	1.20254			C=1100; O=32; E=10.84; R=2.95; PValue=2.72e-09; FDR=8.14e-07							TC1300000498.mm.1	Cd83	CD83 antigen	12522	1.1366
	TC0400003079.mm.1	Jun	jun proto-oncogene	16476	-1.14329			ID	Symbol	Description	EntrezGene.ID	N.FC			TC0800001501.mm.1	Cdh15	cadherin 15	12555	1.16219
	TC1500000331.mm.1	Oxr1	oxidation resistance 1	170719	1.1284			TC0X00000662.mm.1	Cnga2	cyclic nucleotide gated channel alpha 2	12789	-1.14816			TC0800001176.mm.1	Cdh5	cadherin 5	12562	-1.17064
	TC0200002663.mm.1	Mc3r	melanocortin 3 receptor	17201	1.12822			TC1000002520.mm.1	Gng7	guanine nucleotide binding protein (G protein), gamma 7	14708	-1.14625			TC1500001238.mm.1	Cdh6	cadherin 6	12563	-1.36354
	TC1300000972.mm.1	Mef2c	myocyte enhancer factor 2C	17260	1.57816			TC0600000482.mm.1	Olfr13	olfactory receptor 13	18310	1.35486			TC1600000292.mm.1	Chrd	chordin	12667	-1.13912
	TC0200004383.mm.1	Meis2	Meis homeobox 2	17536	1.30589			TC0700003906.mm.1	Olfr68	olfactory receptor 68	18369	1.19925			TC1600001419.mm.1	Cldn1	claudin 1	12737	-1.29297
	TC1100003672.mm.1	Neurod2	neurogenic differentiation 2	18013	-1.17071			TC1100000950.mm.1	Arrb2	arrestin, beta 2	216869	1.13593			TC1000002406.mm.1	Col6a1	collagen, type VI, alpha 1	12833	-1.18794
	TC0300002223.mm.1	Npy2r	neuropeptide Y receptor Y2	18167	-1.30075			TC1700002054.mm.1	Olfr93	olfactory receptor 93	258051	-1.27519			TC1600001764.mm.1	Col8a1	collagen, type VIII, alpha 1	12837	-1.26276
	TC0200002793.mm.1	Ntsr1	neurotensin receptor 1	18216	1.25932			TC1000001656.mm.1	Olfr813	olfactory receptor 813	258252	1.1361			TC1600000895.mm.1	Cxadr	coxsackie virus and adenovirus receptor	13052	-1.12867
	TC0100001338.mm.1	Ptgs2	prostaglandin-endoperoxide synthase 2	19225	-1.2446			TC0400003402.mm.1	Olfr1337	olfactory receptor 1337	258306	-1.1815			TC1500000031.mm.1	Dab2	disabled 2, mitogen-responsive phosphoprotein	13132	-1.22849
	TC1300000285.mm.1	Dcdc2a	doublecortin domain containing 2a	195208	-1.15218			TC0700001484.mm.1	Olfr593	olfactory receptor 593	258378	-1.24825			TC0100000216.mm.1	Dst	dystonin	13518	-1.17867
	TC0200003401.mm.1	Strbp	spermatid perinuclear RNA binding protein	20744	1.12624			TC0200001659.mm.1	Olfr1317	olfactory receptor 1317	258440	-1.15849			TC1700002368.mm.1	Efna5	ephrin A5	13640	-1.32625
	TC0800001984.mm.1	Nrg1	neuregulin 1	211323	1.22144			TC0200001331.mm.1	Olfr1202	olfactory receptor 1202	258454	1.35058			TC0800001654.mm.1	Efnb2	ephrin B2	13642	-1.31357
	TC0200000927.mm.1	Tbr1	T-box brain gene 1	21375	1.3055			TC0900000164.mm.1	Olfr872	olfactory receptor 872	258553	-1.17458			TC0900001561.mm.1	Eomes	eomesodermin	13813	1.16456
	TC0500002268.mm.1	Wfs1	Wolfram syndrome 1 homolog (human)	22393	1.15125			TC0400000574.mm.1	Olfr270	olfactory receptor 270	258600	1.24153			TC1900000497.mm.1	Fas	Fas (TNF receptor superfamily member 6)	14102	-1.13663
	TC0500002021.mm.1	Napepld	N-acyl phosphatidylethanolamine phospholipase D	242864	-1.21204			TC0900000449.mm.1	Olfr986	olfactory receptor 986	258608	-1.176			TC1500000804.mm.1	Fbln1	fibulin 1	14114	-1.27685
	TC1700001738.mm.1	Grm4	glutamate receptor, metabotropic 4	268934	1.17661			TC0200000663.mm.1	Olfr344	olfactory receptor 344	258621	1.14807			TC1000000215.mm.1	Ctgf	connective tissue growth factor	14219	-1.21088
	TC1300000657.mm.1	Rgs14	regulator of G-protein signaling 14	51791	-1.1988			TC1700000783.mm.1	Olfr123	olfactory receptor 123	258623	-1.23662			TC0700001264.mm.1	Fzd4	frizzled class receptor 4	14366	-1.2318
	TC0300002803.mm.1	Gpr88	G-protein coupled receptor 88	64378	2.34886			TC1900001151.mm.1	Olfr1424	olfactory receptor 1424	258676	1.23092			TC0800001737.mm.1	Gas6	growth arrest specific 6	14456	-1.18923
								TC1900001159.mm.1	Olfr262	olfactory receptor 262	258683	-1.18097			TC0200000620.mm.1	Hspa5	heat shock protein 5	14828	-1.18767
	Generation of neurons							TC0700003894.mm.1	Olfr611	olfactory receptor 611	258722	-1.15578			TC0700004571.mm.1	Igf2	insulin-like growth factor 2	16002	-1.28577
	ID:GO:0048699							TC1000003193.mm.1	Olfr812	olfactory receptor 812	258791	1.19439			TC1800000617.mm.1	Cd74	CD74 antigen (invariant polypeptide of major histocompatibility complex, class II antigen-associated)	16149	-1.31125
	C=1299; O=46; E=19.95; R=2.31; PValue=8.57e-08; FDR=5.08e-05							TC0700001244.mm.1	Olfr295	olfactory receptor 295	258850	1.14303			TC0900000599.mm.1	Il18	interleukin 18	16173	-1.11497
	ID	Symbol	Description	EntrezGene.ID	B.FC			TC0900000391.mm.1	Olfr894	olfactory receptor 894	258868	1.13661			TC0800001599.mm.1	Itgb1	integrin beta 1 (fibronectin receptor beta)	16412	-1.14535
	TC1300002498.mm.1	Arhgef28	Rho guanine nucleotide exchange factor (GEF) 28	110596	-1.18027			TC0900000373.mm.1	Olfr874	olfactory receptor 874	258882	-1.21151			TC1900000439.mm.1	Jak2	Janus kinase 2	16452	-1.1273
	TC0700003111.mm.1	Gabra5	gamma-aminobutyric acid (GABA) A receptor, subunit alpha 5	110886	-1.20273			TC0200000665.mm.1	Olfr346	olfactory receptor 346	258940	-1.2133			TC1800000155.mm.1	Dsg4	desmoglein 4	16769	1.10303
	TC0500002263.mm.1	Bloc1s4	biogenesis of lysosomal organelles complex-1, subunit 4, cappuccino	117197	-1.13981			TC0200000657.mm.1	Olfr338	olfactory receptor 338	258949	-1.27303			TC1000000322.mm.1	Lama4	laminin, alpha 4	16775	-1.12143
	TC0800002644.mm.1	Cbln1	cerebellin 1 precursor protein	12404	1.19677			TC0700002019.mm.1	Olfr539	olfactory receptor 539	258963	-1.18776			TC0900001408.mm.1	Lamb2	laminin, beta 2	16779	-1.11883
	TC0200002594.mm.1	Cebpb	CCAAT/enhancer binding protein (C/EBP), beta	12608	-1.12617			TC1000000799.mm.1	Olfr1352	olfactory receptor 1352	259074	1.18583			TC0600000222.mm.1	Lep	leptin	16846	1.13942
	TC0500001270.mm.1	Cit	citron	12704	1.34196			TC0700001467.mm.1	Olfr561	olfactory receptor 561	259096	1.22646			TC0400001039.mm.1	Lepr	leptin receptor	16847	-1.17921
	TC0100003029.mm.1	Cxcr4	chemokine (C-X-C motif) receptor 4	12767	-1.12833			TC0500003024.mm.1	Grk3	G protein-coupled receptor kinase 3	320129	1.14031			TC0100000884.mm.1	Lrrfip1	leucine rich repeat (in FLII) interacting protein 1	16978	-1.12372
	TC1100002233.mm.1	Cobl	cordon-bleu WH2 repeat	12808	1.67511			TC0200003949.mm.1	Olfr1082	olfactory receptor 1082	404473	-1.31218			TC0800001349.mm.1	Cntnap4	contactin associated protein-like 4	170571	-1.18236
	TC0500003418.mm.1	Cux1	cut-like homeobox 1	13047	1.21362			TC0700003895.mm.1	Olfr612	olfactory receptor 612	545985	-1.18646			TC0500002927.mm.1	Glmn	glomulin, FKBP associated protein	170823	-1.12095
	TC0500003202.mm.1	Cux2	cut-like homeobox 2	13048	1.30412			TC0700003974.mm.1	Olfr690	olfactory receptor 690	56860	1.18379			TC0100003853.mm.1	Cd46	CD46 antigen, complement regulatory protein	17221	-1.32903
	TC0X00003116.mm.1	Dcx	doublecortin	13193	1.17396										TC1700000159.mm.1	Afdn	afadin, adherens junction formation factor	17356	-1.11385
	TC1500001630.mm.1	Asap1	ArfGAP with SH3 domain, ankyrin repeat and PH domain1	13196	1.17655										TC1400000745.mm.1	Mmp14	matrix metallopeptidase 14 (membrane-inserted)	17387	1.20471
	TC1900000111.mm.1	Ehd1	EH-domain containing 1	13660	-1.15771										TC1300000087.mm.1	Nid1	nidogen 1	18073	-1.21698
	TC0100001985.mm.1	Eya1	EYA transcriptional coactivator and phosphatase 1	14048	-1.14402										TC1700000344.mm.1	Pkd1	polycystic kidney disease 1 homolog	18763	-1.18372
	TC1000003228.mm.1	Bloc1s1	biogenesis of lysosomal organelles complex-1, subunit 1	14533	-1.10572										TC0400001734.mm.1	Pla2g2a	phospholipase A2, group IIA (platelets, synovial fluid)	18780	1.21999
	TC0400003275.mm.1	Elavl4	ELAV (embryonic lethal, abnormal vision, Drosophila)-like 4 (Hu antigen D)	15572	1.20254										TC1200000500.mm.1	Pnn	pinin	18949	-1.14909
	TC0400003079.mm.1	Jun	jun proto-oncogene	16476	-1.14329										TC1900000472.mm.1	Pten	phosphatase and tensin homolog	19211	-1.3046
	TC0400001639.mm.1	Stmn1	stathmin 1	16765	1.29793										TC0X00002447.mm.1	Flna	filamin, alpha	192176	-1.42301
	TC0400001386.mm.1	Mycl	v-myc avian myelocytomatosis viral oncogene lung carcinoma derived	16918	-1.12844										TC0400003650.mm.1	Ptpru	protein tyrosine phosphatase, receptor type, U	19273	-1.18134
	TC1300000972.mm.1	Mef2c	myocyte enhancer factor 2C	17260	1.57816										TC1700002438.mm.1	Ptprm	protein tyrosine phosphatase, receptor type, M	19274	-1.1771
	TC1100003672.mm.1	Neurod2	neurogenic differentiation 2	18013	-1.17071										TC0500002136.mm.1	Shh	sonic hedgehog	20423	1.12643
	TC0400002876.mm.1	Ptprd	protein tyrosine phosphatase, receptor type, D	19266	1.15587										TC0300000605.mm.1	Serpini1	serine (or cysteine) peptidase inhibitor, clade I, member 1	20713	-1.21625
	TC1300000285.mm.1	Dcdc2a	doublecortin domain containing 2a	195208	-1.15218										TC0500001025.mm.1	Spp1	secreted phosphoprotein 1	20750	-1.21405
	TC1200001562.mm.1	Sox11	SRY (sex determining region Y)-box 11	20666	1.13297										TC1600001667.mm.1	Phldb2	pleckstrin homology like domain, family B, member 2	208177	-1.10576
	TC0800001984.mm.1	Nrg1	neuregulin 1	211323	1.22144										TC1900001144.mm.1	Stx3	syntaxin 3	20908	-1.2592
	TC0100002365.mm.1	Satb2	special AT-rich sequence binding protein 2	212712	1.5396										TC0800000817.mm.1	Hsh2d	hematopoietic SH2 domain containing	209488	1.17293
	TC0200000927.mm.1	Tbr1	T-box brain gene 1	21375	1.3055										TC0200005114.mm.1	Sdc4	syndecan 4	20971	-1.10213
	TC1400001315.mm.1	Farp1	FERM, RhoGEF (Arhgef) and pleckstrin domain protein 1 (chondrocyte-derived)	223254	1.10573										TC1600000353.mm.1	Lpp	LIM domain containing preferred translocation partner in lipoma	210126	-1.10346
	TC0500002286.mm.1	Wdr1	WD repeat domain 1	22388	-1.10547										TC1100001882.mm.1	Cd300a	CD300A molecule	217303	1.12289
	TC1500002183.mm.1	Rnd1	Rho family GTPase 1	223881	1.25109										TC0300000752.mm.1	Thbs3	thrombospondin 3	21827	-1.12325
	TC0200002876.mm.1	Camk1d	calcium/calmodulin-dependent protein kinase ID	227541	-1.15422										TC1000001755.mm.1	Utrn	utrophin	22288	-1.21317
	TC0200001780.mm.1	Itpka	inositol 1,4,5-trisphosphate 3-kinase A	228550	-1.17058										TC1400000177.mm.1	Vcl	vinculin	22330	-1.2041
	TC0200002084.mm.1	Btbd3	BTB (POZ) domain containing 3	228662	-1.11363										TC1100001162.mm.1	Vtn	vitronectin	22370	-1.14098
	TC0300002820.mm.1	Plppr4	phospholipid phosphatase related 4	229791	-1.13387										TC0600001462.mm.1	Vwf	Von Willebrand factor	22371	-1.20814
	TC0700001385.mm.1	Gdpd5	glycerophosphodiester phosphodiesterase domain containing 5	233552	1.1121										TC1100000072.mm.1	Xbp1	X-box binding protein 1	22433	-1.1395
	TC1100004040.mm.1	Sdk2	sidekick cell adhesion molecule 2	237979	1.15578										TC0100002916.mm.1	Cdh19	cadherin 19, type 2	227485	-1.31522
	TC0200001472.mm.1	Lrrc4c	leucine rich repeat containing 4C	241568	1.13179										TC0400000873.mm.1	Acer2	alkaline ceramidase 2	230379	-1.12716
	TC0400002407.mm.1	Lingo2	leucine rich repeat and Ig domain containing 2	242384	1.11768										TC0500003496.mm.1	Micall2	MICAL-like 2	231830	1.13073
	TC1100003193.mm.1	Rap1gap2	RAP1 GTPase activating protein 2	380711	1.19654										TC0900002241.mm.1	Zbtb16	zinc finger and BTB domain containing 16	235320	-1.12544
	TC0X00002187.mm.1	Frmd7	FERM domain containing 7	385354	-1.15938										TC1200002242.mm.1	Fbln5	fibulin 5	23876	-1.47507
	TC1900001033.mm.1	Flrt1	fibronectin leucine rich transmembrane protein 1	396184	1.19055										TC1800000015.mm.1	9430020K01Rik	RIKEN cDNA 9430020K01 gene	240185	-1.24724
	TC1300000657.mm.1	Rgs14	regulator of G-protein signaling 14	51791	-1.1988										TC0100000064.mm.1	Sulf1	sulfatase 1	240725	-1.28872
	TC0300000118.mm.1	Bhlhe22	basic helix-loop-helix family, member e22	59058	-1.21727										TC0300001006.mm.1	Vtcn1	V-set domain containing T cell activation inhibitor 1	242122	1.11608
	TC1100001397.mm.1	Mmd	monocyte to macrophage differentiation-associated	67468	-1.11822										TC0300001249.mm.1	Pde5a	phosphodiesterase 5A, cGMP-specific	242202	-1.17996
	TC0400002800.mm.1	Whrn	whirlin	73750	1.1682										TC1700002490.mm.1	Emilin2	elastin microfibril interfacer 2	246707	1.14374
	TC0500000947.mm.1	Prdm8	PR domain containing 8	77630	-1.3131										TC1300000568.mm.1	Omd	osteomodulin	27047	-1.58285
															TC0200001735.mm.1	Eif2ak4	eukaryotic translation initiation factor 2 alpha kinase 4	27103	-1.12698
	neurogenesis														TC1600000280.mm.1	Abcf3	ATP-binding cassette, sub-family F (GCN20), member 3	27406	-1.10801
	ID:GO:0022008														TC1400000071.mm.1	Flnb	filamin, beta	286940	-1.19186
	C=1409; O=48; E=21.64; R=2.22; PValue=1.38e-07; FDR=7.64e-05														TC0500002651.mm.1	Igfbp7	insulin-like growth factor binding protein 7	29817	-1.2714
	ID	Symbol	Description	EntrezGene.ID	B.FC										TC0700003597.mm.1	Iqgap1	IQ motif containing GTPase activating protein 1	29875	-1.24389
	TC1300002498.mm.1	Arhgef28	Rho guanine nucleotide exchange factor (GEF) 28	110596	-1.18027										TC0200002760.mm.1	Cdh26	cadherin-like 26	381409	1.11162
	TC0700003111.mm.1	Gabra5	gamma-aminobutyric acid (GABA) A receptor, subunit alpha 5	110886	-1.20273										TC1200000951.mm.1	Flrt2	fibronectin leucine rich transmembrane protein 2	399558	-1.12916
	TC0500002263.mm.1	Bloc1s4	biogenesis of lysosomal organelles complex-1, subunit 4, cappuccino	117197	-1.13981										TC1000000823.mm.1	Elane	elastase, neutrophil expressed	50701	1.14306
	TC0800002644.mm.1	Cbln1	cerebellin 1 precursor protein	12404	1.19677										TC0600001176.mm.1	Cntn6	contactin 6	53870	-1.39297
	TC0200002594.mm.1	Cebpb	CCAAT/enhancer binding protein (C/EBP), beta	12608	-1.12617										TC1900001484.mm.1	Pdlim1	PDZ and LIM domain 1 (elfin)	54132	-1.11517
	TC0500001270.mm.1	Cit	citron	12704	1.34196										TC0400002525.mm.1	Sit1	suppression inducing transmembrane adaptor 1	54390	1.13105
	TC0100003029.mm.1	Cxcr4	chemokine (C-X-C motif) receptor 4	12767	-1.12833										TC1700000316.mm.1	Cldn6	claudin 6	54419	1.14867
	TC1100002233.mm.1	Cobl	cordon-bleu WH2 repeat	12808	1.67511										TC0900000573.mm.1	Cadm1	cell adhesion molecule 1	54725	-1.10674
	TC0500003418.mm.1	Cux1	cut-like homeobox 1	13047	1.21362										TC1900000154.mm.1	Stx5a	syntaxin 5A	56389	-1.1288
	TC0500003202.mm.1	Cux2	cut-like homeobox 2	13048	1.30412										TC0600002427.mm.1	Tacstd2	tumor-associated calcium signal transducer 2	56753	1.37399
	TC0X00003116.mm.1	Dcx	doublecortin	13193	1.17396										TC0700002769.mm.1	Zbtb32	zinc finger and BTB domain containing 32	58206	1.11986
	TC1500001630.mm.1	Asap1	ArfGAP with SH3 domain, ankyrin repeat and PH domain1	13196	1.17655										TC1600001679.mm.1	Nectin3	nectin cell adhesion molecule 3	58998	1.16314
	TC1900000111.mm.1	Ehd1	EH-domain containing 1	13660	-1.15771										TC0300001391.mm.1	Emcn	endomucin	59308	-1.21036
	TC0100001985.mm.1	Eya1	EYA transcriptional coactivator and phosphatase 1	14048	-1.14402										TC1900000171.mm.1	Ahnak	AHNAK nucleoprotein (desmoyokin)	66395	-1.19677
	TC0500000948.mm.1	Fgf5	fibroblast growth factor 5	14176	-1.17438										TC0200001972.mm.1	Nop56	NOP56 ribonucleoprotein	67134	-1.12519
	TC1000003228.mm.1	Bloc1s1	biogenesis of lysosomal organelles complex-1, subunit 1	14533	-1.10572										TC0600001740.mm.1	Ppfibp1	PTPRF interacting protein, binding protein 1 (liprin beta 1)	67533	-1.16352
	TC0100000916.mm.1	Gpc1	glypican 1	14733	-1.13896										TC0900000313.mm.1	Kirrel3	kin of IRRE like 3 (Drosophila)	67703	-1.10314
	TC0400003275.mm.1	Elavl4	ELAV (embryonic lethal, abnormal vision, Drosophila)-like 4 (Hu antigen D)	15572	1.20254										TC0300002166.mm.1	Serpini2	serine (or cysteine) peptidase inhibitor, clade I, member 2	67931	1.12938
	TC0400003079.mm.1	Jun	jun proto-oncogene	16476	-1.14329										TC0100001589.mm.1	Nectin4	nectin cell adhesion molecule 4	71740	1.12714
	TC0400001639.mm.1	Stmn1	stathmin 1	16765	1.29793										TC1200000139.mm.1	Pdia6	protein disulfide isomerase associated 6	71853	-1.16621
	TC0400001386.mm.1	Mycl	v-myc avian myelocytomatosis viral oncogene lung carcinoma derived	16918	-1.12844										TC1000000240.mm.1	Arhgap18	Rho GTPase activating protein 18	73910	-1.12284
	TC1300000972.mm.1	Mef2c	myocyte enhancer factor 2C	17260	1.57816										TC1700001187.mm.1	Vit	vitrin	74199	1.14851
	TC1100003672.mm.1	Neurod2	neurogenic differentiation 2	18013	-1.17071										TC0900002791.mm.1	Tbx18	T-box18	76365	-1.16946
	TC0400002876.mm.1	Ptprd	protein tyrosine phosphatase, receptor type, D	19266	1.15587										TC0400003627.mm.1	Tinagl1	tubulointerstitial nephritis antigen-like 1	94242	-1.12098
	TC1300000285.mm.1	Dcdc2a	doublecortin domain containing 2a	195208	-1.15218
	TC1200001562.mm.1	Sox11	SRY (sex determining region Y)-box 11	20666	1.13297										Negative regulation of response to stimulus
	TC0800001984.mm.1	Nrg1	neuregulin 1	211323	1.22144										ID:GO:0048585
	TC0100002365.mm.1	Satb2	special AT-rich sequence binding protein 2	212712	1.5396										C=1221; O=95; E=58.46; R=1.63; PValue=1.63e-06; FDR=1.7e-03
	TC0200000927.mm.1	Tbr1	T-box brain gene 1	21375	1.3055										ID	Symbol	Description	EntrezGene.ID	D.FC
	TC1400001315.mm.1	Farp1	FERM, RhoGEF (Arhgef) and pleckstrin domain protein 1 (chondrocyte-derived)	223254	1.10573										TC1400001290.mm.1	Dnajc3	DnaJ heat shock protein family (Hsp40) member C3	100037258	-1.13976
	TC0500002286.mm.1	Wdr1	WD repeat domain 1	22388	-1.10547										TC1700000061.mm.1	Dynlt1f	dynein light chain Tctex-type 1F	100040531	-1.18797
	TC1500002183.mm.1	Rnd1	Rho family GTPase 1	223881	1.25109										TC1700001388.mm.1	Dynlt1f	dynein light chain Tctex-type 1F	100040531	-1.19636
	TC0200002876.mm.1	Camk1d	calcium/calmodulin-dependent protein kinase ID	227541	-1.15422										TC0800002154.mm.1	Snx25	sorting nexin 25	102141	-1.14641
	TC0200001780.mm.1	Itpka	inositol 1,4,5-trisphosphate 3-kinase A	228550	-1.17058										TC1700001774.mm.1	Stk38	serine/threonine kinase 38	106504	-1.15978
	TC0200002084.mm.1	Btbd3	BTB (POZ) domain containing 3	228662	-1.11363										TC0500000080.mm.1	Sema3d	sema domain, immunoglobulin domain (Ig), short basic domain, secreted, (semaphorin) 3D	108151	-1.16889
	TC0300002820.mm.1	Plppr4	phospholipid phosphatase related 4	229791	-1.13387										TC1300002717.mm.1	Itga1	integrin alpha 1	109700	-1.12786
	TC0700001385.mm.1	Gdpd5	glycerophosphodiester phosphodiesterase domain containing 5	233552	1.1121										TC1400000947.mm.1	Adra1a	adrenergic receptor, alpha 1a	11549	-1.19874
	TC1100004040.mm.1	Sdk2	sidekick cell adhesion molecule 2	237979	1.15578										TC0X00000844.mm.1	Nr0b1	nuclear receptor subfamily 0, group B, member 1	11614	1.15373
	TC0200001472.mm.1	Lrrc4c	leucine rich repeat containing 4C	241568	1.13179										TC0100001351.mm.1	Ivns1abp	influenza virus NS1A binding protein	117198	-1.20761
	TC0400002407.mm.1	Lingo2	leucine rich repeat and Ig domain containing 2	242384	1.11768										TC0X00000216.mm.1	Araf	Araf proto-oncogene, serine/threonine kinase	11836	-1.12442
	TC1100003193.mm.1	Rap1gap2	RAP1 GTPase activating protein 2	380711	1.19654										TC0100002894.mm.1	Bcl2	B cell leukemia/lymphoma 2	12043	-1.1028
	TC0X00002187.mm.1	Frmd7	FERM domain containing 7	385354	-1.15938										TC0X00000685.mm.1	Bgn	biglycan	12111	-1.3751
	TC1900001033.mm.1	Flrt1	fibronectin leucine rich transmembrane protein 1	396184	1.19055										TC0900001020.mm.1	Bmp5	bone morphogenetic protein 5	12160	-1.2724
	TC1300000657.mm.1	Rgs14	regulator of G-protein signaling 14	51791	-1.1988										TC0200005281.mm.1	Bmp7	bone morphogenetic protein 7	12162	-1.34203
	TC0300000118.mm.1	Bhlhe22	basic helix-loop-helix family, member e22	59058	-1.21727										TC0900000918.mm.1	Anxa2	annexin A2	12306	-1.1175
	TC1100001397.mm.1	Mmd	monocyte to macrophage differentiation-associated	67468	-1.11822										TC1800000306.mm.1	Ctnna1	catenin (cadherin associated protein), alpha 1	12385	-1.13035
	TC0400002800.mm.1	Whrn	whirlin	73750	1.1682										TC0600000128.mm.1	Cav1	caveolin 1, caveolae protein	12389	-1.14147
	TC0500000947.mm.1	Prdm8	PR domain containing 8	77630	-1.3131										TC0100001882.mm.1	Cd34	CD34 antigen	12490	-1.14024
															TC1600000292.mm.1	Chrd	chordin	12667	-1.13912
	positive regulation of catalytic activity														TC1300002458.mm.1	Crhbp	corticotropin releasing hormone binding protein	12919	-1.16953
	ID:GO:0043085														TC1000002605.mm.1	Cry1	cryptochrome 1 (photolyase-like)	12952	-1.13336
	C=1204; O=43; E=18.49; R=2.33; PValue=1.91e-07; FDR=9.91e-05														TC1500000031.mm.1	Dab2	disabled 2, mitogen-responsive phosphoprotein	13132	-1.22849
	ID	Symbol	Description	EntrezGene.ID	B.FC										TC1000001189.mm.1	Dcn	decorin	13179	-1.81407
	TC0400001766.mm.1	Rcc2	regulator of chromosome condensation 2	108911	-1.15475										TC1500000804.mm.1	Fbln1	fibulin 1	14114	-1.27685
	TC1300002498.mm.1	Arhgef28	Rho guanine nucleotide exchange factor (GEF) 28	110596	-1.18027										TC1300002176.mm.1	Fbp1	fructose bisphosphatase 1	14121	1.12712
	TC0700003403.mm.1	Chrna7	cholinergic receptor, nicotinic, alpha polypeptide 7	11441	-1.17929										TC0800001737.mm.1	Gas6	growth arrest specific 6	14456	-1.18923
	TC1100001723.mm.1	Crhr1	corticotropin releasing hormone receptor 1	12921	1.14996										TC0300000750.mm.1	Gba	glucosidase, beta, acid	14466	-1.11282
	TC1500001630.mm.1	Asap1	ArfGAP with SH3 domain, ankyrin repeat and PH domain1	13196	1.17655										TC0600001953.mm.1	Gpr37	G protein-coupled receptor 37	14763	1.15616
	TC1600000415.mm.1	Dlg1	discs, large homolog 1 (Drosophila)	13383	1.12679										TC1100002227.mm.1	Grb10	growth factor receptor bound protein 10	14783	-1.20633
	TC0500000437.mm.1	Drd5	dopamine receptor D5	13492	-1.25432										TC0200000620.mm.1	Hspa5	heat shock protein 5	14828	-1.18767
	TC0X00002292.mm.1	Fgf13	fibroblast growth factor 13	14168	-1.10072										TC1300002474.mm.1	Hmgcr	3-hydroxy-3-methylglutaryl-Coenzyme A reductase	15357	-1.13701
	TC0400003584.mm.1	Hpca	hippocalcin	15444	-1.27145										TC0900002751.mm.1	Htr1b	5-hydroxytryptamine (serotonin) receptor 1B	15551	-1.16734
	TC1200000679.mm.1	Hspa2	heat shock protein 2	15512	-1.13639										TC1800000617.mm.1	Cd74	CD74 antigen (invariant polypeptide of major histocompatibility complex, class II antigen-associated)	16149	-1.31125
	TC0400003079.mm.1	Jun	jun proto-oncogene	16476	-1.14329										TC0X00003143.mm.1	Il13ra2	interleukin 13 receptor, alpha 2	16165	-1.20164
	TC1700001454.mm.1	Mas1	MAS1 oncogene	17171	-1.15194										TC0800001599.mm.1	Itgb1	integrin beta 1 (fibronectin receptor beta)	16412	-1.14535
	TC1300000972.mm.1	Mef2c	myocyte enhancer factor 2C	17260	1.57816										TC0600000222.mm.1	Lep	leptin	16846	1.13942
	TC1000001216.mm.1	Kitl	kit ligand	17311	1.20876										TC0500003191.mm.1	Mapkapk5	MAP kinase-activated protein kinase 5	17165	-1.13328
	TC0600001279.mm.1	Pparg	peroxisome proliferator activated receptor gamma	19016	1.15611										TC0100003853.mm.1	Cd46	CD46 antigen, complement regulatory protein	17221	-1.32903
	TC0800001984.mm.1	Nrg1	neuregulin 1	211323	1.22144										TC0700003569.mm.1	Mesp1	mesoderm posterior 1	17292	1.16704
	TC1000002916.mm.1	Rab3ip	RAB3A interacting protein	216363	-1.11961										TC1400000745.mm.1	Mmp14	matrix metallopeptidase 14 (membrane-inserted)	17387	1.20471
	TC1100000625.mm.1	Fnip1	folliculin interacting protein 1	216742	-1.11993										TC0200003791.mm.1	Nfe2l2	nuclear factor, erythroid derived 2, like 2	18024	-1.10756
	TC1200001314.mm.1	Rapgef5	Rap guanine nucleotide exchange factor (GEF) 5	217944	-1.13026										TC1400000972.mm.1	Nkx3-1	NK-3 transcription factor, locus 1 (Drosophila)	18095	1.13484
	TC0500002481.mm.1	Tlr6	toll-like receptor 6	21899	-1.10845										TC1000001894.mm.1	Enpp1	ectonucleotide pyrophosphatase/phosphodiesterase 1	18605	-1.23462
	TC1400001315.mm.1	Farp1	FERM, RhoGEF (Arhgef) and pleckstrin domain protein 1 (chondrocyte-derived)	223254	1.10573										TC1100000900.mm.1	Per1	period circadian clock 1	18626	-1.14336
	TC0500002268.mm.1	Wfs1	Wolfram syndrome 1 homolog (human)	22393	1.15125										TC0500001026.mm.1	Pkd2	polycystic kidney disease 2	18764	-1.16063
	TC0100003328.mm.1	Rasal2	RAS protein activator like 2	226525	-1.14543										TC0X00000712.mm.1	Plxna3	plexin A3	18846	-1.12743
	TC0600002656.mm.1	Arhgap25	Rho GTPase activating protein 25	232201	1.27238										TC1700000691.mm.1	Pou5f1	POU domain, class 5, transcription factor 1	18999	1.14176
	TC0200004363.mm.1	Grem1	gremlin 1, DAN family BMP antagonist	23892	-1.14989										TC1900000472.mm.1	Pten	phosphatase and tensin homolog	19211	-1.3046
	TC0X00001372.mm.1	Tbc1d8b	TBC1 domain family, member 8B	245638	-1.31706										TC1700001699.mm.1	Dusp1	dual specificity phosphatase 1	19252	-1.36575
	TC0100003205.mm.1	Rgs13	regulator of G-protein signaling 13	246709	-1.20911										TC0500001344.mm.1	Rasal1	RAS protein activator like 1 (GAP1 like)	19415	-1.1449
	TC1700002564.mm.1	Cdc42ep3	CDC42 effector protein (Rho GTPase binding) 3	260409	1.18397										TC0300000647.mm.1	Sfrp2	secreted frizzled-related protein 2	20319	1.12484
	TC1700001738.mm.1	Grm4	glutamate receptor, metabotropic 4	268934	1.17661										TC0500002136.mm.1	Shh	sonic hedgehog	20423	1.12643
	TC0600003168.mm.1	Tigar	Trp53 induced glycolysis repulatory phosphatase	319801	-1.1616										TC1500001863.mm.1	Sox10	SRY (sex determining region Y)-box 10	20665	1.12636
	TC0500002818.mm.1	Rasgef1b	RasGEF domain family, member 1B	320292	1.46312										TC1600001667.mm.1	Phldb2	pleckstrin homology like domain, family B, member 2	208177	-1.10576
	TC0900000285.mm.1	Arhgap32	Rho GTPase activating protein 32	330914	1.21989										TC1900001390.mm.1	Sgms1	sphingomyelin synthase 1	208449	-1.12123
	TC1200002029.mm.1	Map3k9	mitogen-activated protein kinase kinase kinase 9	338372	1.21076										TC0900000834.mm.1	Cilp	cartilage intermediate layer protein, nucleotide pyrophosphohydrolase	214425	1.13537
	TC1100003193.mm.1	Rap1gap2	RAP1 GTPase activating protein 2	380711	1.19654										TC1100001882.mm.1	Cd300a	CD300A molecule	217303	1.12289
	TC0100003096.mm.1	Atp2b4	ATPase, Ca++ transporting, plasma membrane 4	381290	1.68674										TC1000001044.mm.1	Timp3	tissue inhibitor of metalloproteinase 3	21859	-1.17463
	TC1300000657.mm.1	Rgs14	regulator of G-protein signaling 14	51791	-1.1988										TC1400000837.mm.1	Shisa2	shisa family member 2	219134	1.14259
	TC1000001688.mm.1	Rgs17	regulator of G-protein signaling 17	56533	1.17968										TC0700001409.mm.1	Ucp2	uncoupling protein 2 (mitochondrial, proton carrier)	22228	-1.14791
	TC0300001161.mm.1	Vav3	vav 3 oncogene	57257	-1.18452										TC1100000072.mm.1	Xbp1	X-box binding protein 1	22433	-1.1395
	TC0300000494.mm.1	Arhgef26	Rho guanine nucleotide exchange factor (GEF) 26	622434	-1.10339										TC1700002526.mm.1	Xdh	xanthine dehydrogenase	22436	-1.155
	TC1100001397.mm.1	Mmd	monocyte to macrophage differentiation-associated	67468	-1.11822										TC1800000071.mm.1	Thoc1	THO complex 1	225160	-1.20735
	TC1600001559.mm.1	Fam162a	family with sequence similarity 162, member A	70186	-1.12489										TC0200002822.mm.1	Zgpat	zinc finger, CCCH-type with G patch domain	229007	-1.1403
	TC0800000916.mm.1	Tbc1d9	TBC1 domain family, member 9	71310	1.13285										TC0100000064.mm.1	Sulf1	sulfatase 1	240725	-1.28872
	TC0200003318.mm.1	Garnl3	GTPase activating RANGAP domain-like 3	99326	1.3143										TC0400004216.mm.1	Podn	podocan	242608	-1.19787
															TC0800000947.mm.1	Podnl1	podocan-like 1	244550	1.15946
	positive regulation of molecular function														TC0800002683.mm.1	Rpgrip1l	Rpgrip1-like	244585	-1.1273
	ID:GO:0044093														TC0200002821.mm.1	Rtel1	regulator of telomere elongation helicase 1	269400	-1.11249
	C=1475; O=49; E=22.66; R=2.16; PValue=2.14e-07; FDR=1.04e-04														TC0900002958.mm.1	Cep63	centrosomal protein 63	28135	-1.10045
	ID	Symbol	Description	EntrezGene.ID	B.FC										TC0700000769.mm.1	Klk14	kallikrein related-peptidase 14	317653	1.1811
	TC0400001766.mm.1	Rcc2	regulator of chromosome condensation 2	108911	-1.15475										TC0100000588.mm.1	Vwc2l	von Willebrand factor C domain-containing protein 2-like	320460	-1.9652
	TC1300002498.mm.1	Arhgef28	Rho guanine nucleotide exchange factor (GEF) 28	110596	-1.18027										TC0200001551.mm.1	Cd59b	CD59b antigen	333883	-1.1358
	TC0700003403.mm.1	Chrna7	cholinergic receptor, nicotinic, alpha polypeptide 7	11441	-1.17929										TC1200000951.mm.1	Flrt2	fibronectin leucine rich transmembrane protein 2	399558	-1.12916
	TC0200005480.mm.1	Capn3	calpain 3	12335	-1.13251										TC0200002968.mm.1	Fbxo18	F-box protein 18	50755	-1.15616
	TC1100001723.mm.1	Crhr1	corticotropin releasing hormone receptor 1	12921	1.14996										TC0500000161.mm.1	Magi2	membrane associated guanylate kinase, WW and PDZ domain containing 2	50791	-1.21888
	TC1500001630.mm.1	Asap1	ArfGAP with SH3 domain, ankyrin repeat and PH domain1	13196	1.17655										TC0100000942.mm.1	Bok	BCL2-related ovarian killer	51800	1.12612
	TC1600000415.mm.1	Dlg1	discs, large homolog 1 (Drosophila)	13383	1.12679										TC1400000940.mm.1	Pbk	PDZ binding kinase	52033	1.12154
	TC0500000437.mm.1	Drd5	dopamine receptor D5	13492	-1.25432										TC0900001371.mm.1	Nprl2	nitrogen permease regulator-like 2	56032	-1.11507
	TC0X00002292.mm.1	Fgf13	fibroblast growth factor 13	14168	-1.10072										TC0200004711.mm.1	Mkks	McKusick-Kaufman syndrome	59030	-1.12481
	TC0400003584.mm.1	Hpca	hippocalcin	15444	-1.27145										TC1000000468.mm.1	Nepn	nephrocan	66650	1.10386
	TC1200000679.mm.1	Hspa2	heat shock protein 2	15512	-1.13639										TC1300000566.mm.1	Aspn	asporin	66695	-1.24555
	TC0400003079.mm.1	Jun	jun proto-oncogene	16476	-1.14329										TC1500000897.mm.1	Lrrk2	leucine-rich repeat kinase 2	66725	-1.15948
	TC1700001454.mm.1	Mas1	MAS1 oncogene	17171	-1.15194										TC1000000595.mm.1	Pbld2	phenazine biosynthesis-like protein domain containing 2	67307	1.11953
	TC1300000972.mm.1	Mef2c	myocyte enhancer factor 2C	17260	1.57816										TC0800002725.mm.1	Bbs2	Bardet-Biedl syndrome 2 (human)	67378	-1.19221
	TC1000001216.mm.1	Kitl	kit ligand	17311	1.20876										TC0400002101.mm.1	Fam132a	family with sequence similarity 132, member A	67389	-1.10457
	TC1100003672.mm.1	Neurod2	neurogenic differentiation 2	18013	-1.17071										TC1000001207.mm.1	Dusp6	dual specificity phosphatase 6	67603	-1.14878
	TC0200002793.mm.1	Ntsr1	neurotensin receptor 1	18216	1.25932										TC0300002122.mm.1	Ift80	intraflagellar transport 80	68259	-1.13772
	TC0600001279.mm.1	Pparg	peroxisome proliferator activated receptor gamma	19016	1.15611										TC0200001770.mm.1	Chac1	ChaC, cation transport regulator 1	69065	1.17093
	TC0800001984.mm.1	Nrg1	neuregulin 1	211323	1.22144										TC0900000769.mm.1	Uaca	uveal autoantigen with coiled-coil domains and ankyrin repeats	72565	-1.10494
	TC1000002916.mm.1	Rab3ip	RAB3A interacting protein	216363	-1.11961										TC1300001537.mm.1	Zkscan3	zinc finger with KRAB and SCAN domains 3	72739	-1.1181
	TC1100000625.mm.1	Fnip1	folliculin interacting protein 1	216742	-1.11993										TC1800001150.mm.1	Nme5	NME/NM23 family member 5	75533	-1.14404
	TC1200001314.mm.1	Rapgef5	Rap guanine nucleotide exchange factor (GEF) 5	217944	-1.13026										TC0900002791.mm.1	Tbx18	T-box18	76365	-1.16946
	TC0500002481.mm.1	Tlr6	toll-like receptor 6	21899	-1.10845										TC0600001530.mm.1	Clec2d	C-type lectin domain family 2, member d	93694	-1.41269
	TC1400001315.mm.1	Farp1	FERM, RhoGEF (Arhgef) and pleckstrin domain protein 1 (chondrocyte-derived)	223254	1.10573										TC0300002025.mm.1	Wwtr1	WW domain containing transcription regulator 1	97064	1.11506
	TC0500002268.mm.1	Wfs1	Wolfram syndrome 1 homolog (human)	22393	1.15125
	TC0100003328.mm.1	Rasal2	RAS protein activator like 2	226525	-1.14543										cilium assembly
	TC0200002876.mm.1	Camk1d	calcium/calmodulin-dependent protein kinase ID	227541	-1.15422										ID:GO:0060271
	TC0600002656.mm.1	Arhgap25	Rho GTPase activating protein 25	232201	1.27238										C=242; O=30; E=11.59; R=2.59; PValue=1.8e-06; FDR=1.7e-03
	TC0200004363.mm.1	Grem1	gremlin 1, DAN family BMP antagonist	23892	-1.14989										ID	Symbol	Description	EntrezGene.ID	D.FC
	TC0X00001372.mm.1	Tbc1d8b	TBC1 domain family, member 8B	245638	-1.31706										TC0500003215.mm.1	Ift81	intraflagellar transport 81	12589	-1.11564
	TC0100003205.mm.1	Rgs13	regulator of G-protein signaling 13	246709	-1.20911										TC1300001857.mm.1	Mak	male germ cell-associated kinase	17152	-1.14373
	TC1700002564.mm.1	Cdc42ep3	CDC42 effector protein (Rho GTPase binding) 3	260409	1.18397										TC0X00002447.mm.1	Flna	filamin, alpha	192176	-1.42301
	TC1700001738.mm.1	Grm4	glutamate receptor, metabotropic 4	268934	1.17661										TC0X00003418.mm.1	Rpgr	retinitis pigmentosa GTPase regulator	19893	-1.17163
	TC0600003168.mm.1	Tigar	Trp53 induced glycolysis repulatory phosphatase	319801	-1.1616										TC1300001274.mm.1	Ccno	cyclin O	218630	1.17197
	TC0500002818.mm.1	Rasgef1b	RasGEF domain family, member 1B	320292	1.46312										TC0500000229.mm.1	Galnt11	UDP-N-acetyl-alpha-D-galactosamine:polypeptide N-acetylgalactosaminyltransferase 11	231050	-1.11946
	TC0900000285.mm.1	Arhgap32	Rho GTPase activating protein 32	330914	1.21989										TC0900001726.mm.1	Cep126	centrosomal protein 126	234915	-1.15922
	TC1200002029.mm.1	Map3k9	mitogen-activated protein kinase kinase kinase 9	338372	1.21076										TC0600000964.mm.1	Alms1	Alstrom syndrome 1	236266	-1.10205
	TC1100003193.mm.1	Rap1gap2	RAP1 GTPase activating protein 2	380711	1.19654										TC0800002683.mm.1	Rpgrip1l	Rpgrip1-like	244585	-1.1273
	TC0100003096.mm.1	Atp2b4	ATPase, Ca++ transporting, plasma membrane 4	381290	1.68674										TC0400002220.mm.1	Tmem67	transmembrane protein 67	329795	-1.13324
	TC1300000657.mm.1	Rgs14	regulator of G-protein signaling 14	51791	-1.1988										TC0900002790.mm.1	Cep162	centrosomal protein 162	382090	-1.16994
	TC1000001688.mm.1	Rgs17	regulator of G-protein signaling 17	56533	1.17968										TC0300001816.mm.1	Ccdc39	coiled-coil domain containing 39	51938	-1.30667
	TC0300001161.mm.1	Vav3	vav 3 oncogene	57257	-1.18452										TC1100001165.mm.1	Ift20	intraflagellar transport 20	55978	-1.1133
	TC1700001154.mm.1	Ehd3	EH-domain containing 3	57440	-1.20849										TC0200004711.mm.1	Mkks	McKusick-Kaufman syndrome	59030	-1.12481
	TC0300000494.mm.1	Arhgef26	Rho guanine nucleotide exchange factor (GEF) 26	622434	-1.10339										TC1000001684.mm.1	Syne1	spectrin repeat containing, nuclear envelope 1	64009	-1.15826
	TC1100001397.mm.1	Mmd	monocyte to macrophage differentiation-associated	67468	-1.11822										TC1400002719.mm.1	Dzip1	DAZ interacting protein 1	66573	-1.13687
	TC1500002194.mm.1	Rhebl1	Ras homolog enriched in brain like 1	69159	1.10326										TC0800002725.mm.1	Bbs2	Bardet-Biedl syndrome 2 (human)	67378	-1.19221
	TC1600001559.mm.1	Fam162a	family with sequence similarity 162, member A	70186	-1.12489										TC1900001493.mm.1	Tctn3	tectonic family member 3	67590	-1.14167
	TC0800000916.mm.1	Tbc1d9	TBC1 domain family, member 9	71310	1.13285										TC0500002182.mm.1	Ift172	intraflagellar transport 172	67661	-1.21531
	TC0200003318.mm.1	Garnl3	GTPase activating RANGAP domain-like 3	99326	1.3143										TC0500001450.mm.1	Tctn2	tectonic family member 2	67978	-1.10991
															TC0300002122.mm.1	Ift80	intraflagellar transport 80	68259	-1.13772
	Small GTPase mediated signal transduction														TC1500002059.mm.1	Rabl2	RAB, member RAS oncogene family-like 2	68708	-1.23585
	ID:GO:0007264														TC0300001857.mm.1	Bbs7	Bardet-Biedl syndrome 7 (human)	71492	-1.21518
	C=463; O=24; E=7.11; R=3.37; PValue=2.25e-07; FDR=1.04e-04														TC1200000810.mm.1	Bbof1	basal body orientation factor 1	72873	-1.14967
	ID	Symbol	Description	EntrezGene.ID	B.FC										TC1800001150.mm.1	Nme5	NME/NM23 family member 5	75533	-1.14404
	TC0300001271.mm.1	Camk2d	calcium/calmodulin-dependent protein kinase II, delta	108058	1.66693										TC1200000978.mm.1	Ttc8	tetratricopeptide repeat domain 8	76260	-1.16648
	TC1300002498.mm.1	Arhgef28	Rho guanine nucleotide exchange factor (GEF) 28	110596	-1.18027										TC1600002167.mm.1	Cluap1	clusterin associated protein 1	76779	-1.15045
	TC0400003079.mm.1	Jun	jun proto-oncogene	16476	-1.14329										TC1200000606.mm.1	2700049A03Rik	RIKEN cDNA 2700049A03 gene	76967	-1.1108
	TC1000001216.mm.1	Kitl	kit ligand	17311	1.20876										TC1000001153.mm.1	Cep83	centrosomal protein 83	77048	-1.18677
	TC0800001984.mm.1	Nrg1	neuregulin 1	211323	1.22144										TC0300002025.mm.1	Wwtr1	WW domain containing transcription regulator 1	97064	1.11506
	TC1200001314.mm.1	Rapgef5	Rap guanine nucleotide exchange factor (GEF) 5	217944	-1.13026
	TC1400001315.mm.1	Farp1	FERM, RhoGEF (Arhgef) and pleckstrin domain protein 1 (chondrocyte-derived)	223254	1.10573										growth
	TC1500002183.mm.1	Rnd1	Rho family GTPase 1	223881	1.25109										ID:GO:0040007
	TC0100003328.mm.1	Rasal2	RAS protein activator like 2	226525	-1.14543										C=934; O=77; E=44.72; R=1.72; PValue=2.07e-06; FDR=1.7e-03
	TC0600003338.mm.1	Rerg	RAS-like, estrogen-regulated, growth-inhibitor	232441	-1.15802										ID	Symbol	Description	EntrezGene.ID	D.FC
	TC1400002328.mm.1	Rhobtb2	Rho-related BTB domain containing 2	246710	1.12564										TC0500000080.mm.1	Sema3d	sema domain, immunoglobulin domain (Ig), short basic domain, secreted, (semaphorin) 3D	108151	-1.16889
	TC1700002564.mm.1	Cdc42ep3	CDC42 effector protein (Rho GTPase binding) 3	260409	1.18397										TC0200003758.mm.1	Chrna1	cholinergic receptor, nicotinic, alpha polypeptide 1 (muscle)	11435	1.13186
	TC0X00003041.mm.1	Rab9b	RAB9B, member RAS oncogene family	319642	-1.12902										TC1400000947.mm.1	Adra1a	adrenergic receptor, alpha 1a	11549	-1.19874
	TC0500002818.mm.1	Rasgef1b	RasGEF domain family, member 1B	320292	1.46312										TC1700000418.mm.1	Atp6v0e	ATPase, H+ transporting, lysosomal V0 subunit E	11974	-1.20433
	TC0900000285.mm.1	Arhgap32	Rho GTPase activating protein 32	330914	1.21989										TC0100002894.mm.1	Bcl2	B cell leukemia/lymphoma 2	12043	-1.1028
	TC1100003193.mm.1	Rap1gap2	RAP1 GTPase activating protein 2	380711	1.19654										TC0900001020.mm.1	Bmp5	bone morphogenetic protein 5	12160	-1.2724
	TC0X00002187.mm.1	Frmd7	FERM domain containing 7	385354	-1.15938										TC1300000445.mm.1	Bmp6	bone morphogenetic protein 6	12161	-1.15274
	TC0400000039.mm.1	Sdcbp	syndecan binding protein	53378	-1.12245										TC0200005281.mm.1	Bmp7	bone morphogenetic protein 7	12162	-1.34203
	TC0300001161.mm.1	Vav3	vav 3 oncogene	57257	-1.18452										TC0400000314.mm.1	Cga	glycoprotein hormones, alpha subunit	12640	1.16437
	TC0300000494.mm.1	Arhgef26	Rho guanine nucleotide exchange factor (GEF) 26	622434	-1.10339										TC0300000710.mm.1	Crabp2	cellular retinoic acid binding protein II	12904	-1.1318
	TC0700004132.mm.1	Rras2	related RAS viral (r-ras) oncogene 2	66922	-1.16637										TC1600000895.mm.1	Cxadr	coxsackie virus and adenovirus receptor	13052	-1.12867
	TC1500002194.mm.1	Rhebl1	Ras homolog enriched in brain like 1	69159	1.10326										TC1700002368.mm.1	Efna5	ephrin A5	13640	-1.32625
	TC0300000492.mm.1	Rap2b	RAP2B, member of RAS oncogene family	74012	-1.12706										TC0700003028.mm.1	Emp3	epithelial membrane protein 3	13732	-1.23747
	TC0200003318.mm.1	Garnl3	GTPase activating RANGAP domain-like 3	99326	1.3143										TC0400003326.mm.1	Dmbx1	diencephalon/mesencephalon homeobox 1	140477	1.17891
															TC1300002176.mm.1	Fbp1	fructose bisphosphatase 1	14121	1.12712
	Regulation of cell differentiation														TC0X00000525.mm.1	Fhl1	four and a half LIM domains 1	14199	-1.12562
	ID:GO:0045595														TC1000000215.mm.1	Ctgf	connective tissue growth factor	14219	-1.21088
	C=1483; O=49; E=22.78; R=2.15; PValue=2.51e-07; FDR=1.1e-04														TC0100001218.mm.1	Fmod	fibromodulin	14264	-1.61824
	ID	Symbol	Description	EntrezGene.ID	B.FC										TC1600001624.mm.1	Gap43	growth associated protein 43	14432	-1.24958
	TC0400001766.mm.1	Rcc2	regulator of chromosome condensation 2	108911	-1.15475										TC0800001737.mm.1	Gas6	growth arrest specific 6	14456	-1.18923
	TC0600003346.mm.1	Lmo3	LIM domain only 3	109593	-1.17458										TC0200004978.mm.1	Gdf5	growth differentiation factor 5	14563	1.24702
	TC1400001157.mm.1	Klf5	Kruppel-like factor 5	12224	1.24808										TC0600002285.mm.1	Hoxa11	homeobox A11	15396	1.16742
	TC0200005480.mm.1	Capn3	calpain 3	12335	-1.13251										TC1200001663.mm.1	Ifrd1	interferon-related developmental regulator 1	15982	-1.15389
	TC0200002594.mm.1	Cebpb	CCAAT/enhancer binding protein (C/EBP), beta	12608	-1.12617										TC0700004571.mm.1	Igf2	insulin-like growth factor 2	16002	-1.28577
	TC1600000192.mm.1	Cebpd	CCAAT/enhancer binding protein (C/EBP), delta	12609	-1.21362										TC1800000111.mm.1	Impact	impact, RWD domain protein	16210	-1.14878
	TC0500001270.mm.1	Cit	citron	12704	1.34196										TC0800001599.mm.1	Itgb1	integrin beta 1 (fibronectin receptor beta)	16412	-1.14535
	TC0100003029.mm.1	Cxcr4	chemokine (C-X-C motif) receptor 4	12767	-1.12833										TC0900001408.mm.1	Lamb2	laminin, beta 2	16779	-1.11883
	TC1100002233.mm.1	Cobl	cordon-bleu WH2 repeat	12808	1.67511										TC0600000222.mm.1	Lep	leptin	16846	1.13942
	TC0500003418.mm.1	Cux1	cut-like homeobox 1	13047	1.21362										TC0400001039.mm.1	Lepr	leptin receptor	16847	-1.17921
	TC0500003202.mm.1	Cux2	cut-like homeobox 2	13048	1.30412										TC0700003569.mm.1	Mesp1	mesoderm posterior 1	17292	1.16704
	TC1500001630.mm.1	Asap1	ArfGAP with SH3 domain, ankyrin repeat and PH domain1	13196	1.17655										TC1400000745.mm.1	Mmp14	matrix metallopeptidase 14 (membrane-inserted)	17387	1.20471
	TC1900000111.mm.1	Ehd1	EH-domain containing 1	13660	-1.15771										TC1000000150.mm.1	Map7	microtubule-associated protein 7	17761	-1.10086
	TC0100001985.mm.1	Eya1	EYA transcriptional coactivator and phosphatase 1	14048	-1.14402										TC0100003506.mm.1	Ddr2	discoidin domain receptor family, member 2	18214	-1.20589
	TC0100000916.mm.1	Gpc1	glypican 1	14733	-1.13896										TC1300000569.mm.1	Ogn	osteoglycin	18295	-1.97664
	TC0700001793.mm.1	Il4ra	interleukin 4 receptor, alpha	16190	1.13852										TC0400003853.mm.1	Pax7	paired box 7	18509	1.14339
	TC0400003079.mm.1	Jun	jun proto-oncogene	16476	-1.14329										TC1000001894.mm.1	Enpp1	ectonucleotide pyrophosphatase/phosphodiesterase 1	18605	-1.23462
	TC0400001386.mm.1	Mycl	v-myc avian myelocytomatosis viral oncogene lung carcinoma derived	16918	-1.12844										TC0400001734.mm.1	Pla2g2a	phospholipase A2, group IIA (platelets, synovial fluid)	18780	1.21999
	TC0800000707.mm.1	Lpl	lipoprotein lipase	16956	-1.20619										TC0X00000712.mm.1	Plxna3	plexin A3	18846	-1.12743
	TC1300000972.mm.1	Mef2c	myocyte enhancer factor 2C	17260	1.57816										TC1700000691.mm.1	Pou5f1	POU domain, class 5, transcription factor 1	18999	1.14176
	TC1000001216.mm.1	Kitl	kit ligand	17311	1.20876										TC1900000472.mm.1	Pten	phosphatase and tensin homolog	19211	-1.3046
	TC0200004383.mm.1	Meis2	Meis homeobox 2	17536	1.30589										TC0500001344.mm.1	Rasal1	RAS protein activator like 1 (GAP1 like)	19415	-1.1449
	TC1100003672.mm.1	Neurod2	neurogenic differentiation 2	18013	-1.17071										TC1900001464.mm.1	Rbp4	retinol binding protein 4, plasma	19662	-1.25394
	TC0600001279.mm.1	Pparg	peroxisome proliferator activated receptor gamma	19016	1.15611										TC0300000647.mm.1	Sfrp2	secreted frizzled-related protein 2	20319	1.12484
	TC0100001338.mm.1	Ptgs2	prostaglandin-endoperoxide synthase 2	19225	-1.2446										TC0500002136.mm.1	Shh	sonic hedgehog	20423	1.12643
	TC0X00003358.mm.1	Tmsb4x	thymosin, beta 4, X chromosome	19241	-1.1085										TC1500001863.mm.1	Sox10	SRY (sex determining region Y)-box 10	20665	1.12636
	TC0400002876.mm.1	Ptprd	protein tyrosine phosphatase, receptor type, D	19266	1.15587										TC1900001390.mm.1	Sgms1	sphingomyelin synthase 1	208449	-1.12123
	TC1200000200.mm.1	Grhl1	grainyhead-like 1 (Drosophila)	195733	-1.1048										TC1500001088.mm.1	Tns2	tensin 2	209039	-1.17283
	TC0200003834.mm.1	Frzb	frizzled-related protein	20378	-1.12867										TC1100001271.mm.1	Hnf1b	HNF1 homeobox B	21410	1.14342
	TC1200001562.mm.1	Sox11	SRY (sex determining region Y)-box 11	20666	1.13297										TC0200002672.mm.1	Tfap2c	transcription factor AP-2, gamma	21420	1.13596
	TC0800001984.mm.1	Nrg1	neuregulin 1	211323	1.22144										TC0300000752.mm.1	Thbs3	thrombospondin 3	21827	-1.12325
	TC0300002916.mm.1	Ap1ar	adaptor-related protein complex 1 associated regulatory protein	211556	-1.11865										TC0400004116.mm.1	Trp73	transformation related protein 73	22062	1.16949
	TC0200000927.mm.1	Tbr1	T-box brain gene 1	21375	1.3055										TC1400000177.mm.1	Vcl	vinculin	22330	-1.2041
	TC1100000625.mm.1	Fnip1	folliculin interacting protein 1	216742	-1.11993										TC1100000072.mm.1	Xbp1	X-box binding protein 1	22433	-1.1395
	TC0500002286.mm.1	Wdr1	WD repeat domain 1	22388	-1.10547										TC0100003797.mm.1	Mfsd7b	major facilitator superfamily domain containing 7B	226844	-1.11686
	TC0200002876.mm.1	Camk1d	calcium/calmodulin-dependent protein kinase ID	227541	-1.15422										TC0600000964.mm.1	Alms1	Alstrom syndrome 1	236266	-1.10205
	TC0200001780.mm.1	Itpka	inositol 1,4,5-trisphosphate 3-kinase A	228550	-1.17058										TC1200002242.mm.1	Fbln5	fibulin 5	23876	-1.47507
	TC0700001385.mm.1	Gdpd5	glycerophosphodiester phosphodiesterase domain containing 5	233552	1.1121										TC1500001457.mm.1	Rspo2	R-spondin 2	239405	-1.3638
	TC0200004363.mm.1	Grem1	gremlin 1, DAN family BMP antagonist	23892	-1.14989										TC0200001735.mm.1	Eif2ak4	eukaryotic translation initiation factor 2 alpha kinase 4	27103	-1.12698
	TC0200001472.mm.1	Lrrc4c	leucine rich repeat containing 4C	241568	1.13179										TC0500002651.mm.1	Igfbp7	insulin-like growth factor binding protein 7	29817	-1.2714
	TC0700000678.mm.1	Tshz3	teashirt zinc finger family member 3	243931	1.12908										TC0700003597.mm.1	Iqgap1	IQ motif containing GTPase activating protein 1	29875	-1.24389
	TC1100003193.mm.1	Rap1gap2	RAP1 GTPase activating protein 2	380711	1.19654										TC1000000823.mm.1	Elane	elastase, neutrophil expressed	50701	1.14306
	TC0400001514.mm.1	Fndc5	fibronectin type III domain containing 5	384061	-1.11652										TC0300001528.mm.1	Fubp1	far upstream element (FUSE) binding protein 1	51886	-1.18186
	TC0X00002187.mm.1	Frmd7	FERM domain containing 7	385354	-1.15938										TC1200000474.mm.1	Brms1l	breast cancer metastasis-suppressor 1-like	52592	-1.1351
	TC1300000657.mm.1	Rgs14	regulator of G-protein signaling 14	51791	-1.1988										TC0X00003191.mm.1	Tspyl2	TSPY-like 2	52808	-1.11083
	TC0400000039.mm.1	Sdcbp	syndecan binding protein	53378	-1.12245										TC0900001562.mm.1	Golga4	golgi autoantigen, golgin subfamily a, 4	54214	-1.14713
	TC1300000532.mm.1	Rbm24	RNA binding motif protein 24	666794	-1.14623										TC0900000573.mm.1	Cadm1	cell adhesion molecule 1	54725	-1.10674
	TC1600000193.mm.1	Pkp2	plakophilin 2	67451	-1.39526										TC0200004711.mm.1	Mkks	McKusick-Kaufman syndrome	59030	-1.12481
	TC1100001397.mm.1	Mmd	monocyte to macrophage differentiation-associated	67468	-1.11822										TC0800002725.mm.1	Bbs2	Bardet-Biedl syndrome 2 (human)	67378	-1.19221
															TC0900001586.mm.1	Wdr48	WD repeat domain 48	67561	-1.1067
	Positive regulation of developmental process														TC1000001207.mm.1	Dusp6	dual specificity phosphatase 6	67603	-1.14878
	ID:GO:0051094														TC1300001285.mm.1	Esm1	endothelial cell-specific molecule 1	71690	1.20232
	C=1141; O=41; E=17.53; R=2.34; PValue=3.26e-07; FDR=1.34e-04														TC1100000286.mm.1	Pnpt1	polyribonucleotide nucleotidyltransferase 1	71701	-1.17099
	ID	Symbol	Description	EntrezGene.ID	B.FC										TC1600000760.mm.1	Dcbld2	discoidin, CUB and LCCL domain containing 2	73379	-1.13981
	TC0600003346.mm.1	Lmo3	LIM domain only 3	109593	-1.17458										TC0400002587.mm.1	Igfbpl1	insulin-like growth factor binding protein-like 1	75426	1.11008
	TC0700003403.mm.1	Chrna7	cholinergic receptor, nicotinic, alpha polypeptide 7	11441	-1.17929										TC1200000978.mm.1	Ttc8	tetratricopeptide repeat domain 8	76260	-1.16648
	TC1400001157.mm.1	Klf5	Kruppel-like factor 5	12224	1.24808										TC0200000929.mm.1	Slc4a10	solute carrier family 4, sodium bicarbonate cotransporter-like, member 10	94229	-1.15084
	TC0200005480.mm.1	Capn3	calpain 3	12335	-1.13251										TC0300002025.mm.1	Wwtr1	WW domain containing transcription regulator 1	97064	1.11506
	TC0800002644.mm.1	Cbln1	cerebellin 1 precursor protein	12404	1.19677
	TC0200002594.mm.1	Cebpb	CCAAT/enhancer binding protein (C/EBP), beta	12608	-1.12617										Epithelium development
	TC1600000192.mm.1	Cebpd	CCAAT/enhancer binding protein (C/EBP), delta	12609	-1.21362										ID:GO:0060429
	TC0100003029.mm.1	Cxcr4	chemokine (C-X-C motif) receptor 4	12767	-1.12833										C=1049; O=84; E=50.22; R=1.67; PValue=2.24e-06; FDR=1.7e-03
	TC1100002233.mm.1	Cobl	cordon-bleu WH2 repeat	12808	1.67511										ID	Symbol	Description	EntrezGene.ID	D.FC
	TC0500003418.mm.1	Cux1	cut-like homeobox 1	13047	1.21362										TC0900002307.mm.1	Acat1	acetyl-Coenzyme A acetyltransferase 1	110446	-1.13738
	TC0500003202.mm.1	Cux2	cut-like homeobox 2	13048	1.30412										TC1900001415.mm.1	Acta2	actin, alpha 2, smooth muscle, aorta	11475	-1.72145
	TC1600000415.mm.1	Dlg1	discs, large homolog 1 (Drosophila)	13383	1.12679										TC0X00000844.mm.1	Nr0b1	nuclear receptor subfamily 0, group B, member 1	11614	1.15373
	TC1900000111.mm.1	Ehd1	EH-domain containing 1	13660	-1.15771										TC0600002644.mm.1	Anxa4	annexin A4	11746	-1.21687
	TC0100000916.mm.1	Gpc1	glypican 1	14733	-1.13896										TC0100002894.mm.1	Bcl2	B cell leukemia/lymphoma 2	12043	-1.1028
	TC0700001793.mm.1	Il4ra	interleukin 4 receptor, alpha	16190	1.13852										TC0900001020.mm.1	Bmp5	bone morphogenetic protein 5	12160	-1.2724
	TC0400003079.mm.1	Jun	jun proto-oncogene	16476	-1.14329										TC1300000445.mm.1	Bmp6	bone morphogenetic protein 6	12161	-1.15274
	TC0500001876.mm.1	Kl	klotho	16591	-1.66491										TC0200005281.mm.1	Bmp7	bone morphogenetic protein 7	12162	-1.34203
	TC0800000707.mm.1	Lpl	lipoprotein lipase	16956	-1.20619										TC1000002460.mm.1	Casp14	caspase 14	12365	1.16891
	TC1300000972.mm.1	Mef2c	myocyte enhancer factor 2C	17260	1.57816										TC0600000128.mm.1	Cav1	caveolin 1, caveolae protein	12389	-1.14147
	TC1000001216.mm.1	Kitl	kit ligand	17311	1.20876										TC0100001882.mm.1	Cd34	CD34 antigen	12490	-1.14024
	TC1100003672.mm.1	Neurod2	neurogenic differentiation 2	18013	-1.17071										TC0800001176.mm.1	Cdh5	cadherin 5	12562	-1.17064
	TC0600001279.mm.1	Pparg	peroxisome proliferator activated receptor gamma	19016	1.15611										TC1600001419.mm.1	Cldn1	claudin 1	12737	-1.29297
	TC0100001338.mm.1	Ptgs2	prostaglandin-endoperoxide synthase 2	19225	-1.2446										TC1500000031.mm.1	Dab2	disabled 2, mitogen-responsive phosphoprotein	13132	-1.22849
	TC0X00003358.mm.1	Tmsb4x	thymosin, beta 4, X chromosome	19241	-1.1085										TC0700002692.mm.1	Dll3	delta-like 3 (Drosophila)	13389	1.10513
	TC0400002876.mm.1	Ptprd	protein tyrosine phosphatase, receptor type, D	19266	1.15587										TC0800001654.mm.1	Efnb2	ephrin B2	13642	-1.31357
	TC0200003834.mm.1	Frzb	frizzled-related protein	20378	-1.12867										TC0900001889.mm.1	Epor	erythropoietin receptor	13857	1.10708
	TC1200001562.mm.1	Sox11	SRY (sex determining region Y)-box 11	20666	1.13297										TC0500000334.mm.1	Fosl2	fos-like antigen 2	14284	-1.27712
	TC0800001984.mm.1	Nrg1	neuregulin 1	211323	1.22144										TC0600002285.mm.1	Hoxa11	homeobox A11	15396	1.16742
	TC0200002876.mm.1	Camk1d	calcium/calmodulin-dependent protein kinase ID	227541	-1.15422										TC1300000624.mm.1	Hrh2	histamine receptor H2	15466	-1.11517
	TC0200001780.mm.1	Itpka	inositol 1,4,5-trisphosphate 3-kinase A	228550	-1.17058										TC1300002290.mm.1	Irx1	Iroquois related homeobox 1 (Drosophila)	16371	1.10404
	TC0700001385.mm.1	Gdpd5	glycerophosphodiester phosphodiesterase domain containing 5	233552	1.1121										TC1900000439.mm.1	Jak2	Janus kinase 2	16452	-1.1273
	TC0200004363.mm.1	Grem1	gremlin 1, DAN family BMP antagonist	23892	-1.14989										TC1100003754.mm.1	Krt36	keratin 36	16673	1.16289
	TC0400002407.mm.1	Lingo2	leucine rich repeat and Ig domain containing 2	242384	1.11768										TC1100003704.mm.1	Krt27	keratin 27	16675	1.16991
	TC0700000678.mm.1	Tshz3	teashirt zinc finger family member 3	243931	1.12908										TC1500002261.mm.1	Krt84	keratin 84	16680	1.18718
	TC1800001479.mm.1	Ccbe1	collagen and calcium binding EGF domains 1	320924	-1.19063										TC1800000155.mm.1	Dsg4	desmoglein 4	16769	1.10303
	TC0400001514.mm.1	Fndc5	fibronectin type III domain containing 5	384061	-1.11652										TC0900001408.mm.1	Lamb2	laminin, beta 2	16779	-1.11883
	TC1900001033.mm.1	Flrt1	fibronectin leucine rich transmembrane protein 1	396184	1.19055										TC0500002927.mm.1	Glmn	glomulin, FKBP associated protein	170823	-1.12095
	TC1300000657.mm.1	Rgs14	regulator of G-protein signaling 14	51791	-1.1988										TC0700003569.mm.1	Mesp1	mesoderm posterior 1	17292	1.16704
	TC0400000039.mm.1	Sdcbp	syndecan binding protein	53378	-1.12245										TC1700000159.mm.1	Afdn	afadin, adherens junction formation factor	17356	-1.11385
	TC0900001367.mm.1	Cacna2d2	calcium channel, voltage-dependent, alpha 2/delta subunit 2	56808	1.25162										TC1400000745.mm.1	Mmp14	matrix metallopeptidase 14 (membrane-inserted)	17387	1.20471
	TC1100001397.mm.1	Mmd	monocyte to macrophage differentiation-associated	67468	-1.11822										TC1000000150.mm.1	Map7	microtubule-associated protein 7	17761	-1.10086
															TC1400000972.mm.1	Nkx3-1	NK-3 transcription factor, locus 1 (Drosophila)	18095	1.13484
	Neuron development														TC0400003853.mm.1	Pax7	paired box 7	18509	1.14339
	ID:GO:0048666														TC1700000344.mm.1	Pkd1	polycystic kidney disease 1 homolog	18763	-1.18372
	C=932; O=36; E=14.32; R=2.51; PValue=3.39e-07; FDR=1.34e-04														TC0500001026.mm.1	Pkd2	polycystic kidney disease 2	18764	-1.16063
	ID	Symbol	Description	EntrezGene.ID	B.FC										TC0X00002447.mm.1	Flna	filamin, alpha	192176	-1.42301
	TC1300002498.mm.1	Arhgef28	Rho guanine nucleotide exchange factor (GEF) 28	110596	-1.18027										TC0900000950.mm.1	Aldh1a2	aldehyde dehydrogenase family 1, subfamily A2	19378	-1.43876
	TC0700003111.mm.1	Gabra5	gamma-aminobutyric acid (GABA) A receptor, subunit alpha 5	110886	-1.20273										TC0600000876.mm.1	Reg3a	regenerating islet-derived 3 alpha	19694	1.19601
	TC0500002263.mm.1	Bloc1s4	biogenesis of lysosomal organelles complex-1, subunit 4, cappuccino	117197	-1.13981										TC1500000592.mm.1	Scx	scleraxis	20289	1.14552
	TC0500001270.mm.1	Cit	citron	12704	1.34196										TC0300000647.mm.1	Sfrp2	secreted frizzled-related protein 2	20319	1.12484
	TC0100003029.mm.1	Cxcr4	chemokine (C-X-C motif) receptor 4	12767	-1.12833										TC0500002136.mm.1	Shh	sonic hedgehog	20423	1.12643
	TC1100002233.mm.1	Cobl	cordon-bleu WH2 repeat	12808	1.67511										TC1500001863.mm.1	Sox10	SRY (sex determining region Y)-box 10	20665	1.12636
	TC0500003418.mm.1	Cux1	cut-like homeobox 1	13047	1.21362										TC1600001667.mm.1	Phldb2	pleckstrin homology like domain, family B, member 2	208177	-1.10576
	TC0500003202.mm.1	Cux2	cut-like homeobox 2	13048	1.30412										TC0200005114.mm.1	Sdc4	syndecan 4	20971	-1.10213
	TC0X00003116.mm.1	Dcx	doublecortin	13193	1.17396										TC0900002212.mm.1	Tagln	transgelin	21345	-1.43938
	TC1500001630.mm.1	Asap1	ArfGAP with SH3 domain, ankyrin repeat and PH domain1	13196	1.17655										TC1100001271.mm.1	Hnf1b	HNF1 homeobox B	21410	1.14342
	TC1900000111.mm.1	Ehd1	EH-domain containing 1	13660	-1.15771										TC0200002672.mm.1	Tfap2c	transcription factor AP-2, gamma	21420	1.13596
	TC1000003228.mm.1	Bloc1s1	biogenesis of lysosomal organelles complex-1, subunit 1	14533	-1.10572										TC1400000135.mm.1	Thrb	thyroid hormone receptor beta	21834	-1.19191
	TC0400003275.mm.1	Elavl4	ELAV (embryonic lethal, abnormal vision, Drosophila)-like 4 (Hu antigen D)	15572	1.20254										TC1300001274.mm.1	Ccno	cyclin O	218630	1.17197
	TC0400003079.mm.1	Jun	jun proto-oncogene	16476	-1.14329										TC1600000368.mm.1	Trp63	transformation related protein 63	22061	1.11042
	TC0400001639.mm.1	Stmn1	stathmin 1	16765	1.29793										TC1400002713.mm.1	Sox21	SRY (sex determining region Y)-box 21	223227	1.1145
	TC1300000972.mm.1	Mef2c	myocyte enhancer factor 2C	17260	1.57816										TC1400000177.mm.1	Vcl	vinculin	22330	-1.2041
	TC1100003672.mm.1	Neurod2	neurogenic differentiation 2	18013	-1.17071										TC0200000240.mm.1	Vim	vimentin	22352	-1.16774
	TC0400002876.mm.1	Ptprd	protein tyrosine phosphatase, receptor type, D	19266	1.15587										TC1500002156.mm.1	Rapgef3	Rap guanine nucleotide exchange factor (GEF) 3	223864	-1.12371
	TC1300000285.mm.1	Dcdc2a	doublecortin domain containing 2a	195208	-1.15218										TC1100000072.mm.1	Xbp1	X-box binding protein 1	22433	-1.1395
	TC0800001984.mm.1	Nrg1	neuregulin 1	211323	1.22144										TC1700002526.mm.1	Xdh	xanthine dehydrogenase	22436	-1.155
	TC0200000927.mm.1	Tbr1	T-box brain gene 1	21375	1.3055										TC1700002331.mm.1	Safb2	scaffold attachment factor B2	224902	-1.12561
	TC1400001315.mm.1	Farp1	FERM, RhoGEF (Arhgef) and pleckstrin domain protein 1 (chondrocyte-derived)	223254	1.10573										TC0500000926.mm.1	Fras1	Fraser extracellular matrix complex subunit 1	231470	-1.23409
	TC1500002183.mm.1	Rnd1	Rho family GTPase 1	223881	1.25109										TC0600000964.mm.1	Alms1	Alstrom syndrome 1	236266	-1.10205
	TC0200002876.mm.1	Camk1d	calcium/calmodulin-dependent protein kinase ID	227541	-1.15422										TC1500001457.mm.1	Rspo2	R-spondin 2	239405	-1.3638
	TC0200001780.mm.1	Itpka	inositol 1,4,5-trisphosphate 3-kinase A	228550	-1.17058										TC0100000064.mm.1	Sulf1	sulfatase 1	240725	-1.28872
	TC0200002084.mm.1	Btbd3	BTB (POZ) domain containing 3	228662	-1.11363										TC0800002683.mm.1	Rpgrip1l	Rpgrip1-like	244585	-1.1273
	TC0300002820.mm.1	Plppr4	phospholipid phosphatase related 4	229791	-1.13387										TC0800002698.mm.1	Ces1a	carboxylesterase 1A	244595	1.14788
	TC0700001385.mm.1	Gdpd5	glycerophosphodiester phosphodiesterase domain containing 5	233552	1.1121										TC0900002958.mm.1	Cep63	centrosomal protein 63	28135	-1.10045
	TC0200001472.mm.1	Lrrc4c	leucine rich repeat containing 4C	241568	1.13179										TC1400000071.mm.1	Flnb	filamin, beta	286940	-1.19186
	TC0400002407.mm.1	Lingo2	leucine rich repeat and Ig domain containing 2	242384	1.11768										TC0700003597.mm.1	Iqgap1	IQ motif containing GTPase activating protein 1	29875	-1.24389
	TC1100003193.mm.1	Rap1gap2	RAP1 GTPase activating protein 2	380711	1.19654										TC0700000769.mm.1	Klk14	kallikrein related-peptidase 14	317653	1.1811
	TC0X00002187.mm.1	Frmd7	FERM domain containing 7	385354	-1.15938										TC0400002220.mm.1	Tmem67	transmembrane protein 67	329795	-1.13324
	TC1900001033.mm.1	Flrt1	fibronectin leucine rich transmembrane protein 1	396184	1.19055										TC1000002274.mm.1	Hnrnph3	heterogeneous nuclear ribonucleoprotein H3	432467	-1.18697
	TC0300000118.mm.1	Bhlhe22	basic helix-loop-helix family, member e22	59058	-1.21727										TC1400002034.mm.1	Sall2	sal-like 2 (Drosophila)	50524	1.14327
	TC0400002800.mm.1	Whrn	whirlin	73750	1.1682										TC0500000161.mm.1	Magi2	membrane associated guanylate kinase, WW and PDZ domain containing 2	50791	-1.21888
	TC0500000947.mm.1	Prdm8	PR domain containing 8	77630	-1.3131										TC0300001816.mm.1	Ccdc39	coiled-coil domain containing 39	51938	-1.30667
															TC1100001165.mm.1	Ift20	intraflagellar transport 20	55978	-1.1133
	Cell morphogenesis involved in differentiation														TC0600002427.mm.1	Tacstd2	tumor-associated calcium signal transducer 2	56753	1.37399
	ID:GO:0000904														TC0500002182.mm.1	Ift172	intraflagellar transport 172	67661	-1.21531
	C=625; O=28; E=9.6; R=2.92; PValue=4.29e-07; FDR=1.62e-04														TC0X00000151.mm.1	Atp6ap2	ATPase, H+ transporting, lysosomal accessory protein 2	70495	-1.12136
	ID	Symbol	Description	EntrezGene.ID	B.FC										TC0900000927.mm.1	Myo1e	myosin IE	71602	-1.16384
	TC0400001766.mm.1	Rcc2	regulator of chromosome condensation 2	108911	-1.15475										TC0700002631.mm.1	Cnfn	cornifelin	72383	1.12299
	TC1300002498.mm.1	Arhgef28	Rho guanine nucleotide exchange factor (GEF) 28	110596	-1.18027										TC1000001936.mm.1	Rspo3	R-spondin 3	72780	-1.22344
	TC0500001270.mm.1	Cit	citron	12704	1.34196										TC1200000978.mm.1	Ttc8	tetratricopeptide repeat domain 8	76260	-1.16648
	TC0100003029.mm.1	Cxcr4	chemokine (C-X-C motif) receptor 4	12767	-1.12833										TC0900002791.mm.1	Tbx18	T-box18	76365	-1.16946
	TC1100002233.mm.1	Cobl	cordon-bleu WH2 repeat	12808	1.67511										TC1600002167.mm.1	Cluap1	clusterin associated protein 1	76779	-1.15045
	TC0500003418.mm.1	Cux1	cut-like homeobox 1	13047	1.21362										TC0300002025.mm.1	Wwtr1	WW domain containing transcription regulator 1	97064	1.11506
	TC0500003202.mm.1	Cux2	cut-like homeobox 2	13048	1.30412
	TC0X00003116.mm.1	Dcx	doublecortin	13193	1.17396										Negative regulation of cell communication
	TC0400003275.mm.1	Elavl4	ELAV (embryonic lethal, abnormal vision, Drosophila)-like 4 (Hu antigen D)	15572	1.20254										ID:GO:0010648
	TC0400001639.mm.1	Stmn1	stathmin 1	16765	1.29793										C=1034; O=83; E=49.5; R=1.68; PValue=2.35e-06; FDR=1.7e-03
	TC1300000972.mm.1	Mef2c	myocyte enhancer factor 2C	17260	1.57816										ID	Symbol	Description	EntrezGene.ID	D.FC
	TC0400002876.mm.1	Ptprd	protein tyrosine phosphatase, receptor type, D	19266	1.15587										TC1700000061.mm.1	Dynlt1f	dynein light chain Tctex-type 1F	100040531	-1.18797
	TC1300000285.mm.1	Dcdc2a	doublecortin domain containing 2a	195208	-1.15218										TC1700001388.mm.1	Dynlt1f	dynein light chain Tctex-type 1F	100040531	-1.19636
	TC0800001984.mm.1	Nrg1	neuregulin 1	211323	1.22144										TC0800002154.mm.1	Snx25	sorting nexin 25	102141	-1.14641
	TC0300002916.mm.1	Ap1ar	adaptor-related protein complex 1 associated regulatory protein	211556	-1.11865										TC1700001774.mm.1	Stk38	serine/threonine kinase 38	106504	-1.15978
	TC0200000927.mm.1	Tbr1	T-box brain gene 1	21375	1.3055										TC1300002717.mm.1	Itga1	integrin alpha 1	109700	-1.12786
	TC0200001781.mm.1	Tyro3	TYRO3 protein tyrosine kinase 3	22174	1.25941										TC1400000947.mm.1	Adra1a	adrenergic receptor, alpha 1a	11549	-1.19874
	TC1400001315.mm.1	Farp1	FERM, RhoGEF (Arhgef) and pleckstrin domain protein 1 (chondrocyte-derived)	223254	1.10573										TC0X00000844.mm.1	Nr0b1	nuclear receptor subfamily 0, group B, member 1	11614	1.15373
	TC0500002286.mm.1	Wdr1	WD repeat domain 1	22388	-1.10547										TC0100001351.mm.1	Ivns1abp	influenza virus NS1A binding protein	117198	-1.20761
	TC0200001780.mm.1	Itpka	inositol 1,4,5-trisphosphate 3-kinase A	228550	-1.17058										TC0X00000216.mm.1	Araf	Araf proto-oncogene, serine/threonine kinase	11836	-1.12442
	TC0200002084.mm.1	Btbd3	BTB (POZ) domain containing 3	228662	-1.11363										TC0100002894.mm.1	Bcl2	B cell leukemia/lymphoma 2	12043	-1.1028
	TC0300002820.mm.1	Plppr4	phospholipid phosphatase related 4	229791	-1.13387										TC0X00000685.mm.1	Bgn	biglycan	12111	-1.3751
	TC0200001472.mm.1	Lrrc4c	leucine rich repeat containing 4C	241568	1.13179										TC0900001020.mm.1	Bmp5	bone morphogenetic protein 5	12160	-1.2724
	TC0400002407.mm.1	Lingo2	leucine rich repeat and Ig domain containing 2	242384	1.11768										TC0200005281.mm.1	Bmp7	bone morphogenetic protein 7	12162	-1.34203
	TC0300000118.mm.1	Bhlhe22	basic helix-loop-helix family, member e22	59058	-1.21727										TC1800000306.mm.1	Ctnna1	catenin (cadherin associated protein), alpha 1	12385	-1.13035
	TC0300000494.mm.1	Arhgef26	Rho guanine nucleotide exchange factor (GEF) 26	622434	-1.10339										TC0600000128.mm.1	Cav1	caveolin 1, caveolae protein	12389	-1.14147
	TC0400002800.mm.1	Whrn	whirlin	73750	1.1682										TC1600000292.mm.1	Chrd	chordin	12667	-1.13912
	TC0500000947.mm.1	Prdm8	PR domain containing 8	77630	-1.3131										TC1300002458.mm.1	Crhbp	corticotropin releasing hormone binding protein	12919	-1.16953
															TC1000002605.mm.1	Cry1	cryptochrome 1 (photolyase-like)	12952	-1.13336
	Neuron projection development														TC1500000031.mm.1	Dab2	disabled 2, mitogen-responsive phosphoprotein	13132	-1.22849
	ID:GO:0031175														TC1000001189.mm.1	Dcn	decorin	13179	-1.81407
	C=784; O=32; E=12.04; R=2.66; PValue=4.9e-07; FDR=1.77e-04														TC1500000804.mm.1	Fbln1	fibulin 1	14114	-1.27685
	ID	Symbol	Description	EntrezGene.ID	B.FC										TC1300002176.mm.1	Fbp1	fructose bisphosphatase 1	14121	1.12712
	TC1300002498.mm.1	Arhgef28	Rho guanine nucleotide exchange factor (GEF) 28	110596	-1.18027										TC0800001737.mm.1	Gas6	growth arrest specific 6	14456	-1.18923
	TC0500002263.mm.1	Bloc1s4	biogenesis of lysosomal organelles complex-1, subunit 4, cappuccino	117197	-1.13981										TC0300000750.mm.1	Gba	glucosidase, beta, acid	14466	-1.11282
	TC0500001270.mm.1	Cit	citron	12704	1.34196										TC1100002227.mm.1	Grb10	growth factor receptor bound protein 10	14783	-1.20633
	TC0100003029.mm.1	Cxcr4	chemokine (C-X-C motif) receptor 4	12767	-1.12833										TC0200000620.mm.1	Hspa5	heat shock protein 5	14828	-1.18767
	TC1100002233.mm.1	Cobl	cordon-bleu WH2 repeat	12808	1.67511										TC1300002474.mm.1	Hmgcr	3-hydroxy-3-methylglutaryl-Coenzyme A reductase	15357	-1.13701
	TC0500003418.mm.1	Cux1	cut-like homeobox 1	13047	1.21362										TC0900002751.mm.1	Htr1b	5-hydroxytryptamine (serotonin) receptor 1B	15551	-1.16734
	TC0500003202.mm.1	Cux2	cut-like homeobox 2	13048	1.30412										TC1800000617.mm.1	Cd74	CD74 antigen (invariant polypeptide of major histocompatibility complex, class II antigen-associated)	16149	-1.31125
	TC0X00003116.mm.1	Dcx	doublecortin	13193	1.17396										TC0100000662.mm.1	Inha	inhibin alpha	16322	-1.20834
	TC1500001630.mm.1	Asap1	ArfGAP with SH3 domain, ankyrin repeat and PH domain1	13196	1.17655										TC0800001599.mm.1	Itgb1	integrin beta 1 (fibronectin receptor beta)	16412	-1.14535
	TC1900000111.mm.1	Ehd1	EH-domain containing 1	13660	-1.15771										TC0600000222.mm.1	Lep	leptin	16846	1.13942
	TC1000003228.mm.1	Bloc1s1	biogenesis of lysosomal organelles complex-1, subunit 1	14533	-1.10572										TC0500001730.mm.1	Grid2ip	glutamate receptor, ionotropic, delta 2 (Grid2) interacting protein 1	170935	1.11611
	TC0400003275.mm.1	Elavl4	ELAV (embryonic lethal, abnormal vision, Drosophila)-like 4 (Hu antigen D)	15572	1.20254										TC0500003191.mm.1	Mapkapk5	MAP kinase-activated protein kinase 5	17165	-1.13328
	TC0400003079.mm.1	Jun	jun proto-oncogene	16476	-1.14329										TC0100003853.mm.1	Cd46	CD46 antigen, complement regulatory protein	17221	-1.32903
	TC0400001639.mm.1	Stmn1	stathmin 1	16765	1.29793										TC0700003569.mm.1	Mesp1	mesoderm posterior 1	17292	1.16704
	TC1300000972.mm.1	Mef2c	myocyte enhancer factor 2C	17260	1.57816										TC1400000745.mm.1	Mmp14	matrix metallopeptidase 14 (membrane-inserted)	17387	1.20471
	TC0400002876.mm.1	Ptprd	protein tyrosine phosphatase, receptor type, D	19266	1.15587										TC0200003791.mm.1	Nfe2l2	nuclear factor, erythroid derived 2, like 2	18024	-1.10756
	TC1300000285.mm.1	Dcdc2a	doublecortin domain containing 2a	195208	-1.15218										TC1400000972.mm.1	Nkx3-1	NK-3 transcription factor, locus 1 (Drosophila)	18095	1.13484
	TC0800001984.mm.1	Nrg1	neuregulin 1	211323	1.22144										TC1000001894.mm.1	Enpp1	ectonucleotide pyrophosphatase/phosphodiesterase 1	18605	-1.23462
	TC0200000927.mm.1	Tbr1	T-box brain gene 1	21375	1.3055										TC1100000900.mm.1	Per1	period circadian clock 1	18626	-1.14336
	TC1400001315.mm.1	Farp1	FERM, RhoGEF (Arhgef) and pleckstrin domain protein 1 (chondrocyte-derived)	223254	1.10573										TC0500001026.mm.1	Pkd2	polycystic kidney disease 2	18764	-1.16063
	TC0200002876.mm.1	Camk1d	calcium/calmodulin-dependent protein kinase ID	227541	-1.15422										TC1700000691.mm.1	Pou5f1	POU domain, class 5, transcription factor 1	18999	1.14176
	TC0200001780.mm.1	Itpka	inositol 1,4,5-trisphosphate 3-kinase A	228550	-1.17058										TC1900000472.mm.1	Pten	phosphatase and tensin homolog	19211	-1.3046
	TC0200002084.mm.1	Btbd3	BTB (POZ) domain containing 3	228662	-1.11363										TC1700001699.mm.1	Dusp1	dual specificity phosphatase 1	19252	-1.36575
	TC0300002820.mm.1	Plppr4	phospholipid phosphatase related 4	229791	-1.13387										TC0500001344.mm.1	Rasal1	RAS protein activator like 1 (GAP1 like)	19415	-1.1449
	TC0700001385.mm.1	Gdpd5	glycerophosphodiester phosphodiesterase domain containing 5	233552	1.1121										TC0300000647.mm.1	Sfrp2	secreted frizzled-related protein 2	20319	1.12484
	TC0200001472.mm.1	Lrrc4c	leucine rich repeat containing 4C	241568	1.13179										TC0500002136.mm.1	Shh	sonic hedgehog	20423	1.12643
	TC0400002407.mm.1	Lingo2	leucine rich repeat and Ig domain containing 2	242384	1.11768										TC1300001242.mm.1	Plk2	polo-like kinase 2	20620	-1.11108
	TC1100003193.mm.1	Rap1gap2	RAP1 GTPase activating protein 2	380711	1.19654										TC1500001863.mm.1	Sox10	SRY (sex determining region Y)-box 10	20665	1.12636
	TC0X00002187.mm.1	Frmd7	FERM domain containing 7	385354	-1.15938										TC1900001390.mm.1	Sgms1	sphingomyelin synthase 1	208449	-1.12123
	TC1900001033.mm.1	Flrt1	fibronectin leucine rich transmembrane protein 1	396184	1.19055										TC0900000834.mm.1	Cilp	cartilage intermediate layer protein, nucleotide pyrophosphohydrolase	214425	1.13537
	TC0300000118.mm.1	Bhlhe22	basic helix-loop-helix family, member e22	59058	-1.21727										TC1100001882.mm.1	Cd300a	CD300A molecule	217303	1.12289
	TC0500000947.mm.1	Prdm8	PR domain containing 8	77630	-1.3131										TC1000001044.mm.1	Timp3	tissue inhibitor of metalloproteinase 3	21859	-1.17463
															TC1400000837.mm.1	Shisa2	shisa family member 2	219134	1.14259
	Cellular component morphogenesis														TC0700001409.mm.1	Ucp2	uncoupling protein 2 (mitochondrial, proton carrier)	22228	-1.14791
	ID:GO:0032989														TC1100000072.mm.1	Xbp1	X-box binding protein 1	22433	-1.1395
	C=969; O=36; E=14.88; R=2.42; PValue=8.53e-07; FDR=2.95e-04														TC1700002526.mm.1	Xdh	xanthine dehydrogenase	22436	-1.155
	ID	Symbol	Description	EntrezGene.ID	B.FC										TC0200002822.mm.1	Zgpat	zinc finger, CCCH-type with G patch domain	229007	-1.1403
	TC0400001766.mm.1	Rcc2	regulator of chromosome condensation 2	108911	-1.15475										TC0100000064.mm.1	Sulf1	sulfatase 1	240725	-1.28872
	TC1300002498.mm.1	Arhgef28	Rho guanine nucleotide exchange factor (GEF) 28	110596											TC0400004216.mm.1	Podn	podocan	242608	-1.19787
	TC0200005480.mm.1	Capn3	calpain 3	12335											TC0800000947.mm.1	Podnl1	podocan-like 1	244550	1.15946
	TC0500001270.mm.1	Cit	citron	12704											TC0800002683.mm.1	Rpgrip1l	Rpgrip1-like	244585	-1.1273
	TC0100003029.mm.1	Cxcr4	chemokine (C-X-C motif) receptor 4	12767											TC0X00002985.mm.1	Sytl4	synaptotagmin-like 4	27359	1.12739
	TC1100002233.mm.1	Cobl	cordon-bleu WH2 repeat	12808											TC0900002958.mm.1	Cep63	centrosomal protein 63	28135	-1.10045
	TC0500003418.mm.1	Cux1	cut-like homeobox 1	13047											TC0700000769.mm.1	Klk14	kallikrein related-peptidase 14	317653	1.1811
	TC0500003202.mm.1	Cux2	cut-like homeobox 2	13048											TC0100000588.mm.1	Vwc2l	von Willebrand factor C domain-containing protein 2-like	320460	-1.9652
	TC0X00003116.mm.1	Dcx	doublecortin	13193											TC1200000951.mm.1	Flrt2	fibronectin leucine rich transmembrane protein 2	399558	-1.12916
	TC1600000415.mm.1	Dlg1	discs, large homolog 1 (Drosophila)	13383											TC0500000161.mm.1	Magi2	membrane associated guanylate kinase, WW and PDZ domain containing 2	50791	-1.21888
	TC0100000916.mm.1	Gpc1	glypican 1	14733											TC0100000942.mm.1	Bok	BCL2-related ovarian killer	51800	1.12612
	TC0400003275.mm.1	Elavl4	ELAV (embryonic lethal, abnormal vision, Drosophila)-like 4 (Hu antigen D)	15572											TC1400000940.mm.1	Pbk	PDZ binding kinase	52033	1.12154
	TC0400001639.mm.1	Stmn1	stathmin 1	16765											TC0900001371.mm.1	Nprl2	nitrogen permease regulator-like 2	56032	-1.11507
	TC1300000972.mm.1	Mef2c	myocyte enhancer factor 2C	17260											TC0100000923.mm.1	Gpr35	G protein-coupled receptor 35	64095	1.15626
	TC0400002876.mm.1	Ptprd	protein tyrosine phosphatase, receptor type, D	19266											TC1000000468.mm.1	Nepn	nephrocan	66650	1.10386
	TC1300000285.mm.1	Dcdc2a	doublecortin domain containing 2a	195208											TC1300000566.mm.1	Aspn	asporin	66695	-1.24555
	TC0800001984.mm.1	Nrg1	neuregulin 1	211323											TC1500000897.mm.1	Lrrk2	leucine-rich repeat kinase 2	66725	-1.15948
	TC0300002916.mm.1	Ap1ar	adaptor-related protein complex 1 associated regulatory protein	211556											TC1000000595.mm.1	Pbld2	phenazine biosynthesis-like protein domain containing 2	67307	1.11953
	TC0200000927.mm.1	Tbr1	T-box brain gene 1	21375											TC1000001207.mm.1	Dusp6	dual specificity phosphatase 6	67603	-1.14878
	TC0200001781.mm.1	Tyro3	TYRO3 protein tyrosine kinase 3	22174											TC0300002122.mm.1	Ift80	intraflagellar transport 80	68259	-1.13772
	TC1400001315.mm.1	Farp1	FERM, RhoGEF (Arhgef) and pleckstrin domain protein 1 (chondrocyte-derived)	223254											TC0200001770.mm.1	Chac1	ChaC, cation transport regulator 1	69065	1.17093
	TC0500002286.mm.1	Wdr1	WD repeat domain 1	22388											TC0900000769.mm.1	Uaca	uveal autoantigen with coiled-coil domains and ankyrin repeats	72565	-1.10494
	TC1800000201.mm.1	Fhod3	formin homology 2 domain containing 3	225288											TC1800001150.mm.1	Nme5	NME/NM23 family member 5	75533	-1.14404
	TC0200001780.mm.1	Itpka	inositol 1,4,5-trisphosphate 3-kinase A	228550											TC0900002791.mm.1	Tbx18	T-box18	76365	-1.16946
	TC0200002084.mm.1	Btbd3	BTB (POZ) domain containing 3	228662											TC0300002025.mm.1	Wwtr1	WW domain containing transcription regulator 1	97064	1.11506
	TC0300002820.mm.1	Plppr4	phospholipid phosphatase related 4	229791
	TC0200004363.mm.1	Grem1	gremlin 1, DAN family BMP antagonist	23892											Cilium organization
	TC0200001472.mm.1	Lrrc4c	leucine rich repeat containing 4C	241568											ID:GO:0044782
	TC0400002407.mm.1	Lingo2	leucine rich repeat and Ig domain containing 2	242384											C=259; O=31; E=12.4; R=2.5; PValue=2.57e-06; FDR=1.7e-03
	TC1700002564.mm.1	Cdc42ep3	CDC42 effector protein (Rho GTPase binding) 3	260409											ID	Symbol	Description	EntrezGene.ID	D.FC
	TC1900001033.mm.1	Flrt1	fibronectin leucine rich transmembrane protein 1	396184											TC0500003215.mm.1	Ift81	intraflagellar transport 81	12589	-1.11564
	TC0300000118.mm.1	Bhlhe22	basic helix-loop-helix family, member e22	59058											TC1300001857.mm.1	Mak	male germ cell-associated kinase	17152	-1.14373
	TC0300000494.mm.1	Arhgef26	Rho guanine nucleotide exchange factor (GEF) 26	622434											TC0X00002447.mm.1	Flna	filamin, alpha	192176	-1.42301
	TC0400002800.mm.1	Whrn	whirlin	73750											TC0X00003418.mm.1	Rpgr	retinitis pigmentosa GTPase regulator	19893	-1.17163
	TC0500000947.mm.1	Prdm8	PR domain containing 8	77630											TC1300001274.mm.1	Ccno	cyclin O	218630	1.17197
	TC0100003464.mm.1	Mael	maelstrom spermatogenic transposon silencer	98558											TC0500000229.mm.1	Galnt11	UDP-N-acetyl-alpha-D-galactosamine:polypeptide N-acetylgalactosaminyltransferase 11	231050	-1.11946
															TC0900001726.mm.1	Cep126	centrosomal protein 126	234915	-1.15922
	Positive regulation of cell differentiation														TC0600000964.mm.1	Alms1	Alstrom syndrome 1	236266	-1.10205
	ID:GO:0045597														TC0800002683.mm.1	Rpgrip1l	Rpgrip1-like	244585	-1.1273
	C=808; O=32; E=12.41; R=2.58; PValue=9.45e-07; FDR=3.14e-04														TC0400002220.mm.1	Tmem67	transmembrane protein 67	329795	-1.13324
	ID	Symbol	Description	EntrezGene.ID	B.FC										TC0900002790.mm.1	Cep162	centrosomal protein 162	382090	-1.16994
	TC0600003346.mm.1	Lmo3	LIM domain only 3	109593	-1.17458										TC0300001816.mm.1	Ccdc39	coiled-coil domain containing 39	51938	-1.30667
	TC1400001157.mm.1	Klf5	Kruppel-like factor 5	12224	1.24808										TC1100001165.mm.1	Ift20	intraflagellar transport 20	55978	-1.1133
	TC0200002594.mm.1	Cebpb	CCAAT/enhancer binding protein (C/EBP), beta	12608	-1.12617										TC0200004711.mm.1	Mkks	McKusick-Kaufman syndrome	59030	-1.12481
	TC1600000192.mm.1	Cebpd	CCAAT/enhancer binding protein (C/EBP), delta	12609	-1.21362										TC1000001684.mm.1	Syne1	spectrin repeat containing, nuclear envelope 1	64009	-1.15826
	TC0100003029.mm.1	Cxcr4	chemokine (C-X-C motif) receptor 4	12767	-1.12833										TC1400002719.mm.1	Dzip1	DAZ interacting protein 1	66573	-1.13687
	TC1100002233.mm.1	Cobl	cordon-bleu WH2 repeat	12808	1.67511										TC0800002725.mm.1	Bbs2	Bardet-Biedl syndrome 2 (human)	67378	-1.19221
	TC0500003418.mm.1	Cux1	cut-like homeobox 1	13047	1.21362										TC1900001493.mm.1	Tctn3	tectonic family member 3	67590	-1.14167
	TC0500003202.mm.1	Cux2	cut-like homeobox 2	13048	1.30412										TC0500002182.mm.1	Ift172	intraflagellar transport 172	67661	-1.21531
	TC1900000111.mm.1	Ehd1	EH-domain containing 1	13660	-1.15771										TC0500001450.mm.1	Tctn2	tectonic family member 2	67978	-1.10991
	TC0100000916.mm.1	Gpc1	glypican 1	14733	-1.13896										TC0300002122.mm.1	Ift80	intraflagellar transport 80	68259	-1.13772
	TC0700001793.mm.1	Il4ra	interleukin 4 receptor, alpha	16190	1.13852										TC1500002059.mm.1	Rabl2	RAB, member RAS oncogene family-like 2	68708	-1.23585
	TC0400003079.mm.1	Jun	jun proto-oncogene	16476	-1.14329										TC0300001857.mm.1	Bbs7	Bardet-Biedl syndrome 7 (human)	71492	-1.21518
	TC0800000707.mm.1	Lpl	lipoprotein lipase	16956	-1.20619										TC1200000810.mm.1	Bbof1	basal body orientation factor 1	72873	-1.14967
	TC1300000972.mm.1	Mef2c	myocyte enhancer factor 2C	17260	1.57816										TC0100001577.mm.1	Cfap126	cilia and flagella associated protein 126	75472	1.1199
	TC1000001216.mm.1	Kitl	kit ligand	17311	1.20876										TC1800001150.mm.1	Nme5	NME/NM23 family member 5	75533	-1.14404
	TC1100003672.mm.1	Neurod2	neurogenic differentiation 2	18013	-1.17071										TC1200000978.mm.1	Ttc8	tetratricopeptide repeat domain 8	76260	-1.16648
	TC0600001279.mm.1	Pparg	peroxisome proliferator activated receptor gamma	19016	1.15611										TC1600002167.mm.1	Cluap1	clusterin associated protein 1	76779	-1.15045
	TC0100001338.mm.1	Ptgs2	prostaglandin-endoperoxide synthase 2	19225	-1.2446										TC1200000606.mm.1	2700049A03Rik	RIKEN cDNA 2700049A03 gene	76967	-1.1108
	TC0X00003358.mm.1	Tmsb4x	thymosin, beta 4, X chromosome	19241	-1.1085										TC1000001153.mm.1	Cep83	centrosomal protein 83	77048	-1.18677
	TC0400002876.mm.1	Ptprd	protein tyrosine phosphatase, receptor type, D	19266	1.15587										TC0300002025.mm.1	Wwtr1	WW domain containing transcription regulator 1	97064	1.11506
	TC0200003834.mm.1	Frzb	frizzled-related protein	20378	-1.12867
	TC1200001562.mm.1	Sox11	SRY (sex determining region Y)-box 11	20666	1.13297										Negative regulation of signaling
	TC0800001984.mm.1	Nrg1	neuregulin 1	211323	1.22144										ID:GO:0023057
	TC0200002876.mm.1	Camk1d	calcium/calmodulin-dependent protein kinase ID	227541	-1.15422										C=1038; O=83; E=49.7; R=1.67; PValue=2.73e-06; FDR=1.7e-03
	TC0200001780.mm.1	Itpka	inositol 1,4,5-trisphosphate 3-kinase A	228550	-1.17058										ID	Symbol	Description	EntrezGene.ID	D.FC
	TC0700001385.mm.1	Gdpd5	glycerophosphodiester phosphodiesterase domain containing 5	233552	1.1121										TC1700000061.mm.1	Dynlt1f	dynein light chain Tctex-type 1F	100040531	-1.18797
	TC0200004363.mm.1	Grem1	gremlin 1, DAN family BMP antagonist	23892	-1.14989										TC1700001388.mm.1	Dynlt1f	dynein light chain Tctex-type 1F	100040531	-1.19636
	TC0700000678.mm.1	Tshz3	teashirt zinc finger family member 3	243931	1.12908										TC0800002154.mm.1	Snx25	sorting nexin 25	102141	-1.14641
	TC0400001514.mm.1	Fndc5	fibronectin type III domain containing 5	384061	-1.11652										TC1700001774.mm.1	Stk38	serine/threonine kinase 38	106504	-1.15978
	TC1300000657.mm.1	Rgs14	regulator of G-protein signaling 14	51791	-1.1988										TC1300002717.mm.1	Itga1	integrin alpha 1	109700	-1.12786
	TC0400000039.mm.1	Sdcbp	syndecan binding protein	53378	-1.12245										TC1400000947.mm.1	Adra1a	adrenergic receptor, alpha 1a	11549	-1.19874
	TC1100001397.mm.1	Mmd	monocyte to macrophage differentiation-associated	67468	-1.11822										TC0X00000844.mm.1	Nr0b1	nuclear receptor subfamily 0, group B, member 1	11614	1.15373
															TC0100001351.mm.1	Ivns1abp	influenza virus NS1A binding protein	117198	-1.20761
	Cell projection organization														TC0X00000216.mm.1	Araf	Araf proto-oncogene, serine/threonine kinase	11836	-1.12442
	ID:GO:0030030														TC0100002894.mm.1	Bcl2	B cell leukemia/lymphoma 2	12043	-1.1028
	C=1204; O=41; E=18.49; R=2.22; PValue=1.31e-06; FDR=4.17e-04														TC0X00000685.mm.1	Bgn	biglycan	12111	-1.3751
	ID	Symbol	Description	EntrezGene.ID	B.FC										TC0900001020.mm.1	Bmp5	bone morphogenetic protein 5	12160	-1.2724
	TC0400001766.mm.1	Rcc2	regulator of chromosome condensation 2	108911	-1.15475										TC0200005281.mm.1	Bmp7	bone morphogenetic protein 7	12162	-1.34203
	TC1300002498.mm.1	Arhgef28	Rho guanine nucleotide exchange factor (GEF) 28	110596	-1.18027										TC1800000306.mm.1	Ctnna1	catenin (cadherin associated protein), alpha 1	12385	-1.13035
	TC0500002263.mm.1	Bloc1s4	biogenesis of lysosomal organelles complex-1, subunit 4, cappuccino	117197	-1.13981										TC0600000128.mm.1	Cav1	caveolin 1, caveolae protein	12389	-1.14147
	TC1400001157.mm.1	Klf5	Kruppel-like factor 5	12224	1.24808										TC1600000292.mm.1	Chrd	chordin	12667	-1.13912
	TC0500001270.mm.1	Cit	citron	12704	1.34196										TC1300002458.mm.1	Crhbp	corticotropin releasing hormone binding protein	12919	-1.16953
	TC0100003029.mm.1	Cxcr4	chemokine (C-X-C motif) receptor 4	12767	-1.12833										TC1000002605.mm.1	Cry1	cryptochrome 1 (photolyase-like)	12952	-1.13336
	TC1100002233.mm.1	Cobl	cordon-bleu WH2 repeat	12808	1.67511										TC1500000031.mm.1	Dab2	disabled 2, mitogen-responsive phosphoprotein	13132	-1.22849
	TC0500003418.mm.1	Cux1	cut-like homeobox 1	13047	1.21362										TC1000001189.mm.1	Dcn	decorin	13179	-1.81407
	TC0500003202.mm.1	Cux2	cut-like homeobox 2	13048	1.30412										TC1500000804.mm.1	Fbln1	fibulin 1	14114	-1.27685
	TC0X00003116.mm.1	Dcx	doublecortin	13193	1.17396										TC1300002176.mm.1	Fbp1	fructose bisphosphatase 1	14121	1.12712
	TC1500001630.mm.1	Asap1	ArfGAP with SH3 domain, ankyrin repeat and PH domain1	13196	1.17655										TC0800001737.mm.1	Gas6	growth arrest specific 6	14456	-1.18923
	TC1900000111.mm.1	Ehd1	EH-domain containing 1	13660	-1.15771										TC0300000750.mm.1	Gba	glucosidase, beta, acid	14466	-1.11282
	TC1000003228.mm.1	Bloc1s1	biogenesis of lysosomal organelles complex-1, subunit 1	14533	-1.10572										TC1100002227.mm.1	Grb10	growth factor receptor bound protein 10	14783	-1.20633
	TC0400003275.mm.1	Elavl4	ELAV (embryonic lethal, abnormal vision, Drosophila)-like 4 (Hu antigen D)	15572	1.20254										TC0200000620.mm.1	Hspa5	heat shock protein 5	14828	-1.18767
	TC0400003079.mm.1	Jun	jun proto-oncogene	16476	-1.14329										TC1300002474.mm.1	Hmgcr	3-hydroxy-3-methylglutaryl-Coenzyme A reductase	15357	-1.13701
	TC0400001639.mm.1	Stmn1	stathmin 1	16765	1.29793										TC0900002751.mm.1	Htr1b	5-hydroxytryptamine (serotonin) receptor 1B	15551	-1.16734
	TC1300000972.mm.1	Mef2c	myocyte enhancer factor 2C	17260	1.57816										TC1800000617.mm.1	Cd74	CD74 antigen (invariant polypeptide of major histocompatibility complex, class II antigen-associated)	16149	-1.31125
	TC0400002876.mm.1	Ptprd	protein tyrosine phosphatase, receptor type, D	19266	1.15587										TC0100000662.mm.1	Inha	inhibin alpha	16322	-1.20834
	TC1300000285.mm.1	Dcdc2a	doublecortin domain containing 2a	195208	-1.15218										TC0800001599.mm.1	Itgb1	integrin beta 1 (fibronectin receptor beta)	16412	-1.14535
	TC0800001984.mm.1	Nrg1	neuregulin 1	211323	1.22144										TC0600000222.mm.1	Lep	leptin	16846	1.13942
	TC0200000927.mm.1	Tbr1	T-box brain gene 1	21375	1.3055										TC0500001730.mm.1	Grid2ip	glutamate receptor, ionotropic, delta 2 (Grid2) interacting protein 1	170935	1.11611
	TC1400001315.mm.1	Farp1	FERM, RhoGEF (Arhgef) and pleckstrin domain protein 1 (chondrocyte-derived)	223254	1.10573										TC0500003191.mm.1	Mapkapk5	MAP kinase-activated protein kinase 5	17165	-1.13328
	TC0200002876.mm.1	Camk1d	calcium/calmodulin-dependent protein kinase ID	227541	-1.15422										TC0100003853.mm.1	Cd46	CD46 antigen, complement regulatory protein	17221	-1.32903
	TC0200001780.mm.1	Itpka	inositol 1,4,5-trisphosphate 3-kinase A	228550	-1.17058										TC0700003569.mm.1	Mesp1	mesoderm posterior 1	17292	1.16704
	TC0200002084.mm.1	Btbd3	BTB (POZ) domain containing 3	228662	-1.11363										TC1400000745.mm.1	Mmp14	matrix metallopeptidase 14 (membrane-inserted)	17387	1.20471
	TC0300002820.mm.1	Plppr4	phospholipid phosphatase related 4	229791	-1.13387										TC0200003791.mm.1	Nfe2l2	nuclear factor, erythroid derived 2, like 2	18024	-1.10756
	TC0700001385.mm.1	Gdpd5	glycerophosphodiester phosphodiesterase domain containing 5	233552	1.1121										TC1400000972.mm.1	Nkx3-1	NK-3 transcription factor, locus 1 (Drosophila)	18095	1.13484
	TC0200001472.mm.1	Lrrc4c	leucine rich repeat containing 4C	241568	1.13179										TC1000001894.mm.1	Enpp1	ectonucleotide pyrophosphatase/phosphodiesterase 1	18605	-1.23462
	TC0400002407.mm.1	Lingo2	leucine rich repeat and Ig domain containing 2	242384	1.11768										TC1100000900.mm.1	Per1	period circadian clock 1	18626	-1.14336
	TC1700002564.mm.1	Cdc42ep3	CDC42 effector protein (Rho GTPase binding) 3	260409	1.18397										TC0500001026.mm.1	Pkd2	polycystic kidney disease 2	18764	-1.16063
	TC0900000223.mm.1	Bbs9	Bardet-Biedl syndrome 9 (human)	319845	1.11743										TC1700000691.mm.1	Pou5f1	POU domain, class 5, transcription factor 1	18999	1.14176
	TC1100003193.mm.1	Rap1gap2	RAP1 GTPase activating protein 2	380711	1.19654										TC1900000472.mm.1	Pten	phosphatase and tensin homolog	19211	-1.3046
	TC0X00002187.mm.1	Frmd7	FERM domain containing 7	385354	-1.15938										TC1700001699.mm.1	Dusp1	dual specificity phosphatase 1	19252	-1.36575
	TC1900001033.mm.1	Flrt1	fibronectin leucine rich transmembrane protein 1	396184	1.19055										TC0500001344.mm.1	Rasal1	RAS protein activator like 1 (GAP1 like)	19415	-1.1449
	TC0300001161.mm.1	Vav3	vav 3 oncogene	57257	-1.18452										TC0300000647.mm.1	Sfrp2	secreted frizzled-related protein 2	20319	1.12484
	TC1700001154.mm.1	Ehd3	EH-domain containing 3	57440	-1.20849										TC0500002136.mm.1	Shh	sonic hedgehog	20423	1.12643
	TC0300000118.mm.1	Bhlhe22	basic helix-loop-helix family, member e22	59058	-1.21727										TC1300001242.mm.1	Plk2	polo-like kinase 2	20620	-1.11108
	TC0300000494.mm.1	Arhgef26	Rho guanine nucleotide exchange factor (GEF) 26	622434	-1.10339										TC1500001863.mm.1	Sox10	SRY (sex determining region Y)-box 10	20665	1.12636
	TC0400002800.mm.1	Whrn	whirlin	73750	1.1682										TC1900001390.mm.1	Sgms1	sphingomyelin synthase 1	208449	-1.12123
	TC0100002993.mm.1	Actr3	ARP3 actin-related protein 3	74117	-1.12963										TC0900000834.mm.1	Cilp	cartilage intermediate layer protein, nucleotide pyrophosphohydrolase	214425	1.13537
	TC0500000947.mm.1	Prdm8	PR domain containing 8	77630	-1.3131										TC1100001882.mm.1	Cd300a	CD300A molecule	217303	1.12289
															TC1000001044.mm.1	Timp3	tissue inhibitor of metalloproteinase 3	21859	-1.17463
	Cell morphogenesis														TC1400000837.mm.1	Shisa2	shisa family member 2	219134	1.14259
	ID:GO:0000902														TC0700001409.mm.1	Ucp2	uncoupling protein 2 (mitochondrial, proton carrier)	22228	-1.14791
	C=875; O=33; E=13.44; R=2.46; PValue=1.84e-06; FDR=5.66e-04														TC1100000072.mm.1	Xbp1	X-box binding protein 1	22433	-1.1395
	ID	Symbol	Description	EntrezGene.ID	B.FC										TC1700002526.mm.1	Xdh	xanthine dehydrogenase	22436	-1.155
	TC0400001766.mm.1	Rcc2	regulator of chromosome condensation 2	108911	-1.15475										TC0200002822.mm.1	Zgpat	zinc finger, CCCH-type with G patch domain	229007	-1.1403
	TC1300002498.mm.1	Arhgef28	Rho guanine nucleotide exchange factor (GEF) 28	110596	-1.18027										TC0100000064.mm.1	Sulf1	sulfatase 1	240725	-1.28872
	TC0500001270.mm.1	Cit	citron	12704	1.34196										TC0400004216.mm.1	Podn	podocan	242608	-1.19787
	TC0100003029.mm.1	Cxcr4	chemokine (C-X-C motif) receptor 4	12767	-1.12833										TC0800000947.mm.1	Podnl1	podocan-like 1	244550	1.15946
	TC1100002233.mm.1	Cobl	cordon-bleu WH2 repeat	12808	1.67511										TC0800002683.mm.1	Rpgrip1l	Rpgrip1-like	244585	-1.1273
	TC0500003418.mm.1	Cux1	cut-like homeobox 1	13047	1.21362										TC0X00002985.mm.1	Sytl4	synaptotagmin-like 4	27359	1.12739
	TC0500003202.mm.1	Cux2	cut-like homeobox 2	13048	1.30412										TC0900002958.mm.1	Cep63	centrosomal protein 63	28135	-1.10045
	TC0X00003116.mm.1	Dcx	doublecortin	13193	1.17396										TC0700000769.mm.1	Klk14	kallikrein related-peptidase 14	317653	1.1811
	TC1600000415.mm.1	Dlg1	discs, large homolog 1 (Drosophila)	13383	1.12679										TC0100000588.mm.1	Vwc2l	von Willebrand factor C domain-containing protein 2-like	320460	-1.9652
	TC0400003275.mm.1	Elavl4	ELAV (embryonic lethal, abnormal vision, Drosophila)-like 4 (Hu antigen D)	15572	1.20254										TC1200000951.mm.1	Flrt2	fibronectin leucine rich transmembrane protein 2	399558	-1.12916
	TC0400001639.mm.1	Stmn1	stathmin 1	16765	1.29793										TC0500000161.mm.1	Magi2	membrane associated guanylate kinase, WW and PDZ domain containing 2	50791	-1.21888
	TC1300000972.mm.1	Mef2c	myocyte enhancer factor 2C	17260	1.57816										TC0100000942.mm.1	Bok	BCL2-related ovarian killer	51800	1.12612
	TC0400002876.mm.1	Ptprd	protein tyrosine phosphatase, receptor type, D	19266	1.15587										TC1400000940.mm.1	Pbk	PDZ binding kinase	52033	1.12154
	TC1300000285.mm.1	Dcdc2a	doublecortin domain containing 2a	195208	-1.15218										TC0900001371.mm.1	Nprl2	nitrogen permease regulator-like 2	56032	-1.11507
	TC0800001984.mm.1	Nrg1	neuregulin 1	211323	1.22144										TC0100000923.mm.1	Gpr35	G protein-coupled receptor 35	64095	1.15626
	TC0300002916.mm.1	Ap1ar	adaptor-related protein complex 1 associated regulatory protein	211556	-1.11865										TC1000000468.mm.1	Nepn	nephrocan	66650	1.10386
	TC0200000927.mm.1	Tbr1	T-box brain gene 1	21375	1.3055										TC1300000566.mm.1	Aspn	asporin	66695	-1.24555
	TC0200001781.mm.1	Tyro3	TYRO3 protein tyrosine kinase 3	22174	1.25941										TC1500000897.mm.1	Lrrk2	leucine-rich repeat kinase 2	66725	-1.15948
	TC1400001315.mm.1	Farp1	FERM, RhoGEF (Arhgef) and pleckstrin domain protein 1 (chondrocyte-derived)	223254	1.10573										TC1000000595.mm.1	Pbld2	phenazine biosynthesis-like protein domain containing 2	67307	1.11953
	TC0500002286.mm.1	Wdr1	WD repeat domain 1	22388	-1.10547										TC1000001207.mm.1	Dusp6	dual specificity phosphatase 6	67603	-1.14878
	TC0200001780.mm.1	Itpka	inositol 1,4,5-trisphosphate 3-kinase A	228550	-1.17058										TC0300002122.mm.1	Ift80	intraflagellar transport 80	68259	-1.13772
	TC0200002084.mm.1	Btbd3	BTB (POZ) domain containing 3	228662	-1.11363										TC0200001770.mm.1	Chac1	ChaC, cation transport regulator 1	69065	1.17093
	TC0300002820.mm.1	Plppr4	phospholipid phosphatase related 4	229791	-1.13387										TC0900000769.mm.1	Uaca	uveal autoantigen with coiled-coil domains and ankyrin repeats	72565	-1.10494
	TC0200004363.mm.1	Grem1	gremlin 1, DAN family BMP antagonist	23892	-1.14989										TC1800001150.mm.1	Nme5	NME/NM23 family member 5	75533	-1.14404
	TC0200001472.mm.1	Lrrc4c	leucine rich repeat containing 4C	241568	1.13179										TC0900002791.mm.1	Tbx18	T-box18	76365	-1.16946
	TC0400002407.mm.1	Lingo2	leucine rich repeat and Ig domain containing 2	242384	1.11768										TC0300002025.mm.1	Wwtr1	WW domain containing transcription regulator 1	97064	1.11506
	TC1700002564.mm.1	Cdc42ep3	CDC42 effector protein (Rho GTPase binding) 3	260409	1.18397
	TC1900001033.mm.1	Flrt1	fibronectin leucine rich transmembrane protein 1	396184	1.19055										Cell projection organization
	TC0300000118.mm.1	Bhlhe22	basic helix-loop-helix family, member e22	59058	-1.21727										ID:GO:0030030
	TC0300000494.mm.1	Arhgef26	Rho guanine nucleotide exchange factor (GEF) 26	622434	-1.10339										C=1204; O=93; E=57.64; R=1.61; PValue=2.87e-06; FDR=1.7e-03
	TC0400002800.mm.1	Whrn	whirlin	73750	1.1682										ID	Symbol	Description	EntrezGene.ID	D.FC
	TC0500000947.mm.1	Prdm8	PR domain containing 8	77630	-1.3131										TC1700000061.mm.1	Dynlt1f	dynein light chain Tctex-type 1F	100040531	-1.18797
	TC0100003464.mm.1	Mael	maelstrom spermatogenic transposon silencer	98558	-1.30276										TC1700001388.mm.1	Dynlt1f	dynein light chain Tctex-type 1F	100040531	-1.19636
															TC1900001437.mm.1	Ankrd1	ankyrin repeat domain 1 (cardiac muscle)	107765	1.17911
	Positive regulation of GTPase activity														TC0500000080.mm.1	Sema3d	sema domain, immunoglobulin domain (Ig), short basic domain, secreted, (semaphorin) 3D	108151	-1.16889
	ID:GO:0043547														TC1300002717.mm.1	Itga1	integrin alpha 1	109700	-1.12786
	C=452; O=22; E=6.94; R=3.17; PValue=2.07e-06; FDR=6.1e-04														TC0X00002305.mm.1	Mcf2	mcf.2 transforming sequence	109904	-1.11792
	ID	Symbol	Description	EntrezGene.ID	B.FC										TC1500002181.mm.1	Adcy6	adenylate cyclase 6	11512	-1.16346
	TC0400001766.mm.1	Rcc2	regulator of chromosome condensation 2	108911	-1.15475										TC1900000921.mm.1	Rhod	ras homolog family member D	11854	1.12187
	TC1300002498.mm.1	Arhgef28	Rho guanine nucleotide exchange factor (GEF) 28	110596	-1.18027										TC0100002894.mm.1	Bcl2	B cell leukemia/lymphoma 2	12043	-1.1028
	TC1500001630.mm.1	Asap1	ArfGAP with SH3 domain, ankyrin repeat and PH domain1	13196	1.17655										TC0900001020.mm.1	Bmp5	bone morphogenetic protein 5	12160	-1.2724
	TC0400003079.mm.1	Jun	jun proto-oncogene	16476	-1.14329										TC0200005281.mm.1	Bmp7	bone morphogenetic protein 7	12162	-1.34203
	TC1000002916.mm.1	Rab3ip	RAB3A interacting protein	216363	-1.11961										TC1800000306.mm.1	Ctnna1	catenin (cadherin associated protein), alpha 1	12385	-1.13035
	TC1100000625.mm.1	Fnip1	folliculin interacting protein 1	216742	-1.11993										TC0600000128.mm.1	Cav1	caveolin 1, caveolae protein	12389	-1.14147
	TC1200001314.mm.1	Rapgef5	Rap guanine nucleotide exchange factor (GEF) 5	217944	-1.13026										TC0500003215.mm.1	Ift81	intraflagellar transport 81	12589	-1.11564
	TC1400001315.mm.1	Farp1	FERM, RhoGEF (Arhgef) and pleckstrin domain protein 1 (chondrocyte-derived)	223254	1.10573										TC0300000710.mm.1	Crabp2	cellular retinoic acid binding protein II	12904	-1.1318
	TC0100003328.mm.1	Rasal2	RAS protein activator like 2	226525	-1.14543										TC0100000216.mm.1	Dst	dystonin	13518	-1.17867
	TC0600002656.mm.1	Arhgap25	Rho GTPase activating protein 25	232201	1.27238										TC1700002368.mm.1	Efna5	ephrin A5	13640	-1.32625
	TC0X00001372.mm.1	Tbc1d8b	TBC1 domain family, member 8B	245638	-1.31706										TC0800001654.mm.1	Efnb2	ephrin B2	13642	-1.31357
	TC0100003205.mm.1	Rgs13	regulator of G-protein signaling 13	246709	-1.20911										TC0700003028.mm.1	Emp3	epithelial membrane protein 3	13732	-1.23747
	TC1700002564.mm.1	Cdc42ep3	CDC42 effector protein (Rho GTPase binding) 3	260409	1.18397										TC0100001218.mm.1	Fmod	fibromodulin	14264	-1.61824
	TC0500002818.mm.1	Rasgef1b	RasGEF domain family, member 1B	320292	1.46312										TC1100001928.mm.1	Galr2	galanin receptor 2	14428	1.21167
	TC0900000285.mm.1	Arhgap32	Rho GTPase activating protein 32	330914	1.21989										TC1600001624.mm.1	Gap43	growth associated protein 43	14432	-1.24958
	TC1100003193.mm.1	Rap1gap2	RAP1 GTPase activating protein 2	380711	1.19654										TC0200000620.mm.1	Hspa5	heat shock protein 5	14828	-1.18767
	TC1300000657.mm.1	Rgs14	regulator of G-protein signaling 14	51791	-1.1988										TC1200001663.mm.1	Ifrd1	interferon-related developmental regulator 1	15982	-1.15389
	TC1000001688.mm.1	Rgs17	regulator of G-protein signaling 17	56533	1.17968										TC1800000111.mm.1	Impact	impact, RWD domain protein	16210	-1.14878
	TC0300001161.mm.1	Vav3	vav 3 oncogene	57257	-1.18452										TC0800001599.mm.1	Itgb1	integrin beta 1 (fibronectin receptor beta)	16412	-1.14535
	TC0300000494.mm.1	Arhgef26	Rho guanine nucleotide exchange factor (GEF) 26	622434	-1.10339										TC1900000439.mm.1	Jak2	Janus kinase 2	16452	-1.1273
	TC0800000916.mm.1	Tbc1d9	TBC1 domain family, member 9	71310	1.13285										TC1100004065.mm.1	Ush1g	Usher syndrome 1G	16470	1.13838
	TC0200003318.mm.1	Garnl3	GTPase activating RANGAP domain-like 3	99326	1.3143										TC0900001408.mm.1	Lamb2	laminin, beta 2	16779	-1.11883
															TC1300001857.mm.1	Mak	male germ cell-associated kinase	17152	-1.14373
	Cell-cell signaling														TC0500003191.mm.1	Mapkapk5	MAP kinase-activated protein kinase 5	17165	-1.13328
	ID:GO:0007267														TC0700001382.mm.1	Map6	microtubule-associated protein 6	17760	-1.12968
	C=1183; O=40; E=18.17; R=2.2; PValue=2.13e-06; FDR=6.1e-04														TC0200003791.mm.1	Nfe2l2	nuclear factor, erythroid derived 2, like 2	18024	-1.10756
	ID	Symbol	Description	EntrezGene.ID	B.FC										TC1300000569.mm.1	Ogn	osteoglycin	18295	-1.97664
	TC0500001944.mm.1	Grm3	glutamate receptor, metabotropic 3	108069	1.19797										TC0X00000712.mm.1	Plxna3	plexin A3	18846	-1.12743
	TC0700003111.mm.1	Gabra5	gamma-aminobutyric acid (GABA) A receptor, subunit alpha 5	110886	-1.20273										TC1900000472.mm.1	Pten	phosphatase and tensin homolog	19211	-1.3046
	TC0700003403.mm.1	Chrna7	cholinergic receptor, nicotinic, alpha polypeptide 7	11441	-1.17929										TC0X00002447.mm.1	Flna	filamin, alpha	192176	-1.42301
	TC1100000015.mm.1	Selenom	selenoprotein M	114679	-1.10011										TC0200004558.mm.1	Prom2	prominin 2	192212	1.14208
	TC0200003533.mm.1	Cacnb4	calcium channel, voltage-dependent, beta 4 subunit	12298	1.10764										TC1700002438.mm.1	Ptprm	protein tyrosine phosphatase, receptor type, M	19274	-1.1771
	TC1300000625.mm.1	Cplx2	complexin 2	12890	-1.13075										TC0500001344.mm.1	Rasal1	RAS protein activator like 1 (GAP1 like)	19415	-1.1449
	TC1100001723.mm.1	Crhr1	corticotropin releasing hormone receptor 1	12921	1.14996										TC0X00003418.mm.1	Rpgr	retinitis pigmentosa GTPase regulator	19893	-1.17163
	TC0500003202.mm.1	Cux2	cut-like homeobox 2	13048	1.30412										TC0300000647.mm.1	Sfrp2	secreted frizzled-related protein 2	20319	1.12484
	TC1600000415.mm.1	Dlg1	discs, large homolog 1 (Drosophila)	13383	1.12679										TC0500002136.mm.1	Shh	sonic hedgehog	20423	1.12643
	TC0500000437.mm.1	Drd5	dopamine receptor D5	13492	-1.25432										TC1300001242.mm.1	Plk2	polo-like kinase 2	20620	-1.11108
	TC1600001427.mm.1	Fgf12	fibroblast growth factor 12	14167	1.16185										TC0300000605.mm.1	Serpini1	serine (or cysteine) peptidase inhibitor, clade I, member 1	20713	-1.21625
	TC1900000866.mm.1	Grk5	G protein-coupled receptor kinase 5	14773	1.18771										TC0X00002166.mm.1	Zfp280c	zinc finger protein 280C	208968	-1.12465
	TC1800000641.mm.1	Htr4	5 hydroxytryptamine (serotonin) receptor 4	15562	-1.18725										TC1900001144.mm.1	Stx3	syntaxin 3	20908	-1.2592
	TC1300000972.mm.1	Mef2c	myocyte enhancer factor 2C	17260	1.57816										TC0200005114.mm.1	Sdc4	syndecan 4	20971	-1.10213
	TC1100003672.mm.1	Neurod2	neurogenic differentiation 2	18013	-1.17071										TC1200002493.mm.1	Wdr60	WD repeat domain 60	217935	-1.10709
	TC0300002223.mm.1	Npy2r	neuropeptide Y receptor Y2	18167	-1.30075										TC1300001274.mm.1	Ccno	cyclin O	218630	1.17197
	TC0200002793.mm.1	Ntsr1	neurotensin receptor 1	18216	1.25932										TC1400000177.mm.1	Vcl	vinculin	22330	-1.2041
	TC0300000334.mm.1	Pcdh10	protocadherin 10	18526	1.15793										TC0200000240.mm.1	Vim	vimentin	22352	-1.16774
	TC1000002438.mm.1	Pfkl	phosphofructokinase, liver, B-type	18641	-1.10381										TC0400003389.mm.1	Szt2	seizure threshold 2	230676	-1.10623
	TC0600001279.mm.1	Pparg	peroxisome proliferator activated receptor gamma	19016	1.15611										TC0500000229.mm.1	Galnt11	UDP-N-acetyl-alpha-D-galactosamine:polypeptide N-acetylgalactosaminyltransferase 11	231050	-1.11946
	TC0100001338.mm.1	Ptgs2	prostaglandin-endoperoxide synthase 2	19225	-1.2446										TC0500003496.mm.1	Micall2	MICAL-like 2	231830	1.13073
	TC1300000285.mm.1	Dcdc2a	doublecortin domain containing 2a	195208	-1.15218										TC0900001726.mm.1	Cep126	centrosomal protein 126	234915	-1.15922
	TC0200003834.mm.1	Frzb	frizzled-related protein	20378	-1.12867										TC0600000964.mm.1	Alms1	Alstrom syndrome 1	236266	-1.10205
	TC1200001562.mm.1	Sox11	SRY (sex determining region Y)-box 11	20666	1.13297										TC0800002683.mm.1	Rpgrip1l	Rpgrip1-like	244585	-1.1273
	TC0900002656.mm.1	Unc13c	unc-13 homolog C (C. elegans)	208898	1.46567										TC1300000568.mm.1	Omd	osteomodulin	27047	-1.58285
	TC0200001625.mm.1	Lin7c	lin-7 homolog C (C. elegans)	22343	-1.15718										TC0200001735.mm.1	Eif2ak4	eukaryotic translation initiation factor 2 alpha kinase 4	27103	-1.12698
	TC0200001780.mm.1	Itpka	inositol 1,4,5-trisphosphate 3-kinase A	228550	-1.17058										TC0700003597.mm.1	Iqgap1	IQ motif containing GTPase activating protein 1	29875	-1.24389
	TC0900000259.mm.1	Igsf9b	immunoglobulin superfamily, member 9B	235086	1.30099										TC0400002220.mm.1	Tmem67	transmembrane protein 67	329795	-1.13324
	TC0900002375.mm.1	Cplx3	complexin 3	235415	1.22298										TC0900002790.mm.1	Cep162	centrosomal protein 162	382090	-1.16994
	TC0200004363.mm.1	Grem1	gremlin 1, DAN family BMP antagonist	23892	-1.14989										TC1200000951.mm.1	Flrt2	fibronectin leucine rich transmembrane protein 2	399558	-1.12916
	TC0400001359.mm.1	Rims3	regulating synaptic membrane exocytosis 3	242662	1.30409										TC0500000161.mm.1	Magi2	membrane associated guanylate kinase, WW and PDZ domain containing 2	50791	-1.21888
	TC1700001738.mm.1	Grm4	glutamate receptor, metabotropic 4	268934	1.17661										TC0300001816.mm.1	Ccdc39	coiled-coil domain containing 39	51938	-1.30667
	TC1300000657.mm.1	Rgs14	regulator of G-protein signaling 14	51791	-1.1988										TC0900001562.mm.1	Golga4	golgi autoantigen, golgin subfamily a, 4	54214	-1.14713
	TC0400000039.mm.1	Sdcbp	syndecan binding protein	53378	-1.12245										TC1400001455.mm.1	Fezf2	Fez family zinc finger 2	54713	-1.40978
	TC0900001367.mm.1	Cacna2d2	calcium channel, voltage-dependent, alpha 2/delta subunit 2	56808	1.25162										TC1100001165.mm.1	Ift20	intraflagellar transport 20	55978	-1.1133
	TC1600000193.mm.1	Pkp2	plakophilin 2	67451	-1.39526										TC0600002427.mm.1	Tacstd2	tumor-associated calcium signal transducer 2	56753	1.37399
	TC0900000982.mm.1	Pygo1	pygopus 1	72135	-1.1575										TC0200004711.mm.1	Mkks	McKusick-Kaufman syndrome	59030	-1.12481
	TC0X00002667.mm.1	Amer1	APC membrane recruitment 1	72345	-1.10794										TC1000001684.mm.1	Syne1	spectrin repeat containing, nuclear envelope 1	64009	-1.15826
	TC0900000885.mm.1	C2cd4b	C2 calcium-dependent domain containing 4B	75697	-1.22285										TC0500000299.mm.1	Dpysl5	dihydropyrimidinase-like 5	65254	-1.13447
	TC0300002709.mm.1	Kcnc4	potassium voltage gated channel, Shaw-related subfamily, member 4	99738	1.1598										TC1400002719.mm.1	Dzip1	DAZ interacting protein 1	66573	-1.13687
															TC1500000897.mm.1	Lrrk2	leucine-rich repeat kinase 2	66725	-1.15948
	Cell morphogenesis involved in neuron differentiation														TC0800002725.mm.1	Bbs2	Bardet-Biedl syndrome 2 (human)	67378	-1.19221
	ID:GO:0048667														TC1900001493.mm.1	Tctn3	tectonic family member 3	67590	-1.14167
	C=495; O=23; E=7.6; R=3.03; PValue=2.64e-06; FDR=7.29e-04														TC0500002182.mm.1	Ift172	intraflagellar transport 172	67661	-1.21531
	ID	Symbol	Description	EntrezGene.ID	B.FC										TC0900000313.mm.1	Kirrel3	kin of IRRE like 3 (Drosophila)	67703	-1.10314
	TC1300002498.mm.1	Arhgef28	Rho guanine nucleotide exchange factor (GEF) 28	110596	-1.18027										TC0500001450.mm.1	Tctn2	tectonic family member 2	67978	-1.10991
	TC0500001270.mm.1	Cit	citron	12704	1.34196										TC0300002122.mm.1	Ift80	intraflagellar transport 80	68259	-1.13772
	TC0100003029.mm.1	Cxcr4	chemokine (C-X-C motif) receptor 4	12767	-1.12833										TC1500002059.mm.1	Rabl2	RAB, member RAS oncogene family-like 2	68708	-1.23585
	TC1100002233.mm.1	Cobl	cordon-bleu WH2 repeat	12808	1.67511										TC0300001857.mm.1	Bbs7	Bardet-Biedl syndrome 7 (human)	71492	-1.21518
	TC0500003418.mm.1	Cux1	cut-like homeobox 1	13047	1.21362										TC1200000810.mm.1	Bbof1	basal body orientation factor 1	72873	-1.14967
	TC0500003202.mm.1	Cux2	cut-like homeobox 2	13048	1.30412										TC0600001930.mm.1	Fezf1	Fez family zinc finger 1	73191	1.14599
	TC0X00003116.mm.1	Dcx	doublecortin	13193	1.17396										TC0100001577.mm.1	Cfap126	cilia and flagella associated protein 126	75472	1.1199
	TC0400003275.mm.1	Elavl4	ELAV (embryonic lethal, abnormal vision, Drosophila)-like 4 (Hu antigen D)	15572	1.20254										TC1800001150.mm.1	Nme5	NME/NM23 family member 5	75533	-1.14404
	TC0400001639.mm.1	Stmn1	stathmin 1	16765	1.29793										TC1200000978.mm.1	Ttc8	tetratricopeptide repeat domain 8	76260	-1.16648
	TC1300000972.mm.1	Mef2c	myocyte enhancer factor 2C	17260	1.57816										TC1600002167.mm.1	Cluap1	clusterin associated protein 1	76779	-1.15045
	TC0400002876.mm.1	Ptprd	protein tyrosine phosphatase, receptor type, D	19266	1.15587										TC1200000606.mm.1	2700049A03Rik	RIKEN cDNA 2700049A03 gene	76967	-1.1108
	TC1300000285.mm.1	Dcdc2a	doublecortin domain containing 2a	195208	-1.15218										TC1000001153.mm.1	Cep83	centrosomal protein 83	77048	-1.18677
	TC0800001984.mm.1	Nrg1	neuregulin 1	211323	1.22144										TC0300002765.mm.1	Ntng1	netrin G1	80883	-1.25282
	TC0200000927.mm.1	Tbr1	T-box brain gene 1	21375	1.3055										TC1000000358.mm.1	Wasf1	WAS protein family, member 1	83767	1.11442
	TC1400001315.mm.1	Farp1	FERM, RhoGEF (Arhgef) and pleckstrin domain protein 1 (chondrocyte-derived)	223254	1.10573										TC0300002025.mm.1	Wwtr1	WW domain containing transcription regulator 1	97064	1.11506
	TC0200001780.mm.1	Itpka	inositol 1,4,5-trisphosphate 3-kinase A	228550	-1.17058
	TC0200002084.mm.1	Btbd3	BTB (POZ) domain containing 3	228662	-1.11363										Negative regulation of developmental process
	TC0300002820.mm.1	Plppr4	phospholipid phosphatase related 4	229791	-1.13387										ID:GO:0051093
	TC0200001472.mm.1	Lrrc4c	leucine rich repeat containing 4C	241568	1.13179										C=810; O=68; E=38.78; R=1.75; PValue=4.56e-06; FDR=2.46e-03
	TC0400002407.mm.1	Lingo2	leucine rich repeat and Ig domain containing 2	242384	1.11768										ID	Symbol	Description	EntrezGene.ID	D.FC
	TC0300000118.mm.1	Bhlhe22	basic helix-loop-helix family, member e22	59058	-1.21727										TC1700000061.mm.1	Dynlt1f	dynein light chain Tctex-type 1F	100040531	-1.18797
	TC0400002800.mm.1	Whrn	whirlin	73750	1.1682										TC1700001388.mm.1	Dynlt1f	dynein light chain Tctex-type 1F	100040531	-1.19636
	TC0500000947.mm.1	Prdm8	PR domain containing 8	77630	-1.3131										TC0500000080.mm.1	Sema3d	sema domain, immunoglobulin domain (Ig), short basic domain, secreted, (semaphorin) 3D	108151	-1.16889
															TC1500002181.mm.1	Adcy6	adenylate cyclase 6	11512	-1.16346
	Associative learning														TC0X00000844.mm.1	Nr0b1	nuclear receptor subfamily 0, group B, member 1	11614	1.15373
	ID:GO:0008306														TC0100002894.mm.1	Bcl2	B cell leukemia/lymphoma 2	12043	-1.1028
	C=80; O=9; E=1.23; R=7.32; PValue=3.74e-06; FDR=1e-03														TC0200005281.mm.1	Bmp7	bone morphogenetic protein 7	12162	-1.34203
	ID	Symbol	Description	EntrezGene.ID	B.FC										TC1800000306.mm.1	Ctnna1	catenin (cadherin associated protein), alpha 1	12385	-1.13035
	TC0700003111.mm.1	Gabra5	gamma-aminobutyric acid (GABA) A receptor, subunit alpha 5	110886	-1.20273										TC0600000128.mm.1	Cav1	caveolin 1, caveolae protein	12389	-1.14147
	TC0700003403.mm.1	Chrna7	cholinergic receptor, nicotinic, alpha polypeptide 7	11441	-1.17929										TC0400000314.mm.1	Cga	glycoprotein hormones, alpha subunit	12640	1.16437
	TC1100001723.mm.1	Crhr1	corticotropin releasing hormone receptor 1	12921	1.14996										TC1600000292.mm.1	Chrd	chordin	12667	-1.13912
	TC0500000437.mm.1	Drd5	dopamine receptor D5	13492	-1.25432										TC1600000895.mm.1	Cxadr	coxsackie virus and adenovirus receptor	13052	-1.12867
	TC0200004383.mm.1	Meis2	Meis homeobox 2	17536	1.30589										TC1000001189.mm.1	Dcn	decorin	13179	-1.81407
	TC1100003672.mm.1	Neurod2	neurogenic differentiation 2	18013	-1.17071										TC0700002692.mm.1	Dll3	delta-like 3 (Drosophila)	13389	1.10513
	TC1300000285.mm.1	Dcdc2a	doublecortin domain containing 2a	195208	-1.15218										TC1700002368.mm.1	Efna5	ephrin A5	13640	-1.32625
	TC0200000927.mm.1	Tbr1	T-box brain gene 1	21375	1.3055										TC1500000804.mm.1	Fbln1	fibulin 1	14114	-1.27685
	TC1300000657.mm.1	Rgs14	regulator of G-protein signaling 14	51791	-1.1988										TC0800001737.mm.1	Gas6	growth arrest specific 6	14456	-1.18923
															TC0200004978.mm.1	Gdf5	growth differentiation factor 5	14563	1.24702
	Regulation of membrane potential														TC0X00003075.mm.1	Tsc22d3	TSC22 domain family, member 3	14605	-1.18815
	ID:GO:0042391														TC1200001663.mm.1	Ifrd1	interferon-related developmental regulator 1	15982	-1.15389
	C=342; O=18; E=5.25; R=3.43; PValue=6.2e-06; FDR=1.61e-03														TC1800000617.mm.1	Cd74	CD74 antigen (invariant polypeptide of major histocompatibility complex, class II antigen-associated)	16149	-1.31125
	ID	Symbol	Description	EntrezGene.ID	B.FC										TC0900000599.mm.1	Il18	interleukin 18	16173	-1.11497
	TC0300001271.mm.1	Camk2d	calcium/calmodulin-dependent protein kinase II, delta	108058	1.66693										TC0800001599.mm.1	Itgb1	integrin beta 1 (fibronectin receptor beta)	16412	-1.14535
	TC0700003403.mm.1	Chrna7	cholinergic receptor, nicotinic, alpha polypeptide 7	11441	-1.17929										TC0600000222.mm.1	Lep	leptin	16846	1.13942
	TC0200003533.mm.1	Cacnb4	calcium channel, voltage-dependent, beta 4 subunit	12298	1.10764										TC0700003569.mm.1	Mesp1	mesoderm posterior 1	17292	1.16704
	TC0500003202.mm.1	Cux2	cut-like homeobox 2	13048	1.30412										TC0200003791.mm.1	Nfe2l2	nuclear factor, erythroid derived 2, like 2	18024	-1.10756
	TC1600000415.mm.1	Dlg1	discs, large homolog 1 (Drosophila)	13383	1.12679										TC1400000972.mm.1	Nkx3-1	NK-3 transcription factor, locus 1 (Drosophila)	18095	1.13484
	TC1600001427.mm.1	Fgf12	fibroblast growth factor 12	14167	1.16185										TC1000001894.mm.1	Enpp1	ectonucleotide pyrophosphatase/phosphodiesterase 1	18605	-1.23462
	TC0X00002292.mm.1	Fgf13	fibroblast growth factor 13	14168	-1.10072										TC0X00000712.mm.1	Plxna3	plexin A3	18846	-1.12743
	TC0400001445.mm.1	Grik3	glutamate receptor, ionotropic, kainate 3	14807	1.3342										TC1700000691.mm.1	Pou5f1	POU domain, class 5, transcription factor 1	18999	1.14176
	TC0400003079.mm.1	Jun	jun proto-oncogene	16476	-1.14329										TC1900000472.mm.1	Pten	phosphatase and tensin homolog	19211	-1.3046
	TC1300000972.mm.1	Mef2c	myocyte enhancer factor 2C	17260	1.57816										TC0X00002447.mm.1	Flna	filamin, alpha	192176	-1.42301
	TC0300002223.mm.1	Npy2r	neuropeptide Y receptor Y2	18167	-1.30075										TC1700002438.mm.1	Ptprm	protein tyrosine phosphatase, receptor type, M	19274	-1.1771
	TC0200002793.mm.1	Ntsr1	neurotensin receptor 1	18216	1.25932										TC1900001464.mm.1	Rbp4	retinol binding protein 4, plasma	19662	-1.25394
	TC0500002286.mm.1	Wdr1	WD repeat domain 1	22388	-1.10547										TC0600000876.mm.1	Reg3a	regenerating islet-derived 3 alpha	19694	1.19601
	TC0900000259.mm.1	Igsf9b	immunoglobulin superfamily, member 9B	235086	1.30099										TC0300000647.mm.1	Sfrp2	secreted frizzled-related protein 2	20319	1.12484
	TC0400001359.mm.1	Rims3	regulating synaptic membrane exocytosis 3	242662	1.30409										TC0500002136.mm.1	Shh	sonic hedgehog	20423	1.12643
	TC1700001154.mm.1	Ehd3	EH-domain containing 3	57440	-1.20849										TC1300001242.mm.1	Plk2	polo-like kinase 2	20620	-1.11108
	TC0300002803.mm.1	Gpr88	G-protein coupled receptor 88	64378	2.34886										TC1600001667.mm.1	Phldb2	pleckstrin homology like domain, family B, member 2	208177	-1.10576
	TC1600000193.mm.1	Pkp2	plakophilin 2	67451	-1.39526										TC1100001271.mm.1	Hnf1b	HNF1 homeobox B	21410	1.14342
															TC1100000284.mm.1	Efemp1	epidermal growth factor-containing fibulin-like extracellular matrix protein 1	216616	-1.22282
	Regulation of GTPase activity														TC1600000368.mm.1	Trp63	transformation related protein 63	22061	1.11042
	ID:GO:0043087														TC0400004116.mm.1	Trp73	transformation related protein 73	22062	1.16949
	C=497; O=22; E=7.63; R=2.88; PValue=9.43e-06; FDR=2.37e-03														TC0200000240.mm.1	Vim	vimentin	22352	-1.16774
	ID	Symbol	Description	EntrezGene.ID	B.FC										TC1500002156.mm.1	Rapgef3	Rap guanine nucleotide exchange factor (GEF) 3	223864	-1.12371
	TC0400001766.mm.1	Rcc2	regulator of chromosome condensation 2	108911	-1.15475										TC1700002526.mm.1	Xdh	xanthine dehydrogenase	22436	-1.155
	TC1300002498.mm.1	Arhgef28	Rho guanine nucleotide exchange factor (GEF) 28	110596	-1.18027										TC1800000071.mm.1	Thoc1	THO complex 1	225160	-1.20735
	TC1500001630.mm.1	Asap1	ArfGAP with SH3 domain, ankyrin repeat and PH domain1	13196	1.17655										TC0400000446.mm.1	Npr2	natriuretic peptide receptor 2	230103	-1.17969
	TC0400003079.mm.1	Jun	jun proto-oncogene	16476	-1.14329										TC0900002241.mm.1	Zbtb16	zinc finger and BTB domain containing 16	235320	-1.12544
	TC1000002916.mm.1	Rab3ip	RAB3A interacting protein	216363	-1.11961										TC0600000964.mm.1	Alms1	Alstrom syndrome 1	236266	-1.10205
	TC1100000625.mm.1	Fnip1	folliculin interacting protein 1	216742	-1.11993										TC1500001457.mm.1	Rspo2	R-spondin 2	239405	-1.3638
	TC1200001314.mm.1	Rapgef5	Rap guanine nucleotide exchange factor (GEF) 5	217944	-1.13026										TC0100000064.mm.1	Sulf1	sulfatase 1	240725	-1.28872
	TC1400001315.mm.1	Farp1	FERM, RhoGEF (Arhgef) and pleckstrin domain protein 1 (chondrocyte-derived)	223254	1.10573										TC0700003581.mm.1	Idh2	isocitrate dehydrogenase 2 (NADP+), mitochondrial	269951	-1.119
	TC0100003328.mm.1	Rasal2	RAS protein activator like 2	226525	-1.14543										TC0200001735.mm.1	Eif2ak4	eukaryotic translation initiation factor 2 alpha kinase 4	27103	-1.12698
	TC0600002656.mm.1	Arhgap25	Rho GTPase activating protein 25	232201	1.27238										TC0600000409.mm.1	Wee2	WEE1 homolog 2 (S. pombe)	381759	1.15605
	TC0X00001372.mm.1	Tbc1d8b	TBC1 domain family, member 8B	245638	-1.31706										TC1400001455.mm.1	Fezf2	Fez family zinc finger 2	54713	-1.40978
	TC0100003205.mm.1	Rgs13	regulator of G-protein signaling 13	246709	-1.20911										TC0600002427.mm.1	Tacstd2	tumor-associated calcium signal transducer 2	56753	1.37399
	TC1700002564.mm.1	Cdc42ep3	CDC42 effector protein (Rho GTPase binding) 3	260409	1.18397										TC0400000084.mm.1	Trp53inp1	transformation related protein 53 inducible nuclear protein 1	60599	-1.17911
	TC0500002818.mm.1	Rasgef1b	RasGEF domain family, member 1B	320292	1.46312										TC1300000566.mm.1	Aspn	asporin	66695	-1.24555
	TC0900000285.mm.1	Arhgap32	Rho GTPase activating protein 32	330914	1.21989										TC0900000682.mm.1	Hmg20a	high mobility group 20A	66867	-1.10684
	TC1100003193.mm.1	Rap1gap2	RAP1 GTPase activating protein 2	380711	1.19654										TC1700000410.mm.1	Luc7l	Luc7-like	66978	-1.11936
	TC1300000657.mm.1	Rgs14	regulator of G-protein signaling 14	51791	-1.1988										TC1000000595.mm.1	Pbld2	phenazine biosynthesis-like protein domain containing 2	67307	1.11953
	TC1000001688.mm.1	Rgs17	regulator of G-protein signaling 17	56533	1.17968										TC0800002725.mm.1	Bbs2	Bardet-Biedl syndrome 2 (human)	67378	-1.19221
	TC0300001161.mm.1	Vav3	vav 3 oncogene	57257	-1.18452										TC0500001128.mm.1	Zfp932	zinc finger protein 932	69504	-1.22167
	TC0300000494.mm.1	Arhgef26	Rho guanine nucleotide exchange factor (GEF) 26	622434	-1.10339										TC0900001409.mm.1	Usp19	ubiquitin specific peptidase 19	71472	-1.12293
	TC0800000916.mm.1	Tbc1d9	TBC1 domain family, member 9	71310	1.13285										TC1300001537.mm.1	Zkscan3	zinc finger with KRAB and SCAN domains 3	72739	-1.1181
	TC0200003318.mm.1	Garnl3	GTPase activating RANGAP domain-like 3	99326	1.3143										TC0900002791.mm.1	Tbx18	T-box18	76365	-1.16946
															TC0600001530.mm.1	Clec2d	C-type lectin domain family 2, member d	93694	-1.41269
	Positive regulation of hydrolase activity														TC0300002025.mm.1	Wwtr1	WW domain containing transcription regulator 1	97064	1.11506
	ID:GO:0051345
	C=702; O=27; E=10.78; R=2.5; PValue=1.19e-05; FDR=2.91e-03														Negative regulation of signal transduction
	ID	Symbol	Description	EntrezGene.ID	B.FC										ID:GO:0009968
	TC0400001766.mm.1	Rcc2	regulator of chromosome condensation 2	108911	-1.15475										C=939; O=76; E=44.96; R=1.69; PValue=4.75e-06; FDR=2.46e-03
	TC1300002498.mm.1	Arhgef28	Rho guanine nucleotide exchange factor (GEF) 28	110596	-1.18027										ID	Symbol	Description	EntrezGene.ID	D.FC
	TC1500001630.mm.1	Asap1	ArfGAP with SH3 domain, ankyrin repeat and PH domain1	13196	1.17655										TC1700000061.mm.1	Dynlt1f	dynein light chain Tctex-type 1F	100040531	-1.18797
	TC0400003584.mm.1	Hpca	hippocalcin	15444	-1.27145										TC1700001388.mm.1	Dynlt1f	dynein light chain Tctex-type 1F	100040531	-1.19636
	TC1200000679.mm.1	Hspa2	heat shock protein 2	15512	-1.13639										TC0800002154.mm.1	Snx25	sorting nexin 25	102141	-1.14641
	TC0400003079.mm.1	Jun	jun proto-oncogene	16476	-1.14329										TC1700001774.mm.1	Stk38	serine/threonine kinase 38	106504	-1.15978
	TC1300000972.mm.1	Mef2c	myocyte enhancer factor 2C	17260	1.57816										TC1300002717.mm.1	Itga1	integrin alpha 1	109700	-1.12786
	TC0600001279.mm.1	Pparg	peroxisome proliferator activated receptor gamma	19016	1.15611										TC1400000947.mm.1	Adra1a	adrenergic receptor, alpha 1a	11549	-1.19874
	TC1000002916.mm.1	Rab3ip	RAB3A interacting protein	216363	-1.11961										TC0X00000844.mm.1	Nr0b1	nuclear receptor subfamily 0, group B, member 1	11614	1.15373
	TC1100000625.mm.1	Fnip1	folliculin interacting protein 1	216742	-1.11993										TC0100001351.mm.1	Ivns1abp	influenza virus NS1A binding protein	117198	-1.20761
	TC1200001314.mm.1	Rapgef5	Rap guanine nucleotide exchange factor (GEF) 5	217944	-1.13026										TC0X00000216.mm.1	Araf	Araf proto-oncogene, serine/threonine kinase	11836	-1.12442
	TC1400001315.mm.1	Farp1	FERM, RhoGEF (Arhgef) and pleckstrin domain protein 1 (chondrocyte-derived)	223254	1.10573										TC0100002894.mm.1	Bcl2	B cell leukemia/lymphoma 2	12043	-1.1028
	TC0100003328.mm.1	Rasal2	RAS protein activator like 2	226525	-1.14543										TC0X00000685.mm.1	Bgn	biglycan	12111	-1.3751
	TC0600002656.mm.1	Arhgap25	Rho GTPase activating protein 25	232201	1.27238										TC0900001020.mm.1	Bmp5	bone morphogenetic protein 5	12160	-1.2724
	TC0X00001372.mm.1	Tbc1d8b	TBC1 domain family, member 8B	245638	-1.31706										TC0200005281.mm.1	Bmp7	bone morphogenetic protein 7	12162	-1.34203
	TC0100003205.mm.1	Rgs13	regulator of G-protein signaling 13	246709	-1.20911										TC1800000306.mm.1	Ctnna1	catenin (cadherin associated protein), alpha 1	12385	-1.13035
	TC1700002564.mm.1	Cdc42ep3	CDC42 effector protein (Rho GTPase binding) 3	260409	1.18397										TC0600000128.mm.1	Cav1	caveolin 1, caveolae protein	12389	-1.14147
	TC0500002818.mm.1	Rasgef1b	RasGEF domain family, member 1B	320292	1.46312										TC1600000292.mm.1	Chrd	chordin	12667	-1.13912
	TC0900000285.mm.1	Arhgap32	Rho GTPase activating protein 32	330914	1.21989										TC1300002458.mm.1	Crhbp	corticotropin releasing hormone binding protein	12919	-1.16953
	TC1100003193.mm.1	Rap1gap2	RAP1 GTPase activating protein 2	380711	1.19654										TC1000002605.mm.1	Cry1	cryptochrome 1 (photolyase-like)	12952	-1.13336
	TC1300000657.mm.1	Rgs14	regulator of G-protein signaling 14	51791	-1.1988										TC1500000031.mm.1	Dab2	disabled 2, mitogen-responsive phosphoprotein	13132	-1.22849
	TC1000001688.mm.1	Rgs17	regulator of G-protein signaling 17	56533	1.17968										TC1000001189.mm.1	Dcn	decorin	13179	-1.81407
	TC0300001161.mm.1	Vav3	vav 3 oncogene	57257	-1.18452										TC1500000804.mm.1	Fbln1	fibulin 1	14114	-1.27685
	TC0300000494.mm.1	Arhgef26	Rho guanine nucleotide exchange factor (GEF) 26	622434	-1.10339										TC1300002176.mm.1	Fbp1	fructose bisphosphatase 1	14121	1.12712
	TC1600001559.mm.1	Fam162a	family with sequence similarity 162, member A	70186	-1.12489										TC0800001737.mm.1	Gas6	growth arrest specific 6	14456	-1.18923
	TC0800000916.mm.1	Tbc1d9	TBC1 domain family, member 9	71310	1.13285										TC0300000750.mm.1	Gba	glucosidase, beta, acid	14466	-1.11282
	TC0200003318.mm.1	Garnl3	GTPase activating RANGAP domain-like 3	99326	1.3143										TC1100002227.mm.1	Grb10	growth factor receptor bound protein 10	14783	-1.20633
															TC0200000620.mm.1	Hspa5	heat shock protein 5	14828	-1.18767
	Regulation of dendrite development														TC1300002474.mm.1	Hmgcr	3-hydroxy-3-methylglutaryl-Coenzyme A reductase	15357	-1.13701
	ID:GO:0050773														TC0900002751.mm.1	Htr1b	5-hydroxytryptamine (serotonin) receptor 1B	15551	-1.16734
	C=117; O=10; E=1.8; R=5.56; PValue=1.31e-05; FDR=3.1e-03														TC1800000617.mm.1	Cd74	CD74 antigen (invariant polypeptide of major histocompatibility complex, class II antigen-associated)	16149	-1.31125
	ID	Symbol	Description	EntrezGene.ID	B.FC										TC0800001599.mm.1	Itgb1	integrin beta 1 (fibronectin receptor beta)	16412	-1.14535
	TC0500001270.mm.1	Cit	citron	12704	1.34196										TC0500003191.mm.1	Mapkapk5	MAP kinase-activated protein kinase 5	17165	-1.13328
	TC1100002233.mm.1	Cobl	cordon-bleu WH2 repeat	12808	1.67511										TC0100003853.mm.1	Cd46	CD46 antigen, complement regulatory protein	17221	-1.32903
	TC0500003418.mm.1	Cux1	cut-like homeobox 1	13047	1.21362										TC0700003569.mm.1	Mesp1	mesoderm posterior 1	17292	1.16704
	TC0500003202.mm.1	Cux2	cut-like homeobox 2	13048	1.30412										TC1400000745.mm.1	Mmp14	matrix metallopeptidase 14 (membrane-inserted)	17387	1.20471
	TC1500001630.mm.1	Asap1	ArfGAP with SH3 domain, ankyrin repeat and PH domain1	13196	1.17655										TC0200003791.mm.1	Nfe2l2	nuclear factor, erythroid derived 2, like 2	18024	-1.10756
	TC1300000972.mm.1	Mef2c	myocyte enhancer factor 2C	17260	1.57816										TC1400000972.mm.1	Nkx3-1	NK-3 transcription factor, locus 1 (Drosophila)	18095	1.13484
	TC0400002876.mm.1	Ptprd	protein tyrosine phosphatase, receptor type, D	19266	1.15587										TC1000001894.mm.1	Enpp1	ectonucleotide pyrophosphatase/phosphodiesterase 1	18605	-1.23462
	TC0800001984.mm.1	Nrg1	neuregulin 1	211323	1.22144										TC1100000900.mm.1	Per1	period circadian clock 1	18626	-1.14336
	TC0200002876.mm.1	Camk1d	calcium/calmodulin-dependent protein kinase ID	227541	-1.15422										TC0500001026.mm.1	Pkd2	polycystic kidney disease 2	18764	-1.16063
	TC0200001780.mm.1	Itpka	inositol 1,4,5-trisphosphate 3-kinase A	228550	-1.17058										TC1700000691.mm.1	Pou5f1	POU domain, class 5, transcription factor 1	18999	1.14176
															TC1900000472.mm.1	Pten	phosphatase and tensin homolog	19211	-1.3046
	Positive regulation of fat cell differentiation														TC1700001699.mm.1	Dusp1	dual specificity phosphatase 1	19252	-1.36575
	ID:GO:0045600														TC0500001344.mm.1	Rasal1	RAS protein activator like 1 (GAP1 like)	19415	-1.1449
	C=52; O=7; E=0.8; R=8.76; PValue=1.39e-05; FDR=3.13e-03														TC0300000647.mm.1	Sfrp2	secreted frizzled-related protein 2	20319	1.12484
	ID	Symbol	Description	EntrezGene.ID	B.FC										TC0500002136.mm.1	Shh	sonic hedgehog	20423	1.12643
	TC0600003346.mm.1	Lmo3	LIM domain only 3	109593	-1.17458										TC1500001863.mm.1	Sox10	SRY (sex determining region Y)-box 10	20665	1.12636
	TC1400001157.mm.1	Klf5	Kruppel-like factor 5	12224	1.24808										TC1900001390.mm.1	Sgms1	sphingomyelin synthase 1	208449	-1.12123
	TC0200002594.mm.1	Cebpb	CCAAT/enhancer binding protein (C/EBP), beta	12608	-1.12617										TC0900000834.mm.1	Cilp	cartilage intermediate layer protein, nucleotide pyrophosphohydrolase	214425	1.13537
	TC0600001279.mm.1	Pparg	peroxisome proliferator activated receptor gamma	19016	1.15611										TC1100001882.mm.1	Cd300a	CD300A molecule	217303	1.12289
	TC0100001338.mm.1	Ptgs2	prostaglandin-endoperoxide synthase 2	19225	-1.2446										TC1000001044.mm.1	Timp3	tissue inhibitor of metalloproteinase 3	21859	-1.17463
	TC0200003834.mm.1	Frzb	frizzled-related protein	20378	-1.12867										TC1400000837.mm.1	Shisa2	shisa family member 2	219134	1.14259
	TC0400001514.mm.1	Fndc5	fibronectin type III domain containing 5	384061	-1.11652										TC1100000072.mm.1	Xbp1	X-box binding protein 1	22433	-1.1395
															TC1700002526.mm.1	Xdh	xanthine dehydrogenase	22436	-1.155
	Dendrite morphogenesis														TC0200002822.mm.1	Zgpat	zinc finger, CCCH-type with G patch domain	229007	-1.1403
	ID:GO:0048813														TC0100000064.mm.1	Sulf1	sulfatase 1	240725	-1.28872
	C=118; O=10; E=1.81; R=5.52; PValue=1.41e-05; FDR=3.13e-03														TC0400004216.mm.1	Podn	podocan	242608	-1.19787
	ID	Symbol	Description	EntrezGene.ID	B.FC										TC0800000947.mm.1	Podnl1	podocan-like 1	244550	1.15946
	TC0500001270.mm.1	Cit	citron	12704	1.34196										TC0800002683.mm.1	Rpgrip1l	Rpgrip1-like	244585	-1.1273
	TC0500003418.mm.1	Cux1	cut-like homeobox 1	13047	1.21362										TC0900002958.mm.1	Cep63	centrosomal protein 63	28135	-1.10045
	TC0500003202.mm.1	Cux2	cut-like homeobox 2	13048	1.30412										TC0700000769.mm.1	Klk14	kallikrein related-peptidase 14	317653	1.1811
	TC0X00003116.mm.1	Dcx	doublecortin	13193	1.17396										TC0100000588.mm.1	Vwc2l	von Willebrand factor C domain-containing protein 2-like	320460	-1.9652
	TC0400003275.mm.1	Elavl4	ELAV (embryonic lethal, abnormal vision, Drosophila)-like 4 (Hu antigen D)	15572	1.20254										TC1200000951.mm.1	Flrt2	fibronectin leucine rich transmembrane protein 2	399558	-1.12916
	TC0400002876.mm.1	Ptprd	protein tyrosine phosphatase, receptor type, D	19266	1.15587										TC0500000161.mm.1	Magi2	membrane associated guanylate kinase, WW and PDZ domain containing 2	50791	-1.21888
	TC1300000285.mm.1	Dcdc2a	doublecortin domain containing 2a	195208	-1.15218										TC0100000942.mm.1	Bok	BCL2-related ovarian killer	51800	1.12612
	TC1400001315.mm.1	Farp1	FERM, RhoGEF (Arhgef) and pleckstrin domain protein 1 (chondrocyte-derived)	223254	1.10573										TC1400000940.mm.1	Pbk	PDZ binding kinase	52033	1.12154
	TC0200001780.mm.1	Itpka	inositol 1,4,5-trisphosphate 3-kinase A	228550	-1.17058										TC0900001371.mm.1	Nprl2	nitrogen permease regulator-like 2	56032	-1.11507
	TC0200002084.mm.1	Btbd3	BTB (POZ) domain containing 3	228662	-1.11363										TC1000000468.mm.1	Nepn	nephrocan	66650	1.10386
															TC1300000566.mm.1	Aspn	asporin	66695	-1.24555
	Glutamate receptor signaling pathway														TC1500000897.mm.1	Lrrk2	leucine-rich repeat kinase 2	66725	-1.15948
	ID:GO:0007215														TC1000000595.mm.1	Pbld2	phenazine biosynthesis-like protein domain containing 2	67307	1.11953
	C=72; O=8; E=1.11; R=7.23; PValue=1.43e-05; FDR=3.13e-03														TC1000001207.mm.1	Dusp6	dual specificity phosphatase 6	67603	-1.14878
	ID	Symbol	Description	EntrezGene.ID	B.FC										TC0300002122.mm.1	Ift80	intraflagellar transport 80	68259	-1.13772
	TC0500001944.mm.1	Grm3	glutamate receptor, metabotropic 3	108069	1.19797										TC0200001770.mm.1	Chac1	ChaC, cation transport regulator 1	69065	1.17093
	TC0900002121.mm.1	Grik4	glutamate receptor, ionotropic, kainate 4	110637	-1.15362										TC0900000769.mm.1	Uaca	uveal autoantigen with coiled-coil domains and ankyrin repeats	72565	-1.10494
	TC0900001695.mm.1	Gria4	glutamate receptor, ionotropic, AMPA4 (alpha 4)	14802	1.20434										TC1800001150.mm.1	Nme5	NME/NM23 family member 5	75533	-1.14404
	TC0400001445.mm.1	Grik3	glutamate receptor, ionotropic, kainate 3	14807	1.3342										TC0900002791.mm.1	Tbx18	T-box18	76365	-1.16946
	TC1300000972.mm.1	Mef2c	myocyte enhancer factor 2C	17260	1.57816										TC0300002025.mm.1	Wwtr1	WW domain containing transcription regulator 1	97064	1.11506
	TC0800000742.mm.1	Homer3	homer scaffolding protein 3	26558	-1.14571
	TC1700001738.mm.1	Grm4	glutamate receptor, metabotropic 4	268934	1.17661										Protein phosphorylation
	TC0700004262.mm.1	Gsg1l	GSG1-like	269994	1.4268										ID:GO:0006468
															C=1585; O=114; E=75.88; R=1.5; PValue=6.19e-06; FDR=3.02e-03
	Positive regulation of phosphorus metabolic process														ID	Symbol	Description	EntrezGene.ID	D.FC
	ID:GO:0010562														TC1400001290.mm.1	Dnajc3	DnaJ heat shock protein family (Hsp40) member C3	100037258	-1.13976
	C=925; O=32; E=14.21; R=2.25; PValue=1.56e-05; FDR=3.23e-03														TC1700000061.mm.1	Dynlt1f	dynein light chain Tctex-type 1F	100040531	-1.18797
	ID	Symbol	Description	EntrezGene.ID	B.FC										TC1700001388.mm.1	Dynlt1f	dynein light chain Tctex-type 1F	100040531	-1.19636
	TC0300001271.mm.1	Camk2d	calcium/calmodulin-dependent protein kinase II, delta	108058	1.66693										TC0700000239.mm.1	Prkd2	protein kinase D2	101540	-1.10335
	TC0500000953.mm.1	Bmp3	bone morphogenetic protein 3	110075	1.58369										TC0800002154.mm.1	Snx25	sorting nexin 25	102141	-1.14641
	TC0700003403.mm.1	Chrna7	cholinergic receptor, nicotinic, alpha polypeptide 7	11441	-1.17929										TC1700001774.mm.1	Stk38	serine/threonine kinase 38	106504	-1.15978
	TC0100003029.mm.1	Cxcr4	chemokine (C-X-C motif) receptor 4	12767	-1.12833										TC0300000968.mm.1	Prkab2	protein kinase, AMP-activated, beta 2 non-catalytic subunit	108097	-1.1551
	TC1100001723.mm.1	Crhr1	corticotropin releasing hormone receptor 1	12921	1.14996										TC1300002717.mm.1	Itga1	integrin alpha 1	109700	-1.12786
	TC0800000749.mm.1	Crlf1	cytokine receptor-like factor 1	12931	-1.10904										TC0X00001634.mm.1	Phka2	phosphorylase kinase alpha 2	110094	-1.17611
	TC1600000415.mm.1	Dlg1	discs, large homolog 1 (Drosophila)	13383	1.12679										TC1100001767.mm.1	Ace	angiotensin I converting enzyme (peptidyl-dipeptidase A) 1	11421	-1.49737
	TC0500000437.mm.1	Drd5	dopamine receptor D5	13492	-1.25432										TC1400000947.mm.1	Adra1a	adrenergic receptor, alpha 1a	11549	-1.19874
	TC0X00002292.mm.1	Fgf13	fibroblast growth factor 13	14168	-1.10072										TC0X00000216.mm.1	Araf	Araf proto-oncogene, serine/threonine kinase	11836	-1.12442
	TC1500001023.mm.1	Gpd1	glycerol-3-phosphate dehydrogenase 1 (soluble)	14555	-1.19491										TC0100002894.mm.1	Bcl2	B cell leukemia/lymphoma 2	12043	-1.1028
	TC0400003584.mm.1	Hpca	hippocalcin	15444	-1.27145										TC0X00000685.mm.1	Bgn	biglycan	12111	-1.3751
	TC1200000679.mm.1	Hspa2	heat shock protein 2	15512	-1.13639										TC0900001020.mm.1	Bmp5	bone morphogenetic protein 5	12160	-1.2724
	TC0400003079.mm.1	Jun	jun proto-oncogene	16476	-1.14329										TC1300000445.mm.1	Bmp6	bone morphogenetic protein 6	12161	-1.15274
	TC0500001876.mm.1	Kl	klotho	16591	-1.66491										TC0200005281.mm.1	Bmp7	bone morphogenetic protein 7	12162	-1.34203
	TC1700001454.mm.1	Mas1	MAS1 oncogene	17171	-1.15194										TC0X00003331.mm.1	Bmx	BMX non-receptor tyrosine kinase	12169	-1.19113
	TC0200002663.mm.1	Mc3r	melanocortin 3 receptor	17201	1.12822										TC0900000922.mm.1	Bnip2	BCL2/adenovirus E1B interacting protein 2	12175	-1.1377
	TC1300000972.mm.1	Mef2c	myocyte enhancer factor 2C	17260	1.57816										TC0900000918.mm.1	Anxa2	annexin A2	12306	-1.1175
	TC1000001216.mm.1	Kitl	kit ligand	17311	1.20876										TC0600000128.mm.1	Cav1	caveolin 1, caveolae protein	12389	-1.14147
	TC0200002793.mm.1	Ntsr1	neurotensin receptor 1	18216	1.25932										TC0100002381.mm.1	Clk1	CDC-like kinase 1	12747	-1.27966
	TC0800001984.mm.1	Nrg1	neuregulin 1	211323	1.22144										TC0300003213.mm.1	Clk2	CDC-like kinase 2	12748	-1.1071
	TC1100000625.mm.1	Fnip1	folliculin interacting protein 1	216742	-1.11993										TC1100000565.mm.1	Clk4	CDC like kinase 4	12750	-1.27204
	TC0500002481.mm.1	Tlr6	toll-like receptor 6	21899	-1.10845										TC1000002605.mm.1	Cry1	cryptochrome 1 (photolyase-like)	12952	-1.13336
	TC0500002268.mm.1	Wfs1	Wolfram syndrome 1 homolog (human)	22393	1.15125										TC1500000031.mm.1	Dab2	disabled 2, mitogen-responsive phosphoprotein	13132	-1.22849
	TC0200004363.mm.1	Grem1	gremlin 1, DAN family BMP antagonist	23892	-1.14989										TC0900000865.mm.1	Dapk2	death-associated protein kinase 2	13143	1.12814
	TC1700001738.mm.1	Grm4	glutamate receptor, metabotropic 4	268934	1.17661										TC1000001189.mm.1	Dcn	decorin	13179	-1.81407
	TC0600003168.mm.1	Tigar	Trp53 induced glycolysis repulatory phosphatase	319801	-1.1616										TC0700002045.mm.1	Drd4	dopamine receptor D4	13491	1.18336
	TC1200002029.mm.1	Map3k9	mitogen-activated protein kinase kinase kinase 9	338372	1.21076										TC1700002368.mm.1	Efna5	ephrin A5	13640	-1.32625
	TC0100003096.mm.1	Atp2b4	ATPase, Ca++ transporting, plasma membrane 4	381290	1.68674										TC1900000497.mm.1	Fas	Fas (TNF receptor superfamily member 6)	14102	-1.13663
	TC0400000039.mm.1	Sdcbp	syndecan binding protein	53378	-1.12245										TC1500000804.mm.1	Fbln1	fibulin 1	14114	-1.27685
	TC0300001161.mm.1	Vav3	vav 3 oncogene	57257	-1.18452										TC1000000215.mm.1	Ctgf	connective tissue growth factor	14219	-1.21088
	TC1100001397.mm.1	Mmd	monocyte to macrophage differentiation-associated	67468	-1.11822										TC0700001264.mm.1	Fzd4	frizzled class receptor 4	14366	-1.2318
	TC0300000492.mm.1	Rap2b	RAP2B, member of RAS oncogene family	74012	-1.12706										TC0800001737.mm.1	Gas6	growth arrest specific 6	14456	-1.18923
															TC0300000750.mm.1	Gba	glucosidase, beta, acid	14466	-1.11282
	Positive regulation of phosphate metabolic process														TC0200004978.mm.1	Gdf5	growth differentiation factor 5	14563	1.24702
	ID:GO:0045937														TC0600001953.mm.1	Gpr37	G protein-coupled receptor 37	14763	1.15616
	C=925; O=32; E=14.21; R=2.25; PValue=1.56e-05; FDR=3.23e-03														TC0200000620.mm.1	Hspa5	heat shock protein 5	14828	-1.18767
	ID	Symbol	Description	EntrezGene.ID	B.FC										TC1300002474.mm.1	Hmgcr	3-hydroxy-3-methylglutaryl-Coenzyme A reductase	15357	-1.13701
	TC0300001271.mm.1	Camk2d	calcium/calmodulin-dependent protein kinase II, delta	108058	1.66693										TC0X00001447.mm.1	Htr2c	5-hydroxytryptamine (serotonin) receptor 2C	15560	-1.16091
	TC0500000953.mm.1	Bmp3	bone morphogenetic protein 3	110075	1.58369										TC0700004571.mm.1	Igf2	insulin-like growth factor 2	16002	-1.28577
	TC0700003403.mm.1	Chrna7	cholinergic receptor, nicotinic, alpha polypeptide 7	11441	-1.17929										TC1800000617.mm.1	Cd74	CD74 antigen (invariant polypeptide of major histocompatibility complex, class II antigen-associated)	16149	-1.31125
	TC0100003029.mm.1	Cxcr4	chemokine (C-X-C motif) receptor 4	12767	-1.12833										TC0900000599.mm.1	Il18	interleukin 18	16173	-1.11497
	TC1100001723.mm.1	Crhr1	corticotropin releasing hormone receptor 1	12921	1.14996										TC1800000111.mm.1	Impact	impact, RWD domain protein	16210	-1.14878
	TC0800000749.mm.1	Crlf1	cytokine receptor-like factor 1	12931	-1.10904										TC0100000662.mm.1	Inha	inhibin alpha	16322	-1.20834
	TC1600000415.mm.1	Dlg1	discs, large homolog 1 (Drosophila)	13383	1.12679										TC1900000439.mm.1	Jak2	Janus kinase 2	16452	-1.1273
	TC0500000437.mm.1	Drd5	dopamine receptor D5	13492	-1.25432										TC0600000222.mm.1	Lep	leptin	16846	1.13942
	TC0X00002292.mm.1	Fgf13	fibroblast growth factor 13	14168	-1.10072										TC1300001857.mm.1	Mak	male germ cell-associated kinase	17152	-1.14373
	TC1500001023.mm.1	Gpd1	glycerol-3-phosphate dehydrogenase 1 (soluble)	14555	-1.19491										TC0500003191.mm.1	Mapkapk5	MAP kinase-activated protein kinase 5	17165	-1.13328
	TC0400003584.mm.1	Hpca	hippocalcin	15444	-1.27145										TC1700001827.mm.1	Sik1	salt inducible kinase 1	17691	-1.21507
	TC1200000679.mm.1	Hspa2	heat shock protein 2	15512	-1.13639										TC1400000972.mm.1	Nkx3-1	NK-3 transcription factor, locus 1 (Drosophila)	18095	1.13484
	TC0400003079.mm.1	Jun	jun proto-oncogene	16476	-1.14329										TC0300002371.mm.1	Npr1	natriuretic peptide receptor 1	18160	1.10079
	TC0500001876.mm.1	Kl	klotho	16591	-1.66491										TC0100003506.mm.1	Ddr2	discoidin domain receptor family, member 2	18214	-1.20589
	TC1700001454.mm.1	Mas1	MAS1 oncogene	17171	-1.15194										TC0300000491.mm.1	P2ry1	purinergic receptor P2Y, G-protein coupled 1	18441	-1.13776
	TC0200002663.mm.1	Mc3r	melanocortin 3 receptor	17201	1.12822										TC1000001894.mm.1	Enpp1	ectonucleotide pyrophosphatase/phosphodiesterase 1	18605	-1.23462
	TC1300000972.mm.1	Mef2c	myocyte enhancer factor 2C	17260	1.57816										TC1100000900.mm.1	Per1	period circadian clock 1	18626	-1.14336
	TC1000001216.mm.1	Kitl	kit ligand	17311	1.20876										TC0X00002751.mm.1	Phka1	phosphorylase kinase alpha 1	18679	-1.15823
	TC0200002793.mm.1	Ntsr1	neurotensin receptor 1	18216	1.25932										TC1700000344.mm.1	Pkd1	polycystic kidney disease 1 homolog	18763	-1.18372
	TC0800001984.mm.1	Nrg1	neuregulin 1	211323	1.22144										TC0500001026.mm.1	Pkd2	polycystic kidney disease 2	18764	-1.16063
	TC1100000625.mm.1	Fnip1	folliculin interacting protein 1	216742	-1.11993										TC1300000396.mm.1	Prpf4b	pre-mRNA processing factor 4B	19134	-1.17701
	TC0500002481.mm.1	Tlr6	toll-like receptor 6	21899	-1.10845										TC1900000472.mm.1	Pten	phosphatase and tensin homolog	19211	-1.3046
	TC0500002268.mm.1	Wfs1	Wolfram syndrome 1 homolog (human)	22393	1.15125										TC0400001433.mm.1	Rspo1	R-spondin 1	192199	1.1158
	TC0200004363.mm.1	Grem1	gremlin 1, DAN family BMP antagonist	23892	-1.14989										TC0200004558.mm.1	Prom2	prominin 2	192212	1.14208
	TC1700001738.mm.1	Grm4	glutamate receptor, metabotropic 4	268934	1.17661										TC1700001699.mm.1	Dusp1	dual specificity phosphatase 1	19252	-1.36575
	TC0600003168.mm.1	Tigar	Trp53 induced glycolysis repulatory phosphatase	319801	-1.1616										TC0300000647.mm.1	Sfrp2	secreted frizzled-related protein 2	20319	1.12484
	TC1200002029.mm.1	Map3k9	mitogen-activated protein kinase kinase kinase 9	338372	1.21076										TC1300001242.mm.1	Plk2	polo-like kinase 2	20620	-1.11108
	TC0100003096.mm.1	Atp2b4	ATPase, Ca++ transporting, plasma membrane 4	381290	1.68674										TC1700001766.mm.1	Srpk1	serine/arginine-rich protein specific kinase 1	20815	-1.1375
	TC0400000039.mm.1	Sdcbp	syndecan binding protein	53378	-1.12245										TC1100003993.mm.1	Fam20a	family with sequence similarity 20, member A	208659	-1.11847
	TC0300001161.mm.1	Vav3	vav 3 oncogene	57257	-1.18452										TC0200005114.mm.1	Sdc4	syndecan 4	20971	-1.10213
	TC1100001397.mm.1	Mmd	monocyte to macrophage differentiation-associated	67468	-1.11822										TC0800002609.mm.1	Mylk3	myosin light chain kinase 3	213435	1.10856
	TC0300000492.mm.1	Rap2b	RAP2B, member of RAS oncogene family	74012	-1.12706										TC0100003840.mm.1	Camk1g	calcium/calmodulin-dependent protein kinase I gamma	215303	-1.18528
															TC1100000284.mm.1	Efemp1	epidermal growth factor-containing fibulin-like extracellular matrix protein 1	216616	-1.22282
	Neuron projection														TC1100001882.mm.1	Cd300a	CD300A molecule	217303	1.12289
	ID:GO:0043005														TC1600001353.mm.1	Thpo	thrombopoietin	21832	-1.14351
	C=931; O=44; E=11.22; R=3.92; PValue=4.22e-15; FDR=4.24e-12														TC1000001044.mm.1	Timp3	tissue inhibitor of metalloproteinase 3	21859	-1.17463
	ID	Symbol	Description	EntrezGene.ID	B.FC										TC1100001162.mm.1	Vtn	vitronectin	22370	-1.14098
	TC0300001271.mm.1	Camk2d	calcium/calmodulin-dependent protein kinase II, delta	108058	1.66693										TC0500001578.mm.1	Baz1b	bromodomain adjacent to zinc finger domain, 1B	22385	-1.1034
	TC0500001944.mm.1	Grm3	glutamate receptor, metabotropic 3	108069	1.19797										TC1500002156.mm.1	Rapgef3	Rap guanine nucleotide exchange factor (GEF) 3	223864	-1.12371
	TC0700003111.mm.1	Gabra5	gamma-aminobutyric acid (GABA) A receptor, subunit alpha 5	110886	-1.20273										TC1100000072.mm.1	Xbp1	X-box binding protein 1	22433	-1.1395
	TC0700003403.mm.1	Chrna7	cholinergic receptor, nicotinic, alpha polypeptide 7	11441	-1.17929										TC1700002526.mm.1	Xdh	xanthine dehydrogenase	22436	-1.155
	TC0500002263.mm.1	Bloc1s4	biogenesis of lysosomal organelles complex-1, subunit 4, cappuccino	117197	-1.13981										TC0200002822.mm.1	Zgpat	zinc finger, CCCH-type with G patch domain	229007	-1.1403
	TC0100003029.mm.1	Cxcr4	chemokine (C-X-C motif) receptor 4	12767	-1.12833										TC0400000446.mm.1	Npr2	natriuretic peptide receptor 2	230103	-1.17969
	TC1100002233.mm.1	Cobl	cordon-bleu WH2 repeat	12808	1.67511										TC0300000784.mm.1	Jtb	jumping translocation breakpoint	23922	-1.10343
	TC1300000625.mm.1	Cplx2	complexin 2	12890	-1.13075										TC0100002589.mm.1	Prkag3	protein kinase, AMP-activated, gamma 3 non-catatlytic subunit	241113	1.11406
	TC1100001723.mm.1	Crhr1	corticotropin releasing hormone receptor 1	12921	1.14996										TC0300001249.mm.1	Pde5a	phosphodiesterase 5A, cGMP-specific	242202	-1.17996
	TC0500003418.mm.1	Cux1	cut-like homeobox 1	13047	1.21362										TC0400004216.mm.1	Podn	podocan	242608	-1.19787
	TC0X00003116.mm.1	Dcx	doublecortin	13193	1.17396										TC0800000947.mm.1	Podnl1	podocan-like 1	244550	1.15946
	TC1500001630.mm.1	Asap1	ArfGAP with SH3 domain, ankyrin repeat and PH domain1	13196	1.17655										TC1900000114.mm.1	Map4k2	mitogen-activated protein kinase kinase kinase kinase 2	26412	-1.10582
	TC1600000415.mm.1	Dlg1	discs, large homolog 1 (Drosophila)	13383	1.12679										TC1700000318.mm.1	Pkmyt1	protein kinase, membrane associated tyrosine/threonine 1	268930	1.11371
	TC0X00002292.mm.1	Fgf13	fibroblast growth factor 13	14168	-1.10072										TC0200001735.mm.1	Eif2ak4	eukaryotic translation initiation factor 2 alpha kinase 4	27103	-1.12698
	TC1000003228.mm.1	Bloc1s1	biogenesis of lysosomal organelles complex-1, subunit 1	14533	-1.10572										TC1700001717.mm.1	Ip6k3	inositol hexaphosphate kinase 3	271424	1.15195
	TC0900001695.mm.1	Gria4	glutamate receptor, ionotropic, AMPA4 (alpha 4)	14802	1.20434										TC0700003597.mm.1	Iqgap1	IQ motif containing GTPase activating protein 1	29875	-1.24389
	TC0400003584.mm.1	Hpca	hippocalcin	15444	-1.27145										TC1700002587.mm.1	Cdkl4	cyclin-dependent kinase-like 4	381113	-1.49926
	TC0600003164.mm.1	Kcna6	potassium voltage-gated channel, shaker-related, subfamily, member 6	16494	1.13441										TC0600000409.mm.1	Wee2	WEE1 homolog 2 (S. pombe)	381759	1.15605
	TC0100001262.mm.1	Kif21b	kinesin family member 21B	16565	1.13803										TC1200000951.mm.1	Flrt2	fibronectin leucine rich transmembrane protein 2	399558	-1.12916
	TC0400001639.mm.1	Stmn1	stathmin 1	16765	1.29793										TC0200002968.mm.1	Fbxo18	F-box protein 18	50755	-1.15616
	TC0200002793.mm.1	Ntsr1	neurotensin receptor 1	18216	1.25932										TC1400000940.mm.1	Pbk	PDZ binding kinase	52033	1.12154
	TC0100001338.mm.1	Ptgs2	prostaglandin-endoperoxide synthase 2	19225	-1.2446										TC0X00003191.mm.1	Tspyl2	TSPY-like 2	52808	-1.11083
	TC0900002656.mm.1	Unc13c	unc-13 homolog C (C. elegans)	208898	1.46567										TC0900001371.mm.1	Nprl2	nitrogen permease regulator-like 2	56032	-1.11507
	TC0800001984.mm.1	Nrg1	neuregulin 1	211323	1.22144										TC0400002092.mm.1	Ccnl2	cyclin L2	56036	-1.22622
	TC1000002892.mm.1	Tph2	tryptophan hydroxylase 2	216343	-1.104										TC0200001527.mm.1	Apip	APAF1 interacting protein	56369	-1.15571
	TC1400001315.mm.1	Farp1	FERM, RhoGEF (Arhgef) and pleckstrin domain protein 1 (chondrocyte-derived)	223254	1.10573										TC1700001838.mm.1	Akap8	A kinase (PRKA) anchor protein 8	56399	-1.19505
	TC0200001625.mm.1	Lin7c	lin-7 homolog C (C. elegans)	22343	-1.15718										TC1000003049.mm.1	Tbk1	TANK-binding kinase 1	56480	-1.1676
	TC0500002268.mm.1	Wfs1	Wolfram syndrome 1 homolog (human)	22393	1.15125										TC0300002103.mm.1	Ccnl1	cyclin L1	56706	-1.13799
	TC0200001780.mm.1	Itpka	inositol 1,4,5-trisphosphate 3-kinase A	228550	-1.17058										TC1300000566.mm.1	Aspn	asporin	66695	-1.24555
	TC0700001385.mm.1	Gdpd5	glycerophosphodiester phosphodiesterase domain containing 5	233552	1.1121										TC1500000897.mm.1	Lrrk2	leucine-rich repeat kinase 2	66725	-1.15948
	TC0900000259.mm.1	Igsf9b	immunoglobulin superfamily, member 9B	235086	1.30099										TC1800000098.mm.1	Riok3	RIO kinase 3	66878	-1.10949
	TC0700000678.mm.1	Tshz3	teashirt zinc finger family member 3	243931	1.12908										TC0900000132.mm.1	Chordc1	cysteine and histidine-rich domain (CHORD)-containing, zinc-binding protein 1	66917	-1.11593
	TC1700001738.mm.1	Grm4	glutamate receptor, metabotropic 4	268934	1.17661										TC1000000595.mm.1	Pbld2	phenazine biosynthesis-like protein domain containing 2	67307	1.11953
	TC0900000285.mm.1	Arhgap32	Rho GTPase activating protein 32	330914	1.21989										TC1000001207.mm.1	Dusp6	dual specificity phosphatase 6	67603	-1.14878
	TC1100003193.mm.1	Rap1gap2	RAP1 GTPase activating protein 2	380711	1.19654										TC1700001403.mm.1	Fndc1	fibronectin type III domain containing 1	68655	-1.11425
	TC0100003096.mm.1	Atp2b4	ATPase, Ca++ transporting, plasma membrane 4	381290	1.68674										TC0X00000151.mm.1	Atp6ap2	ATPase, H+ transporting, lysosomal accessory protein 2	70495	-1.12136
	TC0X00002187.mm.1	Frmd7	FERM domain containing 7	385354	-1.15938										TC0X00002431.mm.1	Pnck	pregnancy upregulated non-ubiquitously expressed CaM kinase	93843	-1.10702
	TC1900001033.mm.1	Flrt1	fibronectin leucine rich transmembrane protein 1	396184	1.19055										TC0300002025.mm.1	Wwtr1	WW domain containing transcription regulator 1	97064	1.11506
	TC1300000657.mm.1	Rgs14	regulator of G-protein signaling 14	51791	-1.1988
	TC0500000888.mm.1	2018-09-11	septin 11	52398	1.15862										Regulation of phosphate metabolic process
	TC1000001688.mm.1	Rgs17	regulator of G-protein signaling 17	56533	1.17968										ID:GO:0019220
	TC1100003659.mm.1	Plxdc1	plexin domain containing 1	72324	1.31553										C=1452; O=106; E=69.52; R=1.52; PValue=7.15e-06; FDR=3.02e-03
	TC0400002800.mm.1	Whrn	whirlin	73750	1.1682										ID	Symbol	Description	EntrezGene.ID	D.FC
	TC0300002709.mm.1	Kcnc4	potassium voltage gated channel, Shaw-related subfamily, member 4	99738	1.1598										TC1400001290.mm.1	Dnajc3	DnaJ heat shock protein family (Hsp40) member C3	100037258	-1.13976
															TC1700000061.mm.1	Dynlt1f	dynein light chain Tctex-type 1F	100040531	-1.18797
	Neuron part														TC1700001388.mm.1	Dynlt1f	dynein light chain Tctex-type 1F	100040531	-1.19636
	ID:GO:0097458														TC0700000239.mm.1	Prkd2	protein kinase D2	101540	-1.10335
	C=1235; O=49; E=14.89; R=3.29; PValue=7.79e-14; FDR=3.92e-11														TC0800002154.mm.1	Snx25	sorting nexin 25	102141	-1.14641
	ID	Symbol	Description	EntrezGene.ID	B.FC										TC1700001774.mm.1	Stk38	serine/threonine kinase 38	106504	-1.15978
	TC0300001271.mm.1	Camk2d	calcium/calmodulin-dependent protein kinase II, delta	108058	1.66693										TC0300000968.mm.1	Prkab2	protein kinase, AMP-activated, beta 2 non-catalytic subunit	108097	-1.1551
	TC0500001944.mm.1	Grm3	glutamate receptor, metabotropic 3	108069	1.19797										TC1300002717.mm.1	Itga1	integrin alpha 1	109700	-1.12786
	TC0900002121.mm.1	Grik4	glutamate receptor, ionotropic, kainate 4	110637	-1.15362										TC1100001767.mm.1	Ace	angiotensin I converting enzyme (peptidyl-dipeptidase A) 1	11421	-1.49737
	TC0700003111.mm.1	Gabra5	gamma-aminobutyric acid (GABA) A receptor, subunit alpha 5	110886	-1.20273										TC1400000947.mm.1	Adra1a	adrenergic receptor, alpha 1a	11549	-1.19874
	TC0700003403.mm.1	Chrna7	cholinergic receptor, nicotinic, alpha polypeptide 7	11441	-1.17929										TC0X00000216.mm.1	Araf	Araf proto-oncogene, serine/threonine kinase	11836	-1.12442
	TC0500002263.mm.1	Bloc1s4	biogenesis of lysosomal organelles complex-1, subunit 4, cappuccino	117197	-1.13981										TC0100002894.mm.1	Bcl2	B cell leukemia/lymphoma 2	12043	-1.1028
	TC0100003029.mm.1	Cxcr4	chemokine (C-X-C motif) receptor 4	12767	-1.12833										TC0X00000685.mm.1	Bgn	biglycan	12111	-1.3751
	TC1100002233.mm.1	Cobl	cordon-bleu WH2 repeat	12808	1.67511										TC0900001020.mm.1	Bmp5	bone morphogenetic protein 5	12160	-1.2724
	TC1300000625.mm.1	Cplx2	complexin 2	12890	-1.13075										TC1300000445.mm.1	Bmp6	bone morphogenetic protein 6	12161	-1.15274
	TC1100001723.mm.1	Crhr1	corticotropin releasing hormone receptor 1	12921	1.14996										TC0200005281.mm.1	Bmp7	bone morphogenetic protein 7	12162	-1.34203
	TC0500003418.mm.1	Cux1	cut-like homeobox 1	13047	1.21362										TC0900000922.mm.1	Bnip2	BCL2/adenovirus E1B interacting protein 2	12175	-1.1377
	TC0X00003116.mm.1	Dcx	doublecortin	13193	1.17396										TC0900000918.mm.1	Anxa2	annexin A2	12306	-1.1175
	TC1500001630.mm.1	Asap1	ArfGAP with SH3 domain, ankyrin repeat and PH domain1	13196	1.17655										TC0600000128.mm.1	Cav1	caveolin 1, caveolae protein	12389	-1.14147
	TC1600000415.mm.1	Dlg1	discs, large homolog 1 (Drosophila)	13383	1.12679										TC1500000031.mm.1	Dab2	disabled 2, mitogen-responsive phosphoprotein	13132	-1.22849
	TC0X00002292.mm.1	Fgf13	fibroblast growth factor 13	14168	-1.10072										TC1000001189.mm.1	Dcn	decorin	13179	-1.81407
	TC1000003228.mm.1	Bloc1s1	biogenesis of lysosomal organelles complex-1, subunit 1	14533	-1.10572										TC0700002045.mm.1	Drd4	dopamine receptor D4	13491	1.18336
	TC0900001695.mm.1	Gria4	glutamate receptor, ionotropic, AMPA4 (alpha 4)	14802	1.20434										TC1700002368.mm.1	Efna5	ephrin A5	13640	-1.32625
	TC0400003584.mm.1	Hpca	hippocalcin	15444	-1.27145										TC0400001543.mm.1	Fabp3	fatty acid binding protein 3, muscle and heart	14077	-1.15073
	TC0600003164.mm.1	Kcna6	potassium voltage-gated channel, shaker-related, subfamily, member 6	16494	1.13441										TC1900000497.mm.1	Fas	Fas (TNF receptor superfamily member 6)	14102	-1.13663
	TC0100001262.mm.1	Kif21b	kinesin family member 21B	16565	1.13803										TC1500000804.mm.1	Fbln1	fibulin 1	14114	-1.27685
	TC0400001639.mm.1	Stmn1	stathmin 1	16765	1.29793										TC1300002176.mm.1	Fbp1	fructose bisphosphatase 1	14121	1.12712
	TC0200002793.mm.1	Ntsr1	neurotensin receptor 1	18216	1.25932										TC1000000215.mm.1	Ctgf	connective tissue growth factor	14219	-1.21088
	TC0100001338.mm.1	Ptgs2	prostaglandin-endoperoxide synthase 2	19225	-1.2446										TC0700001264.mm.1	Fzd4	frizzled class receptor 4	14366	-1.2318
	TC1300000285.mm.1	Dcdc2a	doublecortin domain containing 2a	195208	-1.15218										TC1100001928.mm.1	Galr2	galanin receptor 2	14428	1.21167
	TC0900002656.mm.1	Unc13c	unc-13 homolog C (C. elegans)	208898	1.46567										TC0800001737.mm.1	Gas6	growth arrest specific 6	14456	-1.18923
	TC0800001984.mm.1	Nrg1	neuregulin 1	211323	1.22144										TC0300000750.mm.1	Gba	glucosidase, beta, acid	14466	-1.11282
	TC1000002892.mm.1	Tph2	tryptophan hydroxylase 2	216343	-1.104										TC0200004978.mm.1	Gdf5	growth differentiation factor 5	14563	1.24702
	TC1400001315.mm.1	Farp1	FERM, RhoGEF (Arhgef) and pleckstrin domain protein 1 (chondrocyte-derived)	223254	1.10573										TC0600001953.mm.1	Gpr37	G protein-coupled receptor 37	14763	1.15616
	TC0200001625.mm.1	Lin7c	lin-7 homolog C (C. elegans)	22343	-1.15718										TC1100002227.mm.1	Grb10	growth factor receptor bound protein 10	14783	-1.20633
	TC0500002268.mm.1	Wfs1	Wolfram syndrome 1 homolog (human)	22393	1.15125										TC0200000620.mm.1	Hspa5	heat shock protein 5	14828	-1.18767
	TC0200001780.mm.1	Itpka	inositol 1,4,5-trisphosphate 3-kinase A	228550	-1.17058										TC1300002474.mm.1	Hmgcr	3-hydroxy-3-methylglutaryl-Coenzyme A reductase	15357	-1.13701
	TC0700001385.mm.1	Gdpd5	glycerophosphodiester phosphodiesterase domain containing 5	233552	1.1121										TC0900002751.mm.1	Htr1b	5-hydroxytryptamine (serotonin) receptor 1B	15551	-1.16734
	TC0900000259.mm.1	Igsf9b	immunoglobulin superfamily, member 9B	235086	1.30099										TC0X00001447.mm.1	Htr2c	5-hydroxytryptamine (serotonin) receptor 2C	15560	-1.16091
	TC0900002375.mm.1	Cplx3	complexin 3	235415	1.22298										TC0700004571.mm.1	Igf2	insulin-like growth factor 2	16002	-1.28577
	TC1400002632.mm.1	Kctd12	potassium channel tetramerisation domain containing 12	239217	-1.20191										TC1800000617.mm.1	Cd74	CD74 antigen (invariant polypeptide of major histocompatibility complex, class II antigen-associated)	16149	-1.31125
	TC0400001359.mm.1	Rims3	regulating synaptic membrane exocytosis 3	242662	1.30409										TC0900000599.mm.1	Il18	interleukin 18	16173	-1.11497
	TC0700000678.mm.1	Tshz3	teashirt zinc finger family member 3	243931	1.12908										TC1800000111.mm.1	Impact	impact, RWD domain protein	16210	-1.14878
	TC1700001738.mm.1	Grm4	glutamate receptor, metabotropic 4	268934	1.17661										TC0100000662.mm.1	Inha	inhibin alpha	16322	-1.20834
	TC0900000285.mm.1	Arhgap32	Rho GTPase activating protein 32	330914	1.21989										TC1900000439.mm.1	Jak2	Janus kinase 2	16452	-1.1273
	TC1100003193.mm.1	Rap1gap2	RAP1 GTPase activating protein 2	380711	1.19654										TC0600000222.mm.1	Lep	leptin	16846	1.13942
	TC0100003096.mm.1	Atp2b4	ATPase, Ca++ transporting, plasma membrane 4	381290	1.68674										TC0500002927.mm.1	Glmn	glomulin, FKBP associated protein	170823	-1.12095
	TC0X00002187.mm.1	Frmd7	FERM domain containing 7	385354	-1.15938										TC1400000972.mm.1	Nkx3-1	NK-3 transcription factor, locus 1 (Drosophila)	18095	1.13484
	TC1900001033.mm.1	Flrt1	fibronectin leucine rich transmembrane protein 1	396184	1.19055										TC0300002371.mm.1	Npr1	natriuretic peptide receptor 1	18160	1.10079
	TC1300000657.mm.1	Rgs14	regulator of G-protein signaling 14	51791	-1.1988										TC1500001215.mm.1	Npr3	natriuretic peptide receptor 3	18162	-1.17829
	TC0500000888.mm.1	2018-09-11	septin 11	52398	1.15862										TC0100003506.mm.1	Ddr2	discoidin domain receptor family, member 2	18214	-1.20589
	TC1000001688.mm.1	Rgs17	regulator of G-protein signaling 17	56533	1.17968										TC0300000491.mm.1	P2ry1	purinergic receptor P2Y, G-protein coupled 1	18441	-1.13776
	TC1100003659.mm.1	Plxdc1	plexin domain containing 1	72324	1.31553										TC1000001894.mm.1	Enpp1	ectonucleotide pyrophosphatase/phosphodiesterase 1	18605	-1.23462
	TC0400002800.mm.1	Whrn	whirlin	73750	1.1682										TC1100000900.mm.1	Per1	period circadian clock 1	18626	-1.14336
	TC0300002709.mm.1	Kcnc4	potassium voltage gated channel, Shaw-related subfamily, member 4	99738	1.1598										TC1700000344.mm.1	Pkd1	polycystic kidney disease 1 homolog	18763	-1.18372
															TC0500001026.mm.1	Pkd2	polycystic kidney disease 2	18764	-1.16063
	Synapse														TC1900000472.mm.1	Pten	phosphatase and tensin homolog	19211	-1.3046
	ID:GO:0045202														TC0400001433.mm.1	Rspo1	R-spondin 1	192199	1.1158
	C=733; O=35; E=8.84; R=3.96; PValue=2.99e-12; FDR=1e-09														TC0200004558.mm.1	Prom2	prominin 2	192212	1.14208
	ID	Symbol	Description	EntrezGene.ID	B.FC										TC1700001699.mm.1	Dusp1	dual specificity phosphatase 1	19252	-1.36575
	TC0300001271.mm.1	Camk2d	calcium/calmodulin-dependent protein kinase II, delta	108058	1.66693										TC0300000647.mm.1	Sfrp2	secreted frizzled-related protein 2	20319	1.12484
	TC0500001944.mm.1	Grm3	glutamate receptor, metabotropic 3	108069	1.19797										TC1100003993.mm.1	Fam20a	family with sequence similarity 20, member A	208659	-1.11847
	TC0900002121.mm.1	Grik4	glutamate receptor, ionotropic, kainate 4	110637	-1.15362										TC0200005114.mm.1	Sdc4	syndecan 4	20971	-1.10213
	TC0700003111.mm.1	Gabra5	gamma-aminobutyric acid (GABA) A receptor, subunit alpha 5	110886	-1.20273										TC1100001882.mm.1	Cd300a	CD300A molecule	217303	1.12289
	TC0700003403.mm.1	Chrna7	cholinergic receptor, nicotinic, alpha polypeptide 7	11441	-1.17929										TC1600001353.mm.1	Thpo	thrombopoietin	21832	-1.14351
	TC0800002644.mm.1	Cbln1	cerebellin 1 precursor protein	12404	1.19677										TC1000001044.mm.1	Timp3	tissue inhibitor of metalloproteinase 3	21859	-1.17463
	TC1300000625.mm.1	Cplx2	complexin 2	12890	-1.13075										TC1000000036.mm.1	Vip	vasoactive intestinal polypeptide	22353	-1.41347
	TC1500001630.mm.1	Asap1	ArfGAP with SH3 domain, ankyrin repeat and PH domain1	13196	1.17655										TC1200001299.mm.1	Vipr2	vasoactive intestinal peptide receptor 2	22355	1.11822
	TC1600000415.mm.1	Dlg1	discs, large homolog 1 (Drosophila)	13383	1.12679										TC1100001162.mm.1	Vtn	vitronectin	22370	-1.14098
	TC0900001695.mm.1	Gria4	glutamate receptor, ionotropic, AMPA4 (alpha 4)	14802	1.20434										TC1500002156.mm.1	Rapgef3	Rap guanine nucleotide exchange factor (GEF) 3	223864	-1.12371
	TC0400001445.mm.1	Grik3	glutamate receptor, ionotropic, kainate 3	14807	1.3342										TC1100000072.mm.1	Xbp1	X-box binding protein 1	22433	-1.1395
	TC0400003584.mm.1	Hpca	hippocalcin	15444	-1.27145										TC1700002526.mm.1	Xdh	xanthine dehydrogenase	22436	-1.155
	TC0600003164.mm.1	Kcna6	potassium voltage-gated channel, shaker-related, subfamily, member 6	16494	1.13441										TC1700000833.mm.1	Adgrf5	adhesion G protein-coupled receptor F5	224792	-1.14077
	TC1300000972.mm.1	Mef2c	myocyte enhancer factor 2C	17260	1.57816										TC0200002822.mm.1	Zgpat	zinc finger, CCCH-type with G patch domain	229007	-1.1403
	TC0200002793.mm.1	Ntsr1	neurotensin receptor 1	18216	1.25932										TC0300000784.mm.1	Jtb	jumping translocation breakpoint	23922	-1.10343
	TC0900002656.mm.1	Unc13c	unc-13 homolog C (C. elegans)	208898	1.46567										TC0300001249.mm.1	Pde5a	phosphodiesterase 5A, cGMP-specific	242202	-1.17996
	TC0800001984.mm.1	Nrg1	neuregulin 1	211323	1.22144										TC0400004216.mm.1	Podn	podocan	242608	-1.19787
	TC1400001315.mm.1	Farp1	FERM, RhoGEF (Arhgef) and pleckstrin domain protein 1 (chondrocyte-derived)	223254	1.10573										TC0800000947.mm.1	Podnl1	podocan-like 1	244550	1.15946
	TC0200001625.mm.1	Lin7c	lin-7 homolog C (C. elegans)	22343	-1.15718										TC1900000114.mm.1	Map4k2	mitogen-activated protein kinase kinase kinase kinase 2	26412	-1.10582
	TC0200001780.mm.1	Itpka	inositol 1,4,5-trisphosphate 3-kinase A	228550	-1.17058										TC1700000318.mm.1	Pkmyt1	protein kinase, membrane associated tyrosine/threonine 1	268930	1.11371
	TC0200005270.mm.1	Cbln4	cerebellin 4 precursor protein	228942	1.5763										TC0200001735.mm.1	Eif2ak4	eukaryotic translation initiation factor 2 alpha kinase 4	27103	-1.12698
	TC0900000259.mm.1	Igsf9b	immunoglobulin superfamily, member 9B	235086	1.30099										TC0700003597.mm.1	Iqgap1	IQ motif containing GTPase activating protein 1	29875	-1.24389
	TC0900002375.mm.1	Cplx3	complexin 3	235415	1.22298										TC0600000409.mm.1	Wee2	WEE1 homolog 2 (S. pombe)	381759	1.15605
	TC1100004040.mm.1	Sdk2	sidekick cell adhesion molecule 2	237979	1.15578										TC1200000951.mm.1	Flrt2	fibronectin leucine rich transmembrane protein 2	399558	-1.12916
	TC1400002632.mm.1	Kctd12	potassium channel tetramerisation domain containing 12	239217	-1.20191										TC0200002968.mm.1	Fbxo18	F-box protein 18	50755	-1.15616
	TC0200001472.mm.1	Lrrc4c	leucine rich repeat containing 4C	241568	1.13179										TC0500000161.mm.1	Magi2	membrane associated guanylate kinase, WW and PDZ domain containing 2	50791	-1.21888
	TC0400001359.mm.1	Rims3	regulating synaptic membrane exocytosis 3	242662	1.30409										TC1400000940.mm.1	Pbk	PDZ binding kinase	52033	1.12154
	TC0800000742.mm.1	Homer3	homer scaffolding protein 3	26558	-1.14571										TC0X00003191.mm.1	Tspyl2	TSPY-like 2	52808	-1.11083
	TC1700001738.mm.1	Grm4	glutamate receptor, metabotropic 4	268934	1.17661										TC0900001371.mm.1	Nprl2	nitrogen permease regulator-like 2	56032	-1.11507
	TC0700004262.mm.1	Gsg1l	GSG1-like	269994	1.4268										TC0400002092.mm.1	Ccnl2	cyclin L2	56036	-1.22622
	TC0900000285.mm.1	Arhgap32	Rho GTPase activating protein 32	330914	1.21989										TC0200001527.mm.1	Apip	APAF1 interacting protein	56369	-1.15571
	TC1300000657.mm.1	Rgs14	regulator of G-protein signaling 14	51791	-1.1988										TC1700001838.mm.1	Akap8	A kinase (PRKA) anchor protein 8	56399	-1.19505
	TC0500000888.mm.1	2018-09-11	septin 11	52398	1.15862										TC0300002103.mm.1	Ccnl1	cyclin L1	56706	-1.13799
	TC1000001688.mm.1	Rgs17	regulator of G-protein signaling 17	56533	1.17968										TC1300000566.mm.1	Aspn	asporin	66695	-1.24555
	TC0300002709.mm.1	Kcnc4	potassium voltage gated channel, Shaw-related subfamily, member 4	99738	1.1598										TC1500000897.mm.1	Lrrk2	leucine-rich repeat kinase 2	66725	-1.15948
															TC0900000132.mm.1	Chordc1	cysteine and histidine-rich domain (CHORD)-containing, zinc-binding protein 1	66917	-1.11593
	Cell projection														TC1000000595.mm.1	Pbld2	phenazine biosynthesis-like protein domain containing 2	67307	1.11953
	ID:GO:0042995														TC1000001207.mm.1	Dusp6	dual specificity phosphatase 6	67603	-1.14878
	C=1748; O=55; E=21.08; R=2.61; PValue=2e-11; FDR=5.03e-09														TC1700001403.mm.1	Fndc1	fibronectin type III domain containing 1	68655	-1.11425
	ID	Symbol	Description	EntrezGene.ID	B.FC										TC0700004126.mm.1	Btbd10	BTB (POZ) domain containing 10	68815	-1.10321
	TC0300001271.mm.1	Camk2d	calcium/calmodulin-dependent protein kinase II, delta	108058	1.66693										TC1300002416.mm.1	Zcchc9	zinc finger, CCHC domain containing 9	69085	-1.1124
	TC0500001944.mm.1	Grm3	glutamate receptor, metabotropic 3	108069	1.19797										TC0X00000151.mm.1	Atp6ap2	ATPase, H+ transporting, lysosomal accessory protein 2	70495	-1.12136
	TC0700003111.mm.1	Gabra5	gamma-aminobutyric acid (GABA) A receptor, subunit alpha 5	110886	-1.20273										TC0800000700.mm.1	Sh2d4a	SH2 domain containing 4A	72281	1.14492
	TC0700003403.mm.1	Chrna7	cholinergic receptor, nicotinic, alpha polypeptide 7	11441	-1.17929										TC1100004285.mm.1	Sfi1	Sfi1 homolog, spindle assembly associated (yeast)	78887	-1.41377
	TC0500002263.mm.1	Bloc1s4	biogenesis of lysosomal organelles complex-1, subunit 4, cappuccino	117197	-1.13981										TC0100003518.mm.1	Dusp12	dual specificity phosphatase 12	80915	-1.1127
	TC0500001270.mm.1	Cit	citron	12704	1.34196										TC0300002052.mm.1	Gpr87	G protein-coupled receptor 87	84111	1.10829
	TC0100003029.mm.1	Cxcr4	chemokine (C-X-C motif) receptor 4	12767	-1.12833										TC0300002025.mm.1	Wwtr1	WW domain containing transcription regulator 1	97064	1.11506
	TC1100002233.mm.1	Cobl	cordon-bleu WH2 repeat	12808	1.67511
	TC1300000625.mm.1	Cplx2	complexin 2	12890	-1.13075										Regulation of cell proliferation
	TC1100001723.mm.1	Crhr1	corticotropin releasing hormone receptor 1	12921	1.14996										ID:GO:0042127
	TC0500003418.mm.1	Cux1	cut-like homeobox 1	13047	1.21362										C=1367; O=101; E=65.45; R=1.54; PValue=7.26e-06; FDR=3.02e-03
	TC0X00003116.mm.1	Dcx	doublecortin	13193	1.17396										ID	Symbol	Description	EntrezGene.ID	D.FC
	TC1500001630.mm.1	Asap1	ArfGAP with SH3 domain, ankyrin repeat and PH domain1	13196	1.17655										TC0700000239.mm.1	Prkd2	protein kinase D2	101540	-1.10335
	TC1600000415.mm.1	Dlg1	discs, large homolog 1 (Drosophila)	13383	1.12679										TC1300002717.mm.1	Itga1	integrin alpha 1	109700	-1.12786
	TC0500000437.mm.1	Drd5	dopamine receptor D5	13492	-1.25432										TC1100001767.mm.1	Ace	angiotensin I converting enzyme (peptidyl-dipeptidase A) 1	11421	-1.49737
	TC1900000111.mm.1	Ehd1	EH-domain containing 1	13660	-1.15771										TC0100002894.mm.1	Bcl2	B cell leukemia/lymphoma 2	12043	-1.1028
	TC0X00002292.mm.1	Fgf13	fibroblast growth factor 13	14168	-1.10072										TC0900001020.mm.1	Bmp5	bone morphogenetic protein 5	12160	-1.2724
	TC1000003228.mm.1	Bloc1s1	biogenesis of lysosomal organelles complex-1, subunit 1	14533	-1.10572										TC1300000445.mm.1	Bmp6	bone morphogenetic protein 6	12161	-1.15274
	TC0900001695.mm.1	Gria4	glutamate receptor, ionotropic, AMPA4 (alpha 4)	14802	1.20434										TC0200005281.mm.1	Bmp7	bone morphogenetic protein 7	12162	-1.34203
	TC0400003584.mm.1	Hpca	hippocalcin	15444	-1.27145										TC0X00003331.mm.1	Bmx	BMX non-receptor tyrosine kinase	12169	-1.19113
	TC0600003164.mm.1	Kcna6	potassium voltage-gated channel, shaker-related, subfamily, member 6	16494	1.13441										TC0900000918.mm.1	Anxa2	annexin A2	12306	-1.1175
	TC0100001262.mm.1	Kif21b	kinesin family member 21B	16565	1.13803										TC1800000306.mm.1	Ctnna1	catenin (cadherin associated protein), alpha 1	12385	-1.13035
	TC0400001639.mm.1	Stmn1	stathmin 1	16765	1.29793										TC0600000128.mm.1	Cav1	caveolin 1, caveolae protein	12389	-1.14147
	TC1000001216.mm.1	Kitl	kit ligand	17311	1.20876										TC0800001176.mm.1	Cdh5	cadherin 5	12562	-1.17064
	TC0300002223.mm.1	Npy2r	neuropeptide Y receptor Y2	18167	-1.30075										TC1600000292.mm.1	Chrd	chordin	12667	-1.13912
	TC0200002793.mm.1	Ntsr1	neurotensin receptor 1	18216	1.25932										TC1600000895.mm.1	Cxadr	coxsackie virus and adenovirus receptor	13052	-1.12867
	TC0100001338.mm.1	Ptgs2	prostaglandin-endoperoxide synthase 2	19225	-1.2446										TC0800001654.mm.1	Efnb2	ephrin B2	13642	-1.31357
	TC1300000285.mm.1	Dcdc2a	doublecortin domain containing 2a	195208	-1.15218										TC0300001236.mm.1	F3	coagulation factor III	14066	-1.16374
	TC0900002656.mm.1	Unc13c	unc-13 homolog C (C. elegans)	208898	1.46567										TC1900000497.mm.1	Fas	Fas (TNF receptor superfamily member 6)	14102	-1.13663
	TC0800001984.mm.1	Nrg1	neuregulin 1	211323	1.22144										TC1500000804.mm.1	Fbln1	fibulin 1	14114	-1.27685
	TC1000002892.mm.1	Tph2	tryptophan hydroxylase 2	216343	-1.104										TC1000000215.mm.1	Ctgf	connective tissue growth factor	14219	-1.21088
	TC1000002916.mm.1	Rab3ip	RAB3A interacting protein	216363	-1.11961										TC0500000334.mm.1	Fosl2	fos-like antigen 2	14284	-1.27712
	TC1400001315.mm.1	Farp1	FERM, RhoGEF (Arhgef) and pleckstrin domain protein 1 (chondrocyte-derived)	223254	1.10573										TC0800001737.mm.1	Gas6	growth arrest specific 6	14456	-1.18923
	TC0200001625.mm.1	Lin7c	lin-7 homolog C (C. elegans)	22343	-1.15718										TC0200004978.mm.1	Gdf5	growth differentiation factor 5	14563	1.24702
	TC0500002286.mm.1	Wdr1	WD repeat domain 1	22388	-1.10547										TC1400002141.mm.1	Gjb6	gap junction protein, beta 6	14623	-1.14828
	TC0500002268.mm.1	Wfs1	Wolfram syndrome 1 homolog (human)	22393	1.15125										TC1300002474.mm.1	Hmgcr	3-hydroxy-3-methylglutaryl-Coenzyme A reductase	15357	-1.13701
	TC0200001780.mm.1	Itpka	inositol 1,4,5-trisphosphate 3-kinase A	228550	-1.17058										TC0900002751.mm.1	Htr1b	5-hydroxytryptamine (serotonin) receptor 1B	15551	-1.16734
	TC0700001385.mm.1	Gdpd5	glycerophosphodiester phosphodiesterase domain containing 5	233552	1.1121										TC0700004571.mm.1	Igf2	insulin-like growth factor 2	16002	-1.28577
	TC0900000259.mm.1	Igsf9b	immunoglobulin superfamily, member 9B	235086	1.30099										TC1800000617.mm.1	Cd74	CD74 antigen (invariant polypeptide of major histocompatibility complex, class II antigen-associated)	16149	-1.31125
	TC0700000678.mm.1	Tshz3	teashirt zinc finger family member 3	243931	1.12908										TC0900000599.mm.1	Il18	interleukin 18	16173	-1.11497
	TC1700001738.mm.1	Grm4	glutamate receptor, metabotropic 4	268934	1.17661										TC0100000662.mm.1	Inha	inhibin alpha	16322	-1.20834
	TC0900000223.mm.1	Bbs9	Bardet-Biedl syndrome 9 (human)	319845	1.11743										TC0800001599.mm.1	Itgb1	integrin beta 1 (fibronectin receptor beta)	16412	-1.14535
	TC0900000285.mm.1	Arhgap32	Rho GTPase activating protein 32	330914	1.21989										TC1900000439.mm.1	Jak2	Janus kinase 2	16452	-1.1273
	TC1100003193.mm.1	Rap1gap2	RAP1 GTPase activating protein 2	380711	1.19654										TC0600000222.mm.1	Lep	leptin	16846	1.13942
	TC0100003096.mm.1	Atp2b4	ATPase, Ca++ transporting, plasma membrane 4	381290	1.68674										TC0500001336.mm.1	Lhx5	LIM homeobox protein 5	16873	1.18152
	TC0X00002187.mm.1	Frmd7	FERM domain containing 7	385354	-1.15938										TC0500002927.mm.1	Glmn	glomulin, FKBP associated protein	170823	-1.12095
	TC1900001033.mm.1	Flrt1	fibronectin leucine rich transmembrane protein 1	396184	1.19055										TC0100003853.mm.1	Cd46	CD46 antigen, complement regulatory protein	17221	-1.32903
	TC1300000657.mm.1	Rgs14	regulator of G-protein signaling 14	51791	-1.1988										TC1700000159.mm.1	Afdn	afadin, adherens junction formation factor	17356	-1.11385
	TC0500000888.mm.1	2018-09-11	septin 11	52398	1.15862										TC1400000972.mm.1	Nkx3-1	NK-3 transcription factor, locus 1 (Drosophila)	18095	1.13484
	TC1000001688.mm.1	Rgs17	regulator of G-protein signaling 17	56533	1.17968										TC0300002371.mm.1	Npr1	natriuretic peptide receptor 1	18160	1.10079
	TC1700001154.mm.1	Ehd3	EH-domain containing 3	57440	-1.20849										TC1500001215.mm.1	Npr3	natriuretic peptide receptor 3	18162	-1.17829
	TC1100003659.mm.1	Plxdc1	plexin domain containing 1	72324	1.31553										TC0100003506.mm.1	Ddr2	discoidin domain receptor family, member 2	18214	-1.20589
	TC0400002800.mm.1	Whrn	whirlin	73750	1.1682										TC0400003853.mm.1	Pax7	paired box 7	18509	1.14339
	TC0100002993.mm.1	Actr3	ARP3 actin-related protein 3	74117	-1.12963										TC0100002801.mm.1	Per2	period circadian clock 2	18627	-1.35474
	TC0300002709.mm.1	Kcnc4	potassium voltage gated channel, Shaw-related subfamily, member 4	99738	1.1598										TC0500001026.mm.1	Pkd2	polycystic kidney disease 2	18764	-1.16063
															TC0400001734.mm.1	Pla2g2a	phospholipase A2, group IIA (platelets, synovial fluid)	18780	1.21999
	Synapse part														TC1900000472.mm.1	Pten	phosphatase and tensin homolog	19211	-1.3046
	ID:GO:0044456														TC0200003151.mm.1	Ptgds	prostaglandin D2 synthase (brain)	19215	-1.70084
	C=595; O=29; E=7.17; R=4.04; PValue=1.64e-10; FDR=3.3e-08														TC0400001433.mm.1	Rspo1	R-spondin 1	192199	1.1158
	ID	Symbol	Description	EntrezGene.ID	B.FC										TC0400003650.mm.1	Ptpru	protein tyrosine phosphatase, receptor type, U	19273	-1.18134
	TC0500001944.mm.1	Grm3	glutamate receptor, metabotropic 3	108069	1.19797										TC1700002438.mm.1	Ptprm	protein tyrosine phosphatase, receptor type, M	19274	-1.1771
	TC0900002121.mm.1	Grik4	glutamate receptor, ionotropic, kainate 4	110637	-1.15362										TC0900000950.mm.1	Aldh1a2	aldehyde dehydrogenase family 1, subfamily A2	19378	-1.43876
	TC0700003111.mm.1	Gabra5	gamma-aminobutyric acid (GABA) A receptor, subunit alpha 5	110886	-1.20273										TC1900001464.mm.1	Rbp4	retinol binding protein 4, plasma	19662	-1.25394
	TC0700003403.mm.1	Chrna7	cholinergic receptor, nicotinic, alpha polypeptide 7	11441	-1.17929										TC0600000876.mm.1	Reg3a	regenerating islet-derived 3 alpha	19694	1.19601
	TC0800002644.mm.1	Cbln1	cerebellin 1 precursor protein	12404	1.19677										TC1200001660.mm.1	Scin	scinderin	20259	1.15458
	TC1300000625.mm.1	Cplx2	complexin 2	12890	-1.13075										TC1500000592.mm.1	Scx	scleraxis	20289	1.14552
	TC1500001630.mm.1	Asap1	ArfGAP with SH3 domain, ankyrin repeat and PH domain1	13196	1.17655										TC0300000647.mm.1	Sfrp2	secreted frizzled-related protein 2	20319	1.12484
	TC1600000415.mm.1	Dlg1	discs, large homolog 1 (Drosophila)	13383	1.12679										TC0500002136.mm.1	Shh	sonic hedgehog	20423	1.12643
	TC0900001695.mm.1	Gria4	glutamate receptor, ionotropic, AMPA4 (alpha 4)	14802	1.20434										TC1500001863.mm.1	Sox10	SRY (sex determining region Y)-box 10	20665	1.12636
	TC0400001445.mm.1	Grik3	glutamate receptor, ionotropic, kainate 3	14807	1.3342										TC1500001088.mm.1	Tns2	tensin 2	209039	-1.17283
	TC0400003584.mm.1	Hpca	hippocalcin	15444	-1.27145										TC1900001144.mm.1	Stx3	syntaxin 3	20908	-1.2592
	TC0600003164.mm.1	Kcna6	potassium voltage-gated channel, shaker-related, subfamily, member 6	16494	1.13441										TC0200005114.mm.1	Sdc4	syndecan 4	20971	-1.10213
	TC1300000972.mm.1	Mef2c	myocyte enhancer factor 2C	17260	1.57816										TC0600000044.mm.1	Tac1	tachykinin 1	21333	-1.24142
	TC0200002793.mm.1	Ntsr1	neurotensin receptor 1	18216	1.25932										TC0400003537.mm.1	Ago3	argonaute RISC catalytic subunit 3	214150	-1.17074
	TC0900002656.mm.1	Unc13c	unc-13 homolog C (C. elegans)	208898	1.46567										TC0200002672.mm.1	Tfap2c	transcription factor AP-2, gamma	21420	1.13596
	TC1400001315.mm.1	Farp1	FERM, RhoGEF (Arhgef) and pleckstrin domain protein 1 (chondrocyte-derived)	223254	1.10573										TC1100001882.mm.1	Cd300a	CD300A molecule	217303	1.12289
	TC0200001625.mm.1	Lin7c	lin-7 homolog C (C. elegans)	22343	-1.15718										TC1600001353.mm.1	Thpo	thrombopoietin	21832	-1.14351
	TC0200001780.mm.1	Itpka	inositol 1,4,5-trisphosphate 3-kinase A	228550	-1.17058										TC1600000368.mm.1	Trp63	transformation related protein 63	22061	1.11042
	TC0900000259.mm.1	Igsf9b	immunoglobulin superfamily, member 9B	235086	1.30099										TC0400004116.mm.1	Trp73	transformation related protein 73	22062	1.16949
	TC0900002375.mm.1	Cplx3	complexin 3	235415	1.22298										TC1200001299.mm.1	Vipr2	vasoactive intestinal peptide receptor 2	22355	1.11822
	TC1400002632.mm.1	Kctd12	potassium channel tetramerisation domain containing 12	239217	-1.20191										TC1100000072.mm.1	Xbp1	X-box binding protein 1	22433	-1.1395
	TC0200001472.mm.1	Lrrc4c	leucine rich repeat containing 4C	241568	1.13179										TC1700002526.mm.1	Xdh	xanthine dehydrogenase	22436	-1.155
	TC0400001359.mm.1	Rims3	regulating synaptic membrane exocytosis 3	242662	1.30409										TC0400000873.mm.1	Acer2	alkaline ceramidase 2	230379	-1.12716
	TC0800000742.mm.1	Homer3	homer scaffolding protein 3	26558	-1.14571										TC0700002700.mm.1	Nccrp1	non-specific cytotoxic cell receptor protein 1 homolog (zebrafish)	233038	1.1563
	TC1700001738.mm.1	Grm4	glutamate receptor, metabotropic 4	268934	1.17661										TC0900002241.mm.1	Zbtb16	zinc finger and BTB domain containing 16	235320	-1.12544
	TC0900000285.mm.1	Arhgap32	Rho GTPase activating protein 32	330914	1.21989										TC0300000784.mm.1	Jtb	jumping translocation breakpoint	23922	-1.10343
	TC1300000657.mm.1	Rgs14	regulator of G-protein signaling 14	51791	-1.1988										TC0100000064.mm.1	Sulf1	sulfatase 1	240725	-1.28872
	TC0500000888.mm.1	2018-09-11	septin 11	52398	1.15862										TC0300001006.mm.1	Vtcn1	V-set domain containing T cell activation inhibitor 1	242122	1.11608
	TC0300002709.mm.1	Kcnc4	potassium voltage gated channel, Shaw-related subfamily, member 4	99738	1.1598										TC0300001249.mm.1	Pde5a	phosphodiesterase 5A, cGMP-specific	242202	-1.17996
															TC0400004216.mm.1	Podn	podocan	242608	-1.19787
	Postsynapse														TC0700003581.mm.1	Idh2	isocitrate dehydrogenase 2 (NADP+), mitochondrial	269951	-1.119
	ID:GO:0098794														TC1300001638.mm.1	Hist1h2ac	histone cluster 1, H2ac	319164	1.15654
	C=366; O=22; E=4.41; R=4.99; PValue=6.65e-10; FDR=1.11e-07														TC1000000823.mm.1	Elane	elastase, neutrophil expressed	50701	1.14306
	ID	Symbol	Description	EntrezGene.ID	B.FC										TC0500000161.mm.1	Magi2	membrane associated guanylate kinase, WW and PDZ domain containing 2	50791	-1.21888
	TC0500001944.mm.1	Grm3	glutamate receptor, metabotropic 3	108069	1.19797										TC0100000942.mm.1	Bok	BCL2-related ovarian killer	51800	1.12612
	TC0900002121.mm.1	Grik4	glutamate receptor, ionotropic, kainate 4	110637	-1.15362										TC1400001455.mm.1	Fezf2	Fez family zinc finger 2	54713	-1.40978
	TC0700003111.mm.1	Gabra5	gamma-aminobutyric acid (GABA) A receptor, subunit alpha 5	110886	-1.20273										TC0900000613.mm.1	Btg4	B cell translocation gene 4	56057	1.17736
	TC0700003403.mm.1	Chrna7	cholinergic receptor, nicotinic, alpha polypeptide 7	11441	-1.17929										TC0600002427.mm.1	Tacstd2	tumor-associated calcium signal transducer 2	56753	1.37399
	TC0800002644.mm.1	Cbln1	cerebellin 1 precursor protein	12404	1.19677										TC0400000084.mm.1	Trp53inp1	transformation related protein 53 inducible nuclear protein 1	60599	-1.17911
	TC1500001630.mm.1	Asap1	ArfGAP with SH3 domain, ankyrin repeat and PH domain1	13196	1.17655										TC1500000897.mm.1	Lrrk2	leucine-rich repeat kinase 2	66725	-1.15948
	TC1600000415.mm.1	Dlg1	discs, large homolog 1 (Drosophila)	13383	1.12679										TC1000000595.mm.1	Pbld2	phenazine biosynthesis-like protein domain containing 2	67307	1.11953
	TC0900001695.mm.1	Gria4	glutamate receptor, ionotropic, AMPA4 (alpha 4)	14802	1.20434										TC1000002267.mm.1	Ccar1	cell division cycle and apoptosis regulator 1	67500	-1.11888
	TC0400001445.mm.1	Grik3	glutamate receptor, ionotropic, kainate 3	14807	1.3342										TC0900001586.mm.1	Wdr48	WD repeat domain 48	67561	-1.1067
	TC0400003584.mm.1	Hpca	hippocalcin	15444	-1.27145										TC0500002182.mm.1	Ift172	intraflagellar transport 172	67661	-1.21531
	TC1300000972.mm.1	Mef2c	myocyte enhancer factor 2C	17260	1.57816										TC0300002122.mm.1	Ift80	intraflagellar transport 80	68259	-1.13772
	TC0200002793.mm.1	Ntsr1	neurotensin receptor 1	18216	1.25932										TC0500001516.mm.1	Nupr1l	nuclear protein transcriptional regulator 1 like	69034	1.14446
	TC1400001315.mm.1	Farp1	FERM, RhoGEF (Arhgef) and pleckstrin domain protein 1 (chondrocyte-derived)	223254	1.10573										TC1300001285.mm.1	Esm1	endothelial cell-specific molecule 1	71690	1.20232
	TC0200001625.mm.1	Lin7c	lin-7 homolog C (C. elegans)	22343	-1.15718										TC0600001930.mm.1	Fezf1	Fez family zinc finger 1	73191	1.14599
	TC0200001780.mm.1	Itpka	inositol 1,4,5-trisphosphate 3-kinase A	228550	-1.17058										TC1600000693.mm.1	Dppa2	developmental pluripotency associated 2	73703	1.21254
	TC0900000259.mm.1	Igsf9b	immunoglobulin superfamily, member 9B	235086	1.30099										TC1700002132.mm.1	Slc25a27	solute carrier family 25, member 27	74011	-1.20826
	TC1400002632.mm.1	Kctd12	potassium channel tetramerisation domain containing 12	239217	-1.20191										TC0900002791.mm.1	Tbx18	T-box18	76365	-1.16946
	TC0200001472.mm.1	Lrrc4c	leucine rich repeat containing 4C	241568	1.13179										TC0100003240.mm.1	Prg4	proteoglycan 4 (megakaryocyte stimulating factor, articular superficial zone protein)	96875	-1.77448
	TC0800000742.mm.1	Homer3	homer scaffolding protein 3	26558	-1.14571										TC0300002025.mm.1	Wwtr1	WW domain containing transcription regulator 1	97064	1.11506
	TC0900000285.mm.1	Arhgap32	Rho GTPase activating protein 32	330914	1.21989
	TC1300000657.mm.1	Rgs14	regulator of G-protein signaling 14	51791	-1.1988										Animal organ morphogenesis
	TC0500000888.mm.1	2018-09-11	septin 11	52398	1.15862										ID:GO:0009887
															C=934; O=75; E=44.72; R=1.68; PValue=7.28e-06; FDR=3.02e-03
	Cell junction														ID	Symbol	Description	EntrezGene.ID	D.FC
	ID:GO:0030054														TC1900001437.mm.1	Ankrd1	ankyrin repeat domain 1 (cardiac muscle)	107765	1.17911
	C=1304; O=42; E=15.72; R=2.67; PValue=4.05e-09; FDR=5.82e-07														TC1900001415.mm.1	Acta2	actin, alpha 2, smooth muscle, aorta	11475	-1.72145
	ID	Symbol	Description	EntrezGene.ID	B.FC										TC0300001120.mm.1	Alx3	aristaless-like homeobox 3	11694	1.11886
	TC0300001271.mm.1	Camk2d	calcium/calmodulin-dependent protein kinase II, delta	108058	1.66693										TC1500001018.mm.1	Aqp5	aquaporin 5	11830	1.14076
	TC0900002121.mm.1	Grik4	glutamate receptor, ionotropic, kainate 4	110637	-1.15362										TC0100002894.mm.1	Bcl2	B cell leukemia/lymphoma 2	12043	-1.1028
	TC0700003111.mm.1	Gabra5	gamma-aminobutyric acid (GABA) A receptor, subunit alpha 5	110886	-1.20273										TC0900001020.mm.1	Bmp5	bone morphogenetic protein 5	12160	-1.2724
	TC0700003403.mm.1	Chrna7	cholinergic receptor, nicotinic, alpha polypeptide 7	11441	-1.17929										TC1300000445.mm.1	Bmp6	bone morphogenetic protein 6	12161	-1.15274
	TC0800002644.mm.1	Cbln1	cerebellin 1 precursor protein	12404	1.19677										TC0200005281.mm.1	Bmp7	bone morphogenetic protein 7	12162	-1.34203
	TC0100003029.mm.1	Cxcr4	chemokine (C-X-C motif) receptor 4	12767	-1.12833										TC1800000306.mm.1	Ctnna1	catenin (cadherin associated protein), alpha 1	12385	-1.13035
	TC1500001630.mm.1	Asap1	ArfGAP with SH3 domain, ankyrin repeat and PH domain1	13196	1.17655										TC0600000128.mm.1	Cav1	caveolin 1, caveolae protein	12389	-1.14147
	TC1600000415.mm.1	Dlg1	discs, large homolog 1 (Drosophila)	13383	1.12679										TC0100001882.mm.1	Cd34	CD34 antigen	12490	-1.14024
	TC1900000111.mm.1	Ehd1	EH-domain containing 1	13660	-1.15771										TC1600001764.mm.1	Col8a1	collagen, type VIII, alpha 1	12837	-1.26276
	TC0X00002292.mm.1	Fgf13	fibroblast growth factor 13	14168	-1.10072										TC0600000010.mm.1	Col1a2	collagen, type I, alpha 2	12843	-1.12832
	TC1900000866.mm.1	Grk5	G protein-coupled receptor kinase 5	14773	1.18771										TC1500000031.mm.1	Dab2	disabled 2, mitogen-responsive phosphoprotein	13132	-1.22849
	TC0900001695.mm.1	Gria4	glutamate receptor, ionotropic, AMPA4 (alpha 4)	14802	1.20434										TC0800001654.mm.1	Efnb2	ephrin B2	13642	-1.31357
	TC0400001445.mm.1	Grik3	glutamate receptor, ionotropic, kainate 3	14807	1.3342										TC0900001889.mm.1	Epor	erythropoietin receptor	13857	1.10708
	TC1300002536.mm.1	Ocln	occludin	18260	-1.16642										TC1000000215.mm.1	Ctgf	connective tissue growth factor	14219	-1.21088
	TC0900002656.mm.1	Unc13c	unc-13 homolog C (C. elegans)	208898	1.46567										TC0300000750.mm.1	Gba	glucosidase, beta, acid	14466	-1.11282
	TC1400001315.mm.1	Farp1	FERM, RhoGEF (Arhgef) and pleckstrin domain protein 1 (chondrocyte-derived)	223254	1.10573										TC1400002141.mm.1	Gjb6	gap junction protein, beta 6	14623	-1.14828
	TC0200001625.mm.1	Lin7c	lin-7 homolog C (C. elegans)	22343	-1.15718										TC0600002285.mm.1	Hoxa11	homeobox A11	15396	1.16742
	TC0500002286.mm.1	Wdr1	WD repeat domain 1	22388	-1.10547										TC0200001096.mm.1	Hoxd8	homeobox D8	15437	1.11187
	TC1500002183.mm.1	Rnd1	Rho family GTPase 1	223881	1.25109										TC0700004571.mm.1	Igf2	insulin-like growth factor 2	16002	-1.28577
	TC0200005270.mm.1	Cbln4	cerebellin 4 precursor protein	228942	1.5763										TC1300002290.mm.1	Irx1	Iroquois related homeobox 1 (Drosophila)	16371	1.10404
	TC0900000259.mm.1	Igsf9b	immunoglobulin superfamily, member 9B	235086	1.30099										TC1100004065.mm.1	Ush1g	Usher syndrome 1G	16470	1.13838
	TC0900002375.mm.1	Cplx3	complexin 3	235415	1.22298										TC0700003569.mm.1	Mesp1	mesoderm posterior 1	17292	1.16704
	TC1100004040.mm.1	Sdk2	sidekick cell adhesion molecule 2	237979	1.15578										TC1700000159.mm.1	Afdn	afadin, adherens junction formation factor	17356	-1.11385
	TC1400002632.mm.1	Kctd12	potassium channel tetramerisation domain containing 12	239217	-1.20191										TC1400000745.mm.1	Mmp14	matrix metallopeptidase 14 (membrane-inserted)	17387	1.20471
	TC0200001472.mm.1	Lrrc4c	leucine rich repeat containing 4C	241568	1.13179										TC1400000972.mm.1	Nkx3-1	NK-3 transcription factor, locus 1 (Drosophila)	18095	1.13484
	TC0400001359.mm.1	Rims3	regulating synaptic membrane exocytosis 3	242662	1.30409										TC0400003853.mm.1	Pax7	paired box 7	18509	1.14339
	TC0800000742.mm.1	Homer3	homer scaffolding protein 3	26558	-1.14571										TC1200000484.mm.1	Pax9	paired box 9	18511	1.14594
	TC0700004262.mm.1	Gsg1l	GSG1-like	269994	1.4268										TC1700000344.mm.1	Pkd1	polycystic kidney disease 1 homolog	18763	-1.18372
	TC0900000285.mm.1	Arhgap32	Rho GTPase activating protein 32	330914	1.21989										TC0500001026.mm.1	Pkd2	polycystic kidney disease 2	18764	-1.16063
	TC1900001033.mm.1	Flrt1	fibronectin leucine rich transmembrane protein 1	396184	1.19055										TC0800001872.mm.1	Polb	polymerase (DNA directed), beta	18970	-1.18569
	TC1300000657.mm.1	Rgs14	regulator of G-protein signaling 14	51791	-1.1988										TC1900000472.mm.1	Pten	phosphatase and tensin homolog	19211	-1.3046
	TC0500000888.mm.1	2018-09-11	septin 11	52398	1.15862										TC0X00002447.mm.1	Flna	filamin, alpha	192176	-1.42301
	TC0400000039.mm.1	Sdcbp	syndecan binding protein	53378	-1.12245										TC1700002438.mm.1	Ptprm	protein tyrosine phosphatase, receptor type, M	19274	-1.1771
	TC1000001688.mm.1	Rgs17	regulator of G-protein signaling 17	56533	1.17968										TC0900000950.mm.1	Aldh1a2	aldehyde dehydrogenase family 1, subfamily A2	19378	-1.43876
	TC1700001154.mm.1	Ehd3	EH-domain containing 3	57440	-1.20849										TC1900001464.mm.1	Rbp4	retinol binding protein 4, plasma	19662	-1.25394
	TC1500000787.mm.1	Parvg	parvin, gamma	64099	-1.19235										TC0X00003418.mm.1	Rpgr	retinitis pigmentosa GTPase regulator	19893	-1.17163
	TC0700004132.mm.1	Rras2	related RAS viral (r-ras) oncogene 2	66922	-1.16637										TC1500000592.mm.1	Scx	scleraxis	20289	1.14552
	TC1600000193.mm.1	Pkp2	plakophilin 2	67451	-1.39526										TC0300000647.mm.1	Sfrp2	secreted frizzled-related protein 2	20319	1.12484
	TC1100003659.mm.1	Plxdc1	plexin domain containing 1	72324	1.31553										TC0500002136.mm.1	Shh	sonic hedgehog	20423	1.12643
	TC0300000492.mm.1	Rap2b	RAP2B, member of RAS oncogene family	74012	-1.12706										TC1100003993.mm.1	Fam20a	family with sequence similarity 20, member A	208659	-1.11847
	TC0100002993.mm.1	Actr3	ARP3 actin-related protein 3	74117	-1.12963										TC1100001271.mm.1	Hnf1b	HNF1 homeobox B	21410	1.14342
	TC0900000885.mm.1	C2cd4b	C2 calcium-dependent domain containing 4B	75697	-1.22285										TC0200002672.mm.1	Tfap2c	transcription factor AP-2, gamma	21420	1.13596
															TC1100000284.mm.1	Efemp1	epidermal growth factor-containing fibulin-like extracellular matrix protein 1	216616	-1.22282
	Cell projection part														TC0300000752.mm.1	Thbs3	thrombospondin 3	21827	-1.12325
	ID:GO:0044463														TC1400000135.mm.1	Thrb	thyroid hormone receptor beta	21834	-1.19191
	C=927; O=34; E=11.18; R=3.04; PValue=6.54e-09; FDR=8.23e-07														TC1600000368.mm.1	Trp63	transformation related protein 63	22061	1.11042
	ID	Symbol	Description	EntrezGene.ID	B.FC										TC0500001578.mm.1	Baz1b	bromodomain adjacent to zinc finger domain, 1B	22385	-1.1034
	TC0300001271.mm.1	Camk2d	calcium/calmodulin-dependent protein kinase II, delta	108058	1.66693										TC1100000072.mm.1	Xbp1	X-box binding protein 1	22433	-1.1395
	TC0500001944.mm.1	Grm3	glutamate receptor, metabotropic 3	108069	1.19797										TC0100003797.mm.1	Mfsd7b	major facilitator superfamily domain containing 7B	226844	-1.11686
	TC0700003403.mm.1	Chrna7	cholinergic receptor, nicotinic, alpha polypeptide 7	11441	-1.17929										TC0500000926.mm.1	Fras1	Fraser extracellular matrix complex subunit 1	231470	-1.23409
	TC0500002263.mm.1	Bloc1s4	biogenesis of lysosomal organelles complex-1, subunit 4, cappuccino	117197	-1.13981										TC0600000964.mm.1	Alms1	Alstrom syndrome 1	236266	-1.10205
	TC0100003029.mm.1	Cxcr4	chemokine (C-X-C motif) receptor 4	12767	-1.12833										TC1500001457.mm.1	Rspo2	R-spondin 2	239405	-1.3638
	TC1100002233.mm.1	Cobl	cordon-bleu WH2 repeat	12808	1.67511										TC0100000064.mm.1	Sulf1	sulfatase 1	240725	-1.28872
	TC1300000625.mm.1	Cplx2	complexin 2	12890	-1.13075										TC1400001634.mm.1	Ccdc66	coiled-coil domain containing 66	320234	-1.12314
	TC1500001630.mm.1	Asap1	ArfGAP with SH3 domain, ankyrin repeat and PH domain1	13196	1.17655										TC0200005385.mm.1	Sycp2	synaptonemal complex protein 2	320558	-1.1319
	TC1600000415.mm.1	Dlg1	discs, large homolog 1 (Drosophila)	13383	1.12679										TC1200000951.mm.1	Flrt2	fibronectin leucine rich transmembrane protein 2	399558	-1.12916
	TC0500000437.mm.1	Drd5	dopamine receptor D5	13492	-1.25432										TC0300001816.mm.1	Ccdc39	coiled-coil domain containing 39	51938	-1.30667
	TC1900000111.mm.1	Ehd1	EH-domain containing 1	13660	-1.15771										TC0600002427.mm.1	Tacstd2	tumor-associated calcium signal transducer 2	56753	1.37399
	TC0X00002292.mm.1	Fgf13	fibroblast growth factor 13	14168	-1.10072										TC1600001679.mm.1	Nectin3	nectin cell adhesion molecule 3	58998	1.16314
	TC1000003228.mm.1	Bloc1s1	biogenesis of lysosomal organelles complex-1, subunit 1	14533	-1.10572										TC0200004711.mm.1	Mkks	McKusick-Kaufman syndrome	59030	-1.12481
	TC0400003584.mm.1	Hpca	hippocalcin	15444	-1.27145										TC1300000566.mm.1	Aspn	asporin	66695	-1.24555
	TC0600003164.mm.1	Kcna6	potassium voltage-gated channel, shaker-related, subfamily, member 6	16494	1.13441										TC1500000897.mm.1	Lrrk2	leucine-rich repeat kinase 2	66725	-1.15948
	TC0100001262.mm.1	Kif21b	kinesin family member 21B	16565	1.13803										TC0800002725.mm.1	Bbs2	Bardet-Biedl syndrome 2 (human)	67378	-1.19221
	TC0200002793.mm.1	Ntsr1	neurotensin receptor 1	18216	1.25932										TC0900001586.mm.1	Wdr48	WD repeat domain 48	67561	-1.1067
	TC1300000285.mm.1	Dcdc2a	doublecortin domain containing 2a	195208	-1.15218										TC0500002182.mm.1	Ift172	intraflagellar transport 172	67661	-1.21531
	TC0900002656.mm.1	Unc13c	unc-13 homolog C (C. elegans)	208898	1.46567										TC0300002122.mm.1	Ift80	intraflagellar transport 80	68259	-1.13772
	TC0800001984.mm.1	Nrg1	neuregulin 1	211323	1.22144										TC1900000904.mm.1	Cabp4	calcium binding protein 4	73660	1.15123
	TC1400001315.mm.1	Farp1	FERM, RhoGEF (Arhgef) and pleckstrin domain protein 1 (chondrocyte-derived)	223254	1.10573										TC1200000978.mm.1	Ttc8	tetratricopeptide repeat domain 8	76260	-1.16648
	TC0200001780.mm.1	Itpka	inositol 1,4,5-trisphosphate 3-kinase A	228550	-1.17058										TC0900002791.mm.1	Tbx18	T-box18	76365	-1.16946
	TC0700001385.mm.1	Gdpd5	glycerophosphodiester phosphodiesterase domain containing 5	233552	1.1121										TC1600002167.mm.1	Cluap1	clusterin associated protein 1	76779	-1.15045
	TC0700000678.mm.1	Tshz3	teashirt zinc finger family member 3	243931	1.12908										TC0200000929.mm.1	Slc4a10	solute carrier family 4, sodium bicarbonate cotransporter-like, member 10	94229	-1.15084
	TC0900000223.mm.1	Bbs9	Bardet-Biedl syndrome 9 (human)	319845	1.11743										TC0300002025.mm.1	Wwtr1	WW domain containing transcription regulator 1	97064	1.11506
	TC0900000285.mm.1	Arhgap32	Rho GTPase activating protein 32	330914	1.21989
	TC0100003096.mm.1	Atp2b4	ATPase, Ca++ transporting, plasma membrane 4	381290	1.68674										Regulation of cell-substrate adhesion
	TC0X00002187.mm.1	Frmd7	FERM domain containing 7	385354	-1.15938										ID:GO:0010810
	TC1900001033.mm.1	Flrt1	fibronectin leucine rich transmembrane protein 1	396184	1.19055										C=160; O=22; E=7.66; R=2.87; PValue=8.04e-06; FDR=3.13e-03
	TC1300000657.mm.1	Rgs14	regulator of G-protein signaling 14	51791	-1.1988										ID	Symbol	Description	EntrezGene.ID	D.FC
	TC0500000888.mm.1	2018-09-11	septin 11	52398	1.15862										TC1900000921.mm.1	Rhod	ras homolog family member D	11854	1.12187
	TC1700001154.mm.1	Ehd3	EH-domain containing 3	57440	-1.20849										TC0X00001700.mm.1	Arhgap6	Rho GTPase activating protein 6	11856	-1.17786
	TC0400002800.mm.1	Whrn	whirlin	73750	1.1682										TC0100002894.mm.1	Bcl2	B cell leukemia/lymphoma 2	12043	-1.1028
	TC0300002709.mm.1	Kcnc4	potassium voltage gated channel, Shaw-related subfamily, member 4	99738	1.1598										TC1600001764.mm.1	Col8a1	collagen, type VIII, alpha 1	12837	-1.26276
															TC1500000031.mm.1	Dab2	disabled 2, mitogen-responsive phosphoprotein	13132	-1.22849
	Synaptic membrane														TC1700002368.mm.1	Efna5	ephrin A5	13640	-1.32625
	ID:GO:0097060														TC1500000804.mm.1	Fbln1	fibulin 1	14114	-1.27685
	C=257; O=17; E=3.1; R=5.49; PValue=1.55e-08; FDR=1.73e-06														TC0700001264.mm.1	Fzd4	frizzled class receptor 4	14366	-1.2318
	ID	Symbol	Description	EntrezGene.ID	B.FC										TC1900000439.mm.1	Jak2	Janus kinase 2	16452	-1.1273
	TC0500001944.mm.1	Grm3	glutamate receptor, metabotropic 3	108069	1.19797										TC1400000745.mm.1	Mmp14	matrix metallopeptidase 14 (membrane-inserted)	17387	1.20471
	TC0900002121.mm.1	Grik4	glutamate receptor, ionotropic, kainate 4	110637	-1.15362										TC1300000087.mm.1	Nid1	nidogen 1	18073	-1.21698
	TC0700003111.mm.1	Gabra5	gamma-aminobutyric acid (GABA) A receptor, subunit alpha 5	110886	-1.20273										TC1900000472.mm.1	Pten	phosphatase and tensin homolog	19211	-1.3046
	TC0700003403.mm.1	Chrna7	cholinergic receptor, nicotinic, alpha polypeptide 7	11441	-1.17929										TC0X00002447.mm.1	Flna	filamin, alpha	192176	-1.42301
	TC0800002644.mm.1	Cbln1	cerebellin 1 precursor protein	12404	1.19677										TC0500001025.mm.1	Spp1	secreted phosphoprotein 1	20750	-1.21405
	TC1600000415.mm.1	Dlg1	discs, large homolog 1 (Drosophila)	13383	1.12679										TC1600001667.mm.1	Phldb2	pleckstrin homology like domain, family B, member 2	208177	-1.10576
	TC0900001695.mm.1	Gria4	glutamate receptor, ionotropic, AMPA4 (alpha 4)	14802	1.20434										TC0200005114.mm.1	Sdc4	syndecan 4	20971	-1.10213
	TC0400001445.mm.1	Grik3	glutamate receptor, ionotropic, kainate 3	14807	1.3342										TC1000001755.mm.1	Utrn	utrophin	22288	-1.21317
	TC0900002656.mm.1	Unc13c	unc-13 homolog C (C. elegans)	208898	1.46567										TC1100001162.mm.1	Vtn	vitronectin	22370	-1.14098
	TC0200001625.mm.1	Lin7c	lin-7 homolog C (C. elegans)	22343	-1.15718										TC0400000873.mm.1	Acer2	alkaline ceramidase 2	230379	-1.12716
	TC0900000259.mm.1	Igsf9b	immunoglobulin superfamily, member 9B	235086	1.30099										TC0700003597.mm.1	Iqgap1	IQ motif containing GTPase activating protein 1	29875	-1.24389
	TC1400002632.mm.1	Kctd12	potassium channel tetramerisation domain containing 12	239217	-1.20191										TC0600002427.mm.1	Tacstd2	tumor-associated calcium signal transducer 2	56753	1.37399
	TC0200001472.mm.1	Lrrc4c	leucine rich repeat containing 4C	241568	1.13179										TC1700001187.mm.1	Vit	vitrin	74199	1.14851
	TC0800000742.mm.1	Homer3	homer scaffolding protein 3	26558	-1.14571
	TC1700001738.mm.1	Grm4	glutamate receptor, metabotropic 4	268934	1.17661
	TC0900000285.mm.1	Arhgap32	Rho GTPase activating protein 32	330914	1.21989										Regulation of phosphorus metabolic process
	TC1300000657.mm.1	Rgs14	regulator of G-protein signaling 14	51791	-1.1988										ID:GO:0051174
															C=1457; O=106; E=69.76; R=1.52; PValue=8.31e-06; FDR=3.13e-03
	Postsynaptic membrane														ID	Symbol	Description	EntrezGene.ID	D.FC
	ID:GO:0045211														TC1400001290.mm.1	Dnajc3	DnaJ heat shock protein family (Hsp40) member C3	100037258	-1.13976
	C=199; O=15; E=2.4; R=6.25; PValue=1.97e-08; FDR=1.98e-06														TC1700000061.mm.1	Dynlt1f	dynein light chain Tctex-type 1F	100040531	-1.18797
	ID	Symbol	Description	EntrezGene.ID	B.FC										TC1700001388.mm.1	Dynlt1f	dynein light chain Tctex-type 1F	100040531	-1.19636
	TC0500001944.mm.1	Grm3	glutamate receptor, metabotropic 3	108069	1.19797										TC0700000239.mm.1	Prkd2	protein kinase D2	101540	-1.10335
	TC0900002121.mm.1	Grik4	glutamate receptor, ionotropic, kainate 4	110637	-1.15362										TC0800002154.mm.1	Snx25	sorting nexin 25	102141	-1.14641
	TC0700003111.mm.1	Gabra5	gamma-aminobutyric acid (GABA) A receptor, subunit alpha 5	110886	-1.20273										TC1700001774.mm.1	Stk38	serine/threonine kinase 38	106504	-1.15978
	TC0700003403.mm.1	Chrna7	cholinergic receptor, nicotinic, alpha polypeptide 7	11441	-1.17929										TC0300000968.mm.1	Prkab2	protein kinase, AMP-activated, beta 2 non-catalytic subunit	108097	-1.1551
	TC0800002644.mm.1	Cbln1	cerebellin 1 precursor protein	12404	1.19677										TC1300002717.mm.1	Itga1	integrin alpha 1	109700	-1.12786
	TC1600000415.mm.1	Dlg1	discs, large homolog 1 (Drosophila)	13383	1.12679										TC1100001767.mm.1	Ace	angiotensin I converting enzyme (peptidyl-dipeptidase A) 1	11421	-1.49737
	TC0900001695.mm.1	Gria4	glutamate receptor, ionotropic, AMPA4 (alpha 4)	14802	1.20434										TC1400000947.mm.1	Adra1a	adrenergic receptor, alpha 1a	11549	-1.19874
	TC0400001445.mm.1	Grik3	glutamate receptor, ionotropic, kainate 3	14807	1.3342										TC0X00000216.mm.1	Araf	Araf proto-oncogene, serine/threonine kinase	11836	-1.12442
	TC0200001625.mm.1	Lin7c	lin-7 homolog C (C. elegans)	22343	-1.15718										TC0100002894.mm.1	Bcl2	B cell leukemia/lymphoma 2	12043	-1.1028
	TC0900000259.mm.1	Igsf9b	immunoglobulin superfamily, member 9B	235086	1.30099										TC0X00000685.mm.1	Bgn	biglycan	12111	-1.3751
	TC1400002632.mm.1	Kctd12	potassium channel tetramerisation domain containing 12	239217	-1.20191										TC0900001020.mm.1	Bmp5	bone morphogenetic protein 5	12160	-1.2724
	TC0200001472.mm.1	Lrrc4c	leucine rich repeat containing 4C	241568	1.13179										TC1300000445.mm.1	Bmp6	bone morphogenetic protein 6	12161	-1.15274
	TC0800000742.mm.1	Homer3	homer scaffolding protein 3	26558	-1.14571										TC0200005281.mm.1	Bmp7	bone morphogenetic protein 7	12162	-1.34203
	TC0900000285.mm.1	Arhgap32	Rho GTPase activating protein 32	330914	1.21989										TC0900000922.mm.1	Bnip2	BCL2/adenovirus E1B interacting protein 2	12175	-1.1377
	TC1300000657.mm.1	Rgs14	regulator of G-protein signaling 14	51791	-1.1988										TC0900000918.mm.1	Anxa2	annexin A2	12306	-1.1175
															TC0600000128.mm.1	Cav1	caveolin 1, caveolae protein	12389	-1.14147
	Plasma membrane region														TC1500000031.mm.1	Dab2	disabled 2, mitogen-responsive phosphoprotein	13132	-1.22849
	ID:GO:0098590														TC1000001189.mm.1	Dcn	decorin	13179	-1.81407
	C=860; O=31; E=10.37; R=2.99; PValue=4.88e-08; FDR=4.46e-06														TC0700002045.mm.1	Drd4	dopamine receptor D4	13491	1.18336
	ID	Symbol	Description	EntrezGene.ID	B.FC										TC1700002368.mm.1	Efna5	ephrin A5	13640	-1.32625
	TC0500001944.mm.1	Grm3	glutamate receptor, metabotropic 3	108069	1.19797										TC0400001543.mm.1	Fabp3	fatty acid binding protein 3, muscle and heart	14077	-1.15073
	TC0900002121.mm.1	Grik4	glutamate receptor, ionotropic, kainate 4	110637	-1.15362										TC1900000497.mm.1	Fas	Fas (TNF receptor superfamily member 6)	14102	-1.13663
	TC0700003111.mm.1	Gabra5	gamma-aminobutyric acid (GABA) A receptor, subunit alpha 5	110886	-1.20273										TC1500000804.mm.1	Fbln1	fibulin 1	14114	-1.27685
	TC0100000301.mm.1	Slc9a4	solute carrier family 9 (sodium/hydrogen exchanger), member 4	110895	-1.37331										TC1300002176.mm.1	Fbp1	fructose bisphosphatase 1	14121	1.12712
	TC0700003403.mm.1	Chrna7	cholinergic receptor, nicotinic, alpha polypeptide 7	11441	-1.17929										TC1000000215.mm.1	Ctgf	connective tissue growth factor	14219	-1.21088
	TC0800002644.mm.1	Cbln1	cerebellin 1 precursor protein	12404	1.19677										TC0700001264.mm.1	Fzd4	frizzled class receptor 4	14366	-1.2318
	TC1500001630.mm.1	Asap1	ArfGAP with SH3 domain, ankyrin repeat and PH domain1	13196	1.17655										TC1100001928.mm.1	Galr2	galanin receptor 2	14428	1.21167
	TC1600000415.mm.1	Dlg1	discs, large homolog 1 (Drosophila)	13383	1.12679										TC0800001737.mm.1	Gas6	growth arrest specific 6	14456	-1.18923
	TC0500000437.mm.1	Drd5	dopamine receptor D5	13492	-1.25432										TC0300000750.mm.1	Gba	glucosidase, beta, acid	14466	-1.11282
	TC1900000111.mm.1	Ehd1	EH-domain containing 1	13660	-1.15771										TC0200004978.mm.1	Gdf5	growth differentiation factor 5	14563	1.24702
	TC0900001695.mm.1	Gria4	glutamate receptor, ionotropic, AMPA4 (alpha 4)	14802	1.20434										TC0600001953.mm.1	Gpr37	G protein-coupled receptor 37	14763	1.15616
	TC0400001445.mm.1	Grik3	glutamate receptor, ionotropic, kainate 3	14807	1.3342										TC1100002227.mm.1	Grb10	growth factor receptor bound protein 10	14783	-1.20633
	TC0400003584.mm.1	Hpca	hippocalcin	15444	-1.27145										TC0200000620.mm.1	Hspa5	heat shock protein 5	14828	-1.18767
	TC0500001876.mm.1	Kl	klotho	16591	-1.66491										TC1300002474.mm.1	Hmgcr	3-hydroxy-3-methylglutaryl-Coenzyme A reductase	15357	-1.13701
	TC1300002536.mm.1	Ocln	occludin	18260	-1.16642										TC0900002751.mm.1	Htr1b	5-hydroxytryptamine (serotonin) receptor 1B	15551	-1.16734
	TC0100001338.mm.1	Ptgs2	prostaglandin-endoperoxide synthase 2	19225	-1.2446										TC0X00001447.mm.1	Htr2c	5-hydroxytryptamine (serotonin) receptor 2C	15560	-1.16091
	TC0900002656.mm.1	Unc13c	unc-13 homolog C (C. elegans)	208898	1.46567										TC0700004571.mm.1	Igf2	insulin-like growth factor 2	16002	-1.28577
	TC0800001984.mm.1	Nrg1	neuregulin 1	211323	1.22144										TC1800000617.mm.1	Cd74	CD74 antigen (invariant polypeptide of major histocompatibility complex, class II antigen-associated)	16149	-1.31125
	TC0200001625.mm.1	Lin7c	lin-7 homolog C (C. elegans)	22343	-1.15718										TC0900000599.mm.1	Il18	interleukin 18	16173	-1.11497
	TC0900000259.mm.1	Igsf9b	immunoglobulin superfamily, member 9B	235086	1.30099										TC1800000111.mm.1	Impact	impact, RWD domain protein	16210	-1.14878
	TC1400002632.mm.1	Kctd12	potassium channel tetramerisation domain containing 12	239217	-1.20191										TC0100000662.mm.1	Inha	inhibin alpha	16322	-1.20834
	TC0200001472.mm.1	Lrrc4c	leucine rich repeat containing 4C	241568	1.13179										TC1900000439.mm.1	Jak2	Janus kinase 2	16452	-1.1273
	TC0800000742.mm.1	Homer3	homer scaffolding protein 3	26558	-1.14571										TC0600000222.mm.1	Lep	leptin	16846	1.13942
	TC1700001738.mm.1	Grm4	glutamate receptor, metabotropic 4	268934	1.17661										TC0500002927.mm.1	Glmn	glomulin, FKBP associated protein	170823	-1.12095
	TC0900000223.mm.1	Bbs9	Bardet-Biedl syndrome 9 (human)	319845	1.11743										TC1400000972.mm.1	Nkx3-1	NK-3 transcription factor, locus 1 (Drosophila)	18095	1.13484
	TC0900000285.mm.1	Arhgap32	Rho GTPase activating protein 32	330914	1.21989										TC0300002371.mm.1	Npr1	natriuretic peptide receptor 1	18160	1.10079
	TC0100003096.mm.1	Atp2b4	ATPase, Ca++ transporting, plasma membrane 4	381290	1.68674										TC1500001215.mm.1	Npr3	natriuretic peptide receptor 3	18162	-1.17829
	TC1300000657.mm.1	Rgs14	regulator of G-protein signaling 14	51791	-1.1988										TC0100003506.mm.1	Ddr2	discoidin domain receptor family, member 2	18214	-1.20589
	TC1700001154.mm.1	Ehd3	EH-domain containing 3	57440	-1.20849										TC0300000491.mm.1	P2ry1	purinergic receptor P2Y, G-protein coupled 1	18441	-1.13776
	TC1700002431.mm.1	Mtcl1	microtubule crosslinking factor 1	68617	1.1477										TC1000001894.mm.1	Enpp1	ectonucleotide pyrophosphatase/phosphodiesterase 1	18605	-1.23462
	TC0400002800.mm.1	Whrn	whirlin	73750	1.1682										TC1100000900.mm.1	Per1	period circadian clock 1	18626	-1.14336
															TC1700000344.mm.1	Pkd1	polycystic kidney disease 1 homolog	18763	-1.18372
	Dendrite														TC0500001026.mm.1	Pkd2	polycystic kidney disease 2	18764	-1.16063
	ID:GO:0030425														TC1900000472.mm.1	Pten	phosphatase and tensin homolog	19211	-1.3046
	C=454; O=20; E=5.47; R=3.65; PValue=6.69e-07; FDR=5.61e-05														TC0400001433.mm.1	Rspo1	R-spondin 1	192199	1.1158
	ID	Symbol	Description	EntrezGene.ID	B.FC										TC0200004558.mm.1	Prom2	prominin 2	192212	1.14208
	TC0500001944.mm.1	Grm3	glutamate receptor, metabotropic 3	108069	1.19797										TC1700001699.mm.1	Dusp1	dual specificity phosphatase 1	19252	-1.36575
	TC0700003111.mm.1	Gabra5	gamma-aminobutyric acid (GABA) A receptor, subunit alpha 5	110886	-1.20273										TC0300000647.mm.1	Sfrp2	secreted frizzled-related protein 2	20319	1.12484
	TC1100002233.mm.1	Cobl	cordon-bleu WH2 repeat	12808	1.67511										TC1100003993.mm.1	Fam20a	family with sequence similarity 20, member A	208659	-1.11847
	TC1300000625.mm.1	Cplx2	complexin 2	12890	-1.13075										TC0200005114.mm.1	Sdc4	syndecan 4	20971	-1.10213
	TC1100001723.mm.1	Crhr1	corticotropin releasing hormone receptor 1	12921	1.14996										TC1100001882.mm.1	Cd300a	CD300A molecule	217303	1.12289
	TC1500001630.mm.1	Asap1	ArfGAP with SH3 domain, ankyrin repeat and PH domain1	13196	1.17655										TC1600001353.mm.1	Thpo	thrombopoietin	21832	-1.14351
	TC0X00002292.mm.1	Fgf13	fibroblast growth factor 13	14168	-1.10072										TC1000001044.mm.1	Timp3	tissue inhibitor of metalloproteinase 3	21859	-1.17463
	TC0900001695.mm.1	Gria4	glutamate receptor, ionotropic, AMPA4 (alpha 4)	14802	1.20434										TC1000000036.mm.1	Vip	vasoactive intestinal polypeptide	22353	-1.41347
	TC0400003584.mm.1	Hpca	hippocalcin	15444	-1.27145										TC1200001299.mm.1	Vipr2	vasoactive intestinal peptide receptor 2	22355	1.11822
	TC0100001262.mm.1	Kif21b	kinesin family member 21B	16565	1.13803										TC1100001162.mm.1	Vtn	vitronectin	22370	-1.14098
	TC0200002793.mm.1	Ntsr1	neurotensin receptor 1	18216	1.25932										TC1500002156.mm.1	Rapgef3	Rap guanine nucleotide exchange factor (GEF) 3	223864	-1.12371
	TC0800001984.mm.1	Nrg1	neuregulin 1	211323	1.22144										TC1100000072.mm.1	Xbp1	X-box binding protein 1	22433	-1.1395
	TC1400001315.mm.1	Farp1	FERM, RhoGEF (Arhgef) and pleckstrin domain protein 1 (chondrocyte-derived)	223254	1.10573										TC1700002526.mm.1	Xdh	xanthine dehydrogenase	22436	-1.155
	TC0500002268.mm.1	Wfs1	Wolfram syndrome 1 homolog (human)	22393	1.15125										TC1700000833.mm.1	Adgrf5	adhesion G protein-coupled receptor F5	224792	-1.14077
	TC0200001780.mm.1	Itpka	inositol 1,4,5-trisphosphate 3-kinase A	228550	-1.17058										TC0200002822.mm.1	Zgpat	zinc finger, CCCH-type with G patch domain	229007	-1.1403
	TC0900000259.mm.1	Igsf9b	immunoglobulin superfamily, member 9B	235086	1.30099										TC0300000784.mm.1	Jtb	jumping translocation breakpoint	23922	-1.10343
	TC0900000285.mm.1	Arhgap32	Rho GTPase activating protein 32	330914	1.21989										TC0300001249.mm.1	Pde5a	phosphodiesterase 5A, cGMP-specific	242202	-1.17996
	TC1300000657.mm.1	Rgs14	regulator of G-protein signaling 14	51791	-1.1988										TC0400004216.mm.1	Podn	podocan	242608	-1.19787
	TC0500000888.mm.1	2018-09-11	septin 11	52398	1.15862										TC0800000947.mm.1	Podnl1	podocan-like 1	244550	1.15946
	TC1100003659.mm.1	Plxdc1	plexin domain containing 1	72324	1.31553										TC1900000114.mm.1	Map4k2	mitogen-activated protein kinase kinase kinase kinase 2	26412	-1.10582
															TC1700000318.mm.1	Pkmyt1	protein kinase, membrane associated tyrosine/threonine 1	268930	1.11371
	Somatodendritic compartment														TC0200001735.mm.1	Eif2ak4	eukaryotic translation initiation factor 2 alpha kinase 4	27103	-1.12698
	ID:GO:0036477														TC0700003597.mm.1	Iqgap1	IQ motif containing GTPase activating protein 1	29875	-1.24389
	C=640; O=24; E=7.72; R=3.11; PValue=9.03e-07; FDR=6.99e-05														TC0600000409.mm.1	Wee2	WEE1 homolog 2 (S. pombe)	381759	1.15605
	ID	Symbol	Description	EntrezGene.ID	B.FC										TC1200000951.mm.1	Flrt2	fibronectin leucine rich transmembrane protein 2	399558	-1.12916
	TC0300001271.mm.1	Camk2d	calcium/calmodulin-dependent protein kinase II, delta	108058	1.66693										TC0200002968.mm.1	Fbxo18	F-box protein 18	50755	-1.15616
	TC0500001944.mm.1	Grm3	glutamate receptor, metabotropic 3	108069	1.19797										TC0500000161.mm.1	Magi2	membrane associated guanylate kinase, WW and PDZ domain containing 2	50791	-1.21888
	TC0700003111.mm.1	Gabra5	gamma-aminobutyric acid (GABA) A receptor, subunit alpha 5	110886	-1.20273										TC1400000940.mm.1	Pbk	PDZ binding kinase	52033	1.12154
	TC1100002233.mm.1	Cobl	cordon-bleu WH2 repeat	12808	1.67511										TC0X00003191.mm.1	Tspyl2	TSPY-like 2	52808	-1.11083
	TC1300000625.mm.1	Cplx2	complexin 2	12890	-1.13075										TC0900001371.mm.1	Nprl2	nitrogen permease regulator-like 2	56032	-1.11507
	TC1100001723.mm.1	Crhr1	corticotropin releasing hormone receptor 1	12921	1.14996										TC0400002092.mm.1	Ccnl2	cyclin L2	56036	-1.22622
	TC1500001630.mm.1	Asap1	ArfGAP with SH3 domain, ankyrin repeat and PH domain1	13196	1.17655										TC0200001527.mm.1	Apip	APAF1 interacting protein	56369	-1.15571
	TC0X00002292.mm.1	Fgf13	fibroblast growth factor 13	14168	-1.10072										TC1700001838.mm.1	Akap8	A kinase (PRKA) anchor protein 8	56399	-1.19505
	TC0900001695.mm.1	Gria4	glutamate receptor, ionotropic, AMPA4 (alpha 4)	14802	1.20434										TC0300002103.mm.1	Ccnl1	cyclin L1	56706	-1.13799
	TC0400003584.mm.1	Hpca	hippocalcin	15444	-1.27145										TC1300000566.mm.1	Aspn	asporin	66695	-1.24555
	TC0100001262.mm.1	Kif21b	kinesin family member 21B	16565	1.13803										TC1500000897.mm.1	Lrrk2	leucine-rich repeat kinase 2	66725	-1.15948
	TC0200002793.mm.1	Ntsr1	neurotensin receptor 1	18216	1.25932										TC0900000132.mm.1	Chordc1	cysteine and histidine-rich domain (CHORD)-containing, zinc-binding protein 1	66917	-1.11593
	TC0800001984.mm.1	Nrg1	neuregulin 1	211323	1.22144										TC1000000595.mm.1	Pbld2	phenazine biosynthesis-like protein domain containing 2	67307	1.11953
	TC1400001315.mm.1	Farp1	FERM, RhoGEF (Arhgef) and pleckstrin domain protein 1 (chondrocyte-derived)	223254	1.10573										TC1000001207.mm.1	Dusp6	dual specificity phosphatase 6	67603	-1.14878
	TC0500002268.mm.1	Wfs1	Wolfram syndrome 1 homolog (human)	22393	1.15125										TC1700001403.mm.1	Fndc1	fibronectin type III domain containing 1	68655	-1.11425
	TC0200001780.mm.1	Itpka	inositol 1,4,5-trisphosphate 3-kinase A	228550	-1.17058										TC0700004126.mm.1	Btbd10	BTB (POZ) domain containing 10	68815	-1.10321
	TC0700001385.mm.1	Gdpd5	glycerophosphodiester phosphodiesterase domain containing 5	233552	1.1121										TC1300002416.mm.1	Zcchc9	zinc finger, CCHC domain containing 9	69085	-1.1124
	TC0900000259.mm.1	Igsf9b	immunoglobulin superfamily, member 9B	235086	1.30099										TC0X00000151.mm.1	Atp6ap2	ATPase, H+ transporting, lysosomal accessory protein 2	70495	-1.12136
	TC0900000285.mm.1	Arhgap32	Rho GTPase activating protein 32	330914	1.21989										TC0800000700.mm.1	Sh2d4a	SH2 domain containing 4A	72281	1.14492
	TC0X00002187.mm.1	Frmd7	FERM domain containing 7	385354	-1.15938										TC1100004285.mm.1	Sfi1	Sfi1 homolog, spindle assembly associated (yeast)	78887	-1.41377
	TC1900001033.mm.1	Flrt1	fibronectin leucine rich transmembrane protein 1	396184	1.19055										TC0100003518.mm.1	Dusp12	dual specificity phosphatase 12	80915	-1.1127
	TC1300000657.mm.1	Rgs14	regulator of G-protein signaling 14	51791	-1.1988										TC0300002052.mm.1	Gpr87	G protein-coupled receptor 87	84111	1.10829
	TC0500000888.mm.1	2018-09-11	septin 11	52398	1.15862										TC0300002025.mm.1	Wwtr1	WW domain containing transcription regulator 1	97064	1.11506
	TC1100003659.mm.1	Plxdc1	plexin domain containing 1	72324	1.31553
															Cell proliferation
	Cytoskeleton														ID:GO:0008283
	ID:GO:0005856														C=1674; O=118; E=80.14; R=1.47; PValue=1.07e-05; FDR=3.86e-03
	C=1825; O=45; E=22; R=2.05; PValue=2.49e-06; FDR=1.79e-04														ID	Symbol	Description	EntrezGene.ID	D.FC
	ID	Symbol	Description	EntrezGene.ID	B.FC										TC0700000239.mm.1	Prkd2	protein kinase D2	101540	-1.10335
	TC0400001766.mm.1	Rcc2	regulator of chromosome condensation 2	108911	-1.15475										TC1900000452.mm.1	Uhrf2	ubiquitin-like, containing PHD and RING finger domains 2	109113	-1.12276
	TC1400002231.mm.1	Msra	methionine sulfoxide reductase A	110265	-1.12078										TC1300002717.mm.1	Itga1	integrin alpha 1	109700	-1.12786
	TC0500001270.mm.1	Cit	citron	12704	1.34196										TC1100001767.mm.1	Ace	angiotensin I converting enzyme (peptidyl-dipeptidase A) 1	11421	-1.49737
	TC1100002233.mm.1	Cobl	cordon-bleu WH2 repeat	12808	1.67511										TC0100002894.mm.1	Bcl2	B cell leukemia/lymphoma 2	12043	-1.1028
	TC0X00003116.mm.1	Dcx	doublecortin	13193	1.17396										TC0900001020.mm.1	Bmp5	bone morphogenetic protein 5	12160	-1.2724
	TC1500001630.mm.1	Asap1	ArfGAP with SH3 domain, ankyrin repeat and PH domain1	13196	1.17655										TC1300000445.mm.1	Bmp6	bone morphogenetic protein 6	12161	-1.15274
	TC1600000415.mm.1	Dlg1	discs, large homolog 1 (Drosophila)	13383	1.12679										TC0200005281.mm.1	Bmp7	bone morphogenetic protein 7	12162	-1.34203
	TC0X00002292.mm.1	Fgf13	fibroblast growth factor 13	14168	-1.10072										TC0X00003331.mm.1	Bmx	BMX non-receptor tyrosine kinase	12169	-1.19113
	TC1200000679.mm.1	Hspa2	heat shock protein 2	15512	-1.13639										TC0900000918.mm.1	Anxa2	annexin A2	12306	-1.1175
	TC0100001262.mm.1	Kif21b	kinesin family member 21B	16565	1.13803										TC1800000306.mm.1	Ctnna1	catenin (cadherin associated protein), alpha 1	12385	-1.13035
	TC0400001639.mm.1	Stmn1	stathmin 1	16765	1.29793										TC0600000128.mm.1	Cav1	caveolin 1, caveolae protein	12389	-1.14147
	TC1000001216.mm.1	Kitl	kit ligand	17311	1.20876										TC0700002055.mm.1	Cd151	CD151 antigen	12476	-1.10302
	TC1400002061.mm.1	Psmb5	proteasome (prosome, macropain) subunit, beta type 5	19173	-1.15113										TC0100001882.mm.1	Cd34	CD34 antigen	12490	-1.14024
	TC0X00003358.mm.1	Tmsb4x	thymosin, beta 4, X chromosome	19241	-1.1085										TC0800001176.mm.1	Cdh5	cadherin 5	12562	-1.17064
	TC1000003047.mm.1	Rassf3	Ras association (RalGDS/AF-6) domain family member 3	192678	1.18516										TC1600000292.mm.1	Chrd	chordin	12667	-1.13912
	TC0600003050.mm.1	Mical3	microtubule associated monooxygenase, calponin and LIM domain containing 3	194401	1.10235										TC1600001764.mm.1	Col8a1	collagen, type VIII, alpha 1	12837	-1.26276
	TC1300000285.mm.1	Dcdc2a	doublecortin domain containing 2a	195208	-1.15218										TC1600000895.mm.1	Cxadr	coxsackie virus and adenovirus receptor	13052	-1.12867
	TC0200003401.mm.1	Strbp	spermatid perinuclear RNA binding protein	20744	1.12624										TC0800001654.mm.1	Efnb2	ephrin B2	13642	-1.31357
	TC0900002040.mm.1	Pknox2	Pbx/knotted 1 homeobox 2	208076	1.18584										TC0300001236.mm.1	F3	coagulation factor III	14066	-1.16374
	TC1000002916.mm.1	Rab3ip	RAB3A interacting protein	216363	-1.11961										TC1900000497.mm.1	Fas	Fas (TNF receptor superfamily member 6)	14102	-1.13663
	TC1400001315.mm.1	Farp1	FERM, RhoGEF (Arhgef) and pleckstrin domain protein 1 (chondrocyte-derived)	223254	1.10573										TC1500000804.mm.1	Fbln1	fibulin 1	14114	-1.27685
	TC0500002286.mm.1	Wdr1	WD repeat domain 1	22388	-1.10547										TC1000000215.mm.1	Ctgf	connective tissue growth factor	14219	-1.21088
	TC1500002183.mm.1	Rnd1	Rho family GTPase 1	223881	1.25109										TC0500000334.mm.1	Fosl2	fos-like antigen 2	14284	-1.27712
	TC1500002273.mm.1	Krt73	keratin 73	223915	-1.13954										TC0800001737.mm.1	Gas6	growth arrest specific 6	14456	-1.18923
	TC1800000201.mm.1	Fhod3	formin homology 2 domain containing 3	225288	1.37744										TC0200004978.mm.1	Gdf5	growth differentiation factor 5	14563	1.24702
	TC0300003147.mm.1	Ak5	adenylate kinase 5	229949	-1.11144										TC1400002141.mm.1	Gjb6	gap junction protein, beta 6	14623	-1.14828
	TC0400000774.mm.1	Frmd3	FERM domain containing 3	242506	1.14284										TC1300002474.mm.1	Hmgcr	3-hydroxy-3-methylglutaryl-Coenzyme A reductase	15357	-1.13701
	TC1700002564.mm.1	Cdc42ep3	CDC42 effector protein (Rho GTPase binding) 3	260409	1.18397										TC0900002751.mm.1	Htr1b	5-hydroxytryptamine (serotonin) receptor 1B	15551	-1.16734
	TC0400001790.mm.1	Hspb7	heat shock protein family, member 7 (cardiovascular)	29818	-1.18283										TC0700004571.mm.1	Igf2	insulin-like growth factor 2	16002	-1.28577
	TC1500001370.mm.1	Rnf19a	ring finger protein 19A	30945	-1.16897										TC1800000617.mm.1	Cd74	CD74 antigen (invariant polypeptide of major histocompatibility complex, class II antigen-associated)	16149	-1.31125
	TC0900000223.mm.1	Bbs9	Bardet-Biedl syndrome 9 (human)	319845	1.11743										TC0900000599.mm.1	Il18	interleukin 18	16173	-1.11497
	TC0900000285.mm.1	Arhgap32	Rho GTPase activating protein 32	330914	1.21989										TC0100000662.mm.1	Inha	inhibin alpha	16322	-1.20834
	TC1100003193.mm.1	Rap1gap2	RAP1 GTPase activating protein 2	380711	1.19654										TC0800001599.mm.1	Itgb1	integrin beta 1 (fibronectin receptor beta)	16412	-1.14535
	TC0X00002187.mm.1	Frmd7	FERM domain containing 7	385354	-1.15938										TC1900000439.mm.1	Jak2	Janus kinase 2	16452	-1.1273
	TC1300000657.mm.1	Rgs14	regulator of G-protein signaling 14	51791	-1.1988										TC0600000222.mm.1	Lep	leptin	16846	1.13942
	TC0500000888.mm.1	2018-09-11	septin 11	52398	1.15862										TC0500001336.mm.1	Lhx5	LIM homeobox protein 5	16873	1.18152
	TC0400000039.mm.1	Sdcbp	syndecan binding protein	53378	-1.12245										TC0500002927.mm.1	Glmn	glomulin, FKBP associated protein	170823	-1.12095
	TC1500000787.mm.1	Parvg	parvin, gamma	64099	-1.19235										TC0100003853.mm.1	Cd46	CD46 antigen, complement regulatory protein	17221	-1.32903
	TC1300001669.mm.1	Acot13	acyl-CoA thioesterase 13	66834	-1.11563										TC1700000159.mm.1	Afdn	afadin, adherens junction formation factor	17356	-1.11385
	TC1600000193.mm.1	Pkp2	plakophilin 2	67451	-1.39526										TC1400000745.mm.1	Mmp14	matrix metallopeptidase 14 (membrane-inserted)	17387	1.20471
	TC1700002431.mm.1	Mtcl1	microtubule crosslinking factor 1	68617	1.1477										TC1000000150.mm.1	Map7	microtubule-associated protein 7	17761	-1.10086
	TC1400002433.mm.1	Gtf2f2	general transcription factor IIF, polypeptide 2	68705	-1.13112										TC1400000972.mm.1	Nkx3-1	NK-3 transcription factor, locus 1 (Drosophila)	18095	1.13484
	TC0400002800.mm.1	Whrn	whirlin	73750	1.1682										TC0300002371.mm.1	Npr1	natriuretic peptide receptor 1	18160	1.10079
	TC0100002993.mm.1	Actr3	ARP3 actin-related protein 3	74117	-1.12963										TC1500001215.mm.1	Npr3	natriuretic peptide receptor 3	18162	-1.17829
	TC0900001523.mm.1	Osbpl10	oxysterol binding protein-like 10	74486	1.14535										TC0100003506.mm.1	Ddr2	discoidin domain receptor family, member 2	18214	-1.20589
															TC0400003853.mm.1	Pax7	paired box 7	18509	1.14339
	Axon														TC0100002801.mm.1	Per2	period circadian clock 2	18627	-1.35474
	ID:GO:0030424														TC0500000050.mm.1	Abcb1a	ATP-binding cassette, sub-family B (MDR/TAP), member 1A	18671	-1.21786
	C=372; O=17; E=4.49; R=3.79; PValue=2.91e-06; FDR=1.95e-04														TC0500001026.mm.1	Pkd2	polycystic kidney disease 2	18764	-1.16063
	ID	Symbol	Description	EntrezGene.ID	B.FC										TC0400001734.mm.1	Pla2g2a	phospholipase A2, group IIA (platelets, synovial fluid)	18780	1.21999
	TC0300001271.mm.1	Camk2d	calcium/calmodulin-dependent protein kinase II, delta	108058	1.66693										TC1900000472.mm.1	Pten	phosphatase and tensin homolog	19211	-1.3046
	TC0500001944.mm.1	Grm3	glutamate receptor, metabotropic 3	108069	1.19797										TC0200003151.mm.1	Ptgds	prostaglandin D2 synthase (brain)	19215	-1.70084
	TC0700003403.mm.1	Chrna7	cholinergic receptor, nicotinic, alpha polypeptide 7	11441	-1.17929										TC0400001433.mm.1	Rspo1	R-spondin 1	192199	1.1158
	TC0500002263.mm.1	Bloc1s4	biogenesis of lysosomal organelles complex-1, subunit 4, cappuccino	117197	-1.13981										TC0400003650.mm.1	Ptpru	protein tyrosine phosphatase, receptor type, U	19273	-1.18134
	TC1100002233.mm.1	Cobl	cordon-bleu WH2 repeat	12808	1.67511										TC1700002438.mm.1	Ptprm	protein tyrosine phosphatase, receptor type, M	19274	-1.1771
	TC1300000625.mm.1	Cplx2	complexin 2	12890	-1.13075										TC0900000950.mm.1	Aldh1a2	aldehyde dehydrogenase family 1, subfamily A2	19378	-1.43876
	TC1600000415.mm.1	Dlg1	discs, large homolog 1 (Drosophila)	13383	1.12679										TC1900001464.mm.1	Rbp4	retinol binding protein 4, plasma	19662	-1.25394
	TC0X00002292.mm.1	Fgf13	fibroblast growth factor 13	14168	-1.10072										TC0600000876.mm.1	Reg3a	regenerating islet-derived 3 alpha	19694	1.19601
	TC1000003228.mm.1	Bloc1s1	biogenesis of lysosomal organelles complex-1, subunit 1	14533	-1.10572										TC1200001660.mm.1	Scin	scinderin	20259	1.15458
	TC0400003584.mm.1	Hpca	hippocalcin	15444	-1.27145										TC1500000592.mm.1	Scx	scleraxis	20289	1.14552
	TC0600003164.mm.1	Kcna6	potassium voltage-gated channel, shaker-related, subfamily, member 6	16494	1.13441										TC0300000647.mm.1	Sfrp2	secreted frizzled-related protein 2	20319	1.12484
	TC0100001262.mm.1	Kif21b	kinesin family member 21B	16565	1.13803										TC0500002136.mm.1	Shh	sonic hedgehog	20423	1.12643
	TC0200002793.mm.1	Ntsr1	neurotensin receptor 1	18216	1.25932										TC1500001863.mm.1	Sox10	SRY (sex determining region Y)-box 10	20665	1.12636
	TC0900002656.mm.1	Unc13c	unc-13 homolog C (C. elegans)	208898	1.46567										TC1500001088.mm.1	Tns2	tensin 2	209039	-1.17283
	TC0800001984.mm.1	Nrg1	neuregulin 1	211323	1.22144										TC1900001144.mm.1	Stx3	syntaxin 3	20908	-1.2592
	TC0700001385.mm.1	Gdpd5	glycerophosphodiester phosphodiesterase domain containing 5	233552	1.1121										TC0200005114.mm.1	Sdc4	syndecan 4	20971	-1.10213
	TC0500000888.mm.1	2018-09-11	septin 11	52398	1.15862										TC0600000044.mm.1	Tac1	tachykinin 1	21333	-1.24142
															TC1100001271.mm.1	Hnf1b	HNF1 homeobox B	21410	1.14342
	Dendritic spine														TC0400003537.mm.1	Ago3	argonaute RISC catalytic subunit 3	214150	-1.17074
	ID:GO:0043197														TC0200002672.mm.1	Tfap2c	transcription factor AP-2, gamma	21420	1.13596
	C=100; O=9; E=1.21; R=7.46; PValue=3.37e-06; FDR=2.12e-04														TC1000002586.mm.1	Appl2	adaptor protein, phosphotyrosine interaction, PH domain and leucine zipper containing 2	216190	-1.17608
	ID	Symbol	Description	EntrezGene.ID	B.FC										TC1100001882.mm.1	Cd300a	CD300A molecule	217303	1.12289
	TC0500001944.mm.1	Grm3	glutamate receptor, metabotropic 3	108069	1.19797										TC1600001353.mm.1	Thpo	thrombopoietin	21832	-1.14351
	TC1500001630.mm.1	Asap1	ArfGAP with SH3 domain, ankyrin repeat and PH domain1	13196	1.17655										TC1600000368.mm.1	Trp63	transformation related protein 63	22061	1.11042
	TC0400003584.mm.1	Hpca	hippocalcin	15444	-1.27145										TC0400004116.mm.1	Trp73	transformation related protein 73	22062	1.16949
	TC0200002793.mm.1	Ntsr1	neurotensin receptor 1	18216	1.25932										TC1200001299.mm.1	Vipr2	vasoactive intestinal peptide receptor 2	22355	1.11822
	TC1400001315.mm.1	Farp1	FERM, RhoGEF (Arhgef) and pleckstrin domain protein 1 (chondrocyte-derived)	223254	1.10573										TC1100000072.mm.1	Xbp1	X-box binding protein 1	22433	-1.1395
	TC0200001780.mm.1	Itpka	inositol 1,4,5-trisphosphate 3-kinase A	228550	-1.17058										TC1700002526.mm.1	Xdh	xanthine dehydrogenase	22436	-1.155
	TC0900000285.mm.1	Arhgap32	Rho GTPase activating protein 32	330914	1.21989										TC0400000873.mm.1	Acer2	alkaline ceramidase 2	230379	-1.12716
	TC1300000657.mm.1	Rgs14	regulator of G-protein signaling 14	51791	-1.1988										TC0700002700.mm.1	Nccrp1	non-specific cytotoxic cell receptor protein 1 homolog (zebrafish)	233038	1.1563
	TC0500000888.mm.1	2018-09-11	septin 11	52398	1.15862										TC0900002241.mm.1	Zbtb16	zinc finger and BTB domain containing 16	235320	-1.12544
															TC0900000589.mm.1	Usp28	ubiquitin specific peptidase 28	235323	-1.12074
	Neuron spine														TC0600000964.mm.1	Alms1	Alstrom syndrome 1	236266	-1.10205
	ID:GO:0044309														TC0300000784.mm.1	Jtb	jumping translocation breakpoint	23922	-1.10343
	C=102; O=9; E=1.23; R=7.32; PValue=3.97e-06; FDR=2.35e-04														TC0100000064.mm.1	Sulf1	sulfatase 1	240725	-1.28872
	ID	Symbol	Description	EntrezGene.ID	B.FC										TC0300001006.mm.1	Vtcn1	V-set domain containing T cell activation inhibitor 1	242122	1.11608
	TC0500001944.mm.1	Grm3	glutamate receptor, metabotropic 3	108069	1.19797										TC0300001249.mm.1	Pde5a	phosphodiesterase 5A, cGMP-specific	242202	-1.17996
	TC1500001630.mm.1	Asap1	ArfGAP with SH3 domain, ankyrin repeat and PH domain1	13196	1.17655										TC0400004216.mm.1	Podn	podocan	242608	-1.19787
	TC0400003584.mm.1	Hpca	hippocalcin	15444	-1.27145										TC0700003581.mm.1	Idh2	isocitrate dehydrogenase 2 (NADP+), mitochondrial	269951	-1.119
	TC0200002793.mm.1	Ntsr1	neurotensin receptor 1	18216	1.25932										TC1300001638.mm.1	Hist1h2ac	histone cluster 1, H2ac	319164	1.15654
	TC1400001315.mm.1	Farp1	FERM, RhoGEF (Arhgef) and pleckstrin domain protein 1 (chondrocyte-derived)	223254	1.10573										TC1000000823.mm.1	Elane	elastase, neutrophil expressed	50701	1.14306
	TC0200001780.mm.1	Itpka	inositol 1,4,5-trisphosphate 3-kinase A	228550	-1.17058										TC0500000161.mm.1	Magi2	membrane associated guanylate kinase, WW and PDZ domain containing 2	50791	-1.21888
	TC0900000285.mm.1	Arhgap32	Rho GTPase activating protein 32	330914	1.21989										TC0100000942.mm.1	Bok	BCL2-related ovarian killer	51800	1.12612
	TC1300000657.mm.1	Rgs14	regulator of G-protein signaling 14	51791	-1.1988										TC0300001528.mm.1	Fubp1	far upstream element (FUSE) binding protein 1	51886	-1.18186
	TC0500000888.mm.1	2018-09-11	septin 11	52398	1.15862										TC1400001455.mm.1	Fezf2	Fez family zinc finger 2	54713	-1.40978
															TC1100001165.mm.1	Ift20	intraflagellar transport 20	55978	-1.1133
	Ion channel complex														TC0900000613.mm.1	Btg4	B cell translocation gene 4	56057	1.17736
	ID:GO:0034702														TC1000003049.mm.1	Tbk1	TANK-binding kinase 1	56480	-1.1676
	C=249; O=13; E=3; R=4.33; PValue=1.08e-05; FDR=6.06e-04														TC0600002427.mm.1	Tacstd2	tumor-associated calcium signal transducer 2	56753	1.37399
	ID	Symbol	Description	EntrezGene.ID	B.FC										TC0700002769.mm.1	Zbtb32	zinc finger and BTB domain containing 32	58206	1.11986
	TC0300001271.mm.1	Camk2d	calcium/calmodulin-dependent protein kinase II, delta	108058	1.66693										TC0400000084.mm.1	Trp53inp1	transformation related protein 53 inducible nuclear protein 1	60599	-1.17911
	TC0900002121.mm.1	Grik4	glutamate receptor, ionotropic, kainate 4	110637	-1.15362										TC1500000897.mm.1	Lrrk2	leucine-rich repeat kinase 2	66725	-1.15948
	TC0700003111.mm.1	Gabra5	gamma-aminobutyric acid (GABA) A receptor, subunit alpha 5	110886	-1.20273										TC1000000595.mm.1	Pbld2	phenazine biosynthesis-like protein domain containing 2	67307	1.11953
	TC0700003403.mm.1	Chrna7	cholinergic receptor, nicotinic, alpha polypeptide 7	11441	-1.17929										TC1000002267.mm.1	Ccar1	cell division cycle and apoptosis regulator 1	67500	-1.11888
	TC0200003533.mm.1	Cacnb4	calcium channel, voltage-dependent, beta 4 subunit	12298	1.10764										TC0900001586.mm.1	Wdr48	WD repeat domain 48	67561	-1.1067
	TC1600000415.mm.1	Dlg1	discs, large homolog 1 (Drosophila)	13383	1.12679										TC0500002182.mm.1	Ift172	intraflagellar transport 172	67661	-1.21531
	TC0900001695.mm.1	Gria4	glutamate receptor, ionotropic, AMPA4 (alpha 4)	14802	1.20434										TC0300002122.mm.1	Ift80	intraflagellar transport 80	68259	-1.13772
	TC1200000679.mm.1	Hspa2	heat shock protein 2	15512	-1.13639										TC0500001516.mm.1	Nupr1l	nuclear protein transcriptional regulator 1 like	69034	1.14446
	TC0600003164.mm.1	Kcna6	potassium voltage-gated channel, shaker-related, subfamily, member 6	16494	1.13441										TC1300001285.mm.1	Esm1	endothelial cell-specific molecule 1	71690	1.20232
	TC0100002977.mm.1	Dpp10	dipeptidylpeptidase 10	269109	1.82783										TC1300002063.mm.1	Ddx41	DEAD (Asp-Glu-Ala-Asp) box polypeptide 41	72935	-1.1518
	TC1000001349.mm.1	Best3	bestrophin 3	382427	-1.18747										TC0600001930.mm.1	Fezf1	Fez family zinc finger 1	73191	1.14599
	TC0900001367.mm.1	Cacna2d2	calcium channel, voltage-dependent, alpha 2/delta subunit 2	56808	1.25162										TC1600000693.mm.1	Dppa2	developmental pluripotency associated 2	73703	1.21254
	TC0300002709.mm.1	Kcnc4	potassium voltage gated channel, Shaw-related subfamily, member 4	99738	1.1598										TC1700002132.mm.1	Slc25a27	solute carrier family 25, member 27	74011	-1.20826
															TC0800001179.mm.1	Cklf	chemokine-like factor	75458	-1.11784
	Transmembrane transporter complex														TC0900002791.mm.1	Tbx18	T-box18	76365	-1.16946
	ID:GO:1902495														TC0100003240.mm.1	Prg4	proteoglycan 4 (megakaryocyte stimulating factor, articular superficial zone protein)	96875	-1.77448
	C=274; O=13; E=3.3; R=3.94; PValue=2.98e-05; FDR=1.58e-03														TC0300002025.mm.1	Wwtr1	WW domain containing transcription regulator 1	97064	1.11506
	ID	Symbol	Description	EntrezGene.ID	B.FC
	TC0300001271.mm.1	Camk2d	calcium/calmodulin-dependent protein kinase II, delta	108058	1.66693										Gap junction assembly
	TC0900002121.mm.1	Grik4	glutamate receptor, ionotropic, kainate 4	110637	-1.15362										ID:GO:0016264
	TC0700003111.mm.1	Gabra5	gamma-aminobutyric acid (GABA) A receptor, subunit alpha 5	110886	-1.20273										C=8; O=5; E=0.38; R=13.05; PValue=1.23e-05; FDR=4.17e-03
	TC0700003403.mm.1	Chrna7	cholinergic receptor, nicotinic, alpha polypeptide 7	11441	-1.17929										ID	Symbol	Description	EntrezGene.ID	D.FC
	TC0200003533.mm.1	Cacnb4	calcium channel, voltage-dependent, beta 4 subunit	12298	1.10764										TC1100001767.mm.1	Ace	angiotensin I converting enzyme (peptidyl-dipeptidase A) 1	11421	-1.49737
	TC1600000415.mm.1	Dlg1	discs, large homolog 1 (Drosophila)	13383	1.12679										TC1800000306.mm.1	Ctnna1	catenin (cadherin associated protein), alpha 1	12385	-1.13035
	TC0900001695.mm.1	Gria4	glutamate receptor, ionotropic, AMPA4 (alpha 4)	14802	1.20434										TC0600000128.mm.1	Cav1	caveolin 1, caveolae protein	12389	-1.14147
	TC1200000679.mm.1	Hspa2	heat shock protein 2	15512	-1.13639										TC1400002139.mm.1	Gjb2	gap junction protein, beta 2	14619	-1.16792
	TC0600003164.mm.1	Kcna6	potassium voltage-gated channel, shaker-related, subfamily, member 6	16494	1.13441										TC1100003692.mm.1	Gjd3	gap junction protein, delta 3	353155	1.18357
	TC0100002977.mm.1	Dpp10	dipeptidylpeptidase 10	269109	1.82783
	TC1000001349.mm.1	Best3	bestrophin 3	382427	-1.18747										Regulation of multicellular organismal development
	TC0900001367.mm.1	Cacna2d2	calcium channel, voltage-dependent, alpha 2/delta subunit 2	56808	1.25162										ID:GO:2000026
	TC0300002709.mm.1	Kcnc4	potassium voltage gated channel, Shaw-related subfamily, member 4	99738	1.1598										C=1612; O=114; E=77.18; R=1.48; PValue=1.33e-05; FDR=4.17e-03
															ID	Symbol	Description	EntrezGene.ID	D.FC
	Transporter complex														TC0400004171.mm.1	Isg15	ISG15 ubiquitin-like modifier	100038882	-1.11945
	ID:GO:1990351														TC1700000061.mm.1	Dynlt1f	dynein light chain Tctex-type 1F	100040531	-1.18797
	C=279; O=13; E=3.36; R=3.86; PValue=3.59e-05; FDR=1.81e-03														TC1700001388.mm.1	Dynlt1f	dynein light chain Tctex-type 1F	100040531	-1.19636
	ID	Symbol	Description	EntrezGene.ID	B.FC										TC0700000239.mm.1	Prkd2	protein kinase D2	101540	-1.10335
	TC0300001271.mm.1	Camk2d	calcium/calmodulin-dependent protein kinase II, delta	108058	1.66693										TC1900001437.mm.1	Ankrd1	ankyrin repeat domain 1 (cardiac muscle)	107765	1.17911
	TC0900002121.mm.1	Grik4	glutamate receptor, ionotropic, kainate 4	110637	-1.15362										TC0500000080.mm.1	Sema3d	sema domain, immunoglobulin domain (Ig), short basic domain, secreted, (semaphorin) 3D	108151	-1.16889
	TC0700003111.mm.1	Gabra5	gamma-aminobutyric acid (GABA) A receptor, subunit alpha 5	110886	-1.20273										TC1100001767.mm.1	Ace	angiotensin I converting enzyme (peptidyl-dipeptidase A) 1	11421	-1.49737
	TC0700003403.mm.1	Chrna7	cholinergic receptor, nicotinic, alpha polypeptide 7	11441	-1.17929										TC1500002181.mm.1	Adcy6	adenylate cyclase 6	11512	-1.16346
	TC0200003533.mm.1	Cacnb4	calcium channel, voltage-dependent, beta 4 subunit	12298	1.10764										TC0500000928.mm.1	Anxa3	annexin A3	11745	-1.14656
	TC1600000415.mm.1	Dlg1	discs, large homolog 1 (Drosophila)	13383	1.12679										TC0100002894.mm.1	Bcl2	B cell leukemia/lymphoma 2	12043	-1.1028
	TC0900001695.mm.1	Gria4	glutamate receptor, ionotropic, AMPA4 (alpha 4)	14802	1.20434										TC0900001020.mm.1	Bmp5	bone morphogenetic protein 5	12160	-1.2724
	TC1200000679.mm.1	Hspa2	heat shock protein 2	15512	-1.13639										TC1300000445.mm.1	Bmp6	bone morphogenetic protein 6	12161	-1.15274
	TC0600003164.mm.1	Kcna6	potassium voltage-gated channel, shaker-related, subfamily, member 6	16494	1.13441										TC0200005281.mm.1	Bmp7	bone morphogenetic protein 7	12162	-1.34203
	TC0100002977.mm.1	Dpp10	dipeptidylpeptidase 10	269109	1.82783										TC0900000922.mm.1	Bnip2	BCL2/adenovirus E1B interacting protein 2	12175	-1.1377
	TC1000001349.mm.1	Best3	bestrophin 3	382427	-1.18747										TC0600003079.mm.1	C3ar1	complement component 3a receptor 1	12267	1.11469
	TC0900001367.mm.1	Cacna2d2	calcium channel, voltage-dependent, alpha 2/delta subunit 2	56808	1.25162										TC1800000306.mm.1	Ctnna1	catenin (cadherin associated protein), alpha 1	12385	-1.13035
	TC0300002709.mm.1	Kcnc4	potassium voltage gated channel, Shaw-related subfamily, member 4	99738	1.1598										TC0600000128.mm.1	Cav1	caveolin 1, caveolae protein	12389	-1.14147
															TC0100001882.mm.1	Cd34	CD34 antigen	12490	-1.14024
[truncated: 3,204 more rows]
